# Supplementary material for: Research trends and hotspots of post-stroke upper limb dysfunction: a bibliometric and visualization analysis
Source: Front Neurol. 2024 Oct 2;15:1449729. doi: 10.3389/fneur.2024.1449729 (PMC11479973; doi:10.3389/fneur.2024.1449729)
Supplement: Supplementary file 3 [file Table_2.xlsx]

## Sheet: Sheet 1
Author	AF	Cited References	Abstract	AR	BE	BN	BP	Affliation	C3	CA	CL	CT	CY	D2	DA	Keywords	DOI	Document Type	EA	EF	EI	EM	EP	ER	FU	FX	GA	HC	HO	HP	Keywords Plus	IS	J9	JI	Language	NR	OA	OI	PA	PD	PG	PI	PM	PN	PT	PU	Publication Year	RI	Coresponding Author
CAREY LM;CAHILL LS;BLENNERHASSETT JM;NILSSON M;LANNIN NA;THIJS V;HILLIER S;CADILHAC DA;DONNAN GA;MORRIS ME;CHURILOV L;WALKER M;RAMANATHAN S;POLLACK M;MAY E;CLOUD GC;MCGOWAN S;WIJERATNE T;BUDGE M;MCKINNON F;OLVER J;HOGG T;MURRAY M;HASLAM B;KOUKOULAS I;NIELSEN B;MAK-YUEN Y;TURVILLE M;NEILSON C;BUTLER A;KIM J;MATYAS TA	CAREY, LEEANNE M.;CAHILL, LIANA S.;BLENNERHASSETT, JANNETTE M.;NILSSON, MICHAEL;LANNIN, NATASHA A.;THIJS, VINCENT;HILLIER, SUSAN;CADILHAC, DOMINIQUE A.;DONNAN, GEOFFREY A.;MORRIS, MEG E.;CHURILOV, LEONID;WALKER, MARION;RAMANATHAN, SHANTHI;POLLACK, MICHAEL;MAY, ESTHER;CLOUD, GEOFFREY C.;MCGOWAN, SHARON;WIJERATNE, TISSA;BUDGE, MARC;MCKINNON, FIONA;OLVER, JOHN;HOGG, TONI;MURRAY, MICHAEL;HASLAM, BREN…	ATKINS L, 2017, IMPLEMENT SCI, V12, DOI 10.1186/S13012-017-0605-9;AUSTRALIAN INSTITUTE OF HEALTH AND WELFARE, 2021, AUSTR I HLTH WELLBEI;BORSTAD AL, 2014, TOP STROKE REHABIL, V21, P290, DOI 10.1310/TSR2104-290;CAHILL LS, 2022, DISABIL REHABIL, V44, P6462, DOI 10.1080/09638288.2021.1964620;CAHILL LS, 2020, COCHRANE DB SYST REV, DOI 10.1002/14651858.CD012575.PUB2;CAHILL LS, 2018, BMC HEALTH SERV RE…	IMPLEMENTATION OF EVIDENCE-INFORMED REHABILITATION OF THE UPPER LIMB IS VARIABLE, AND OUTCOMES FOR STROKE SURVIVORS ARE OFTEN SUBOPTIMAL. WE ESTABLISHED A NATIONAL PARTNERSHIP OF CLINICIANS, SURVIVORS OF STROKE, RESEARCHERS, HEALTHCARE ORGANIZATIONS, AND POLICY MAKERS TO FACILITATE CHANGE. THE OBJECTIVES OF THIS STUDY ARE TO INCREASE ACCESS TO BEST-EVIDENCE REHABILITATION OF THE UPPER LIMB AND IM…	3080				LA TROBE UNIV, COLL SCI HLTH & ENGN, SCH ALLIED HLTH HUMAN SERV & SPORT, OCCUPAT THERAPY, MELBOURNE, VIC 3086, AUSTRALIA.; FLOREY INST NEUROSCI & MENTAL HLTH, AUSTIN CAMPUS, HEIDELBERG, VIC 3084, AUSTRALIA.; AUSTRALIAN CATHOLIC UNIV, SCH ALLIED HLTH, MELBOURNE, VIC 3065, AUSTRALIA.; AUSTIN HLTH, HEIDELBERG, VIC 3084, AUSTRALIA.; UNIV NEWCASTLE, COLL HLTH MED & WELLBEING, CALLAGHAN, NSW, AUSTRALIA…	LA TROBE UNIVERSITY; FLOREY INSTITUTE OF NEUROSCIENCE & MENTAL HEALTH; AUSTRALIAN CATHOLIC UNIVERSITY; AUSTIN RESEARCH INSTITUTE; FLOREY INSTITUTE OF NEUROSCIENCE & MENTAL HEALTH; UNIVERSITY OF NEWCASTLE; UNIVERSITY OF NEWCASTLE; MONASH UNIVERSITY; UNIVERSITY OF MELBOURNE; UNIVERSITY OF SOUTH AUSTRALIA; MONASH UNIVERSITY; ROYAL MELBOURNE HOSPITAL; LA TROBE UNIVERSITY; UNIVERSITY OF NOTTINGHAM; UN…						2024-01-03	STROKE; IMPLEMENTATION SCIENCE; NEUROLOGICAL REHABILITATION; STROKE REHABILITATION; SOMATOSENSORY; HEALTHCARE SERVICES; OCCUPATIONAL THERAPY; PHYSIOTHERAPY	10.3390/healthcare11233080	ARTICLE			2227-9032	L.CAREY@LATROBE.EDU.AU; LIANA.CAHILL@ACU.EDU.AU; JANNETTE.BLENNERHASSETT@AUSTIN.ORG.AU; MICHAEL.NILSSON@NEWCASTLE.EDU.AU; NATASHA.LANNIN@MONASH.EDU; VINCENT.THIJS@FLOREY.EDU.AU; SUSAN.HILLIER@UNISA.EDU.AU; DOMINIQUE.CADILHAC@MONASH.EDU; GEOFFREY.DONNAN@UNIMELB.EDU.AU; M.MORRIS@LATROBE.EDU.AU; LEONIDC@UNIMELB.EDU.AU; MARION.WALKER@NOTTINGHAM.AC.UK; SHANTHI.RAMANATHAN@HMRI.ORG.AU; MICHAEL.POLLACK@H…			NATIONAL HEALTH AND MEDICAL RESEARCH COUNCIL (NHMRC) OF AUSTRALIA [GNT1134495]; FLOREY INSTITUTE OF NEUROSCIENCE AND MENTAL HEALTH, MONASH UNIVERSITY; SENSE THERAPY FROM NHMRC PROJECT [GNT191214, GNT307902, GNT1022694]; NHMRC; NHMRC CENTRE OF RESEARCH EXCELLENCE [GNT2004443]; HEART FOUNDATION [GNT102055]; LA TROBE UNIVERSITY SCHOLARSHIPS; AUSTRALIAN GOVERNMENT RESEARCH TRAINING SCHOLARSHIPS; [GNT…	THIS WORK IS FUNDED BY THE NATIONAL HEALTH AND MEDICAL RESEARCH COUNCIL (NHMRC) OF AUSTRALIA, PARTNERSHIP GRANT (GNT1134495). WE ALSO ACKNOWLEDGE FUNDING SUPPORT FOR DEVELOPMENT OF SENSE THERAPY FROM NHMRC PROJECT GRANTS (GNT191214, GNT307902, GNT1022694), AND ON GOING DEVELOPMENT FROM AN NHMRC IDEAS GRANT (GNT2004443) AND NHMRC CENTRE OF RESEARCH EXCELLENCE (GNT1077898). WE ACKNOWLEDGE SUPPORT F…	AD3X6				SENSORY LOSS; DAILY-LIFE; IMPAIRMENTS; RECOVERY; IMPLEMENTATION; GUIDELINES; ADHERENCE; HAND	23	HEALTHCARE-BASEL	HEALTHCARE	ENGLISH	66	GOLD	HILLIER, SUSAN/0000-0002-6071-6137; THIJS, VINCENT/0000-0002-6614-8417; HASLAM, BRENDON/0000-0003-4289-9328; LANNIN, NATASHA/0000-0002-2066-8345; CADILHAC, DOMINIQUE A./0000-0001-8162-682X; OLVER, JOHN/0000-0001-7069-1191; MORRIS, MEG/0000-0002-0114-4175; NILSSON, MICHAEL/0000-0002-8826-1621	ST ALBAN-ANLAGE 66, CH-4052 BASEL, SWITZERLAND	DEC	16	BASEL	38063648		J	MDPI	2023	HILLIER, SUSAN/D-4590-2009; THIJS, VINCENT/C-3647-2009; MORRIS, MEG E./JKI-4325-2023; CADILHAC, DOMINIQUE A./I-1912-2014	CAREY, LM (CORRESPONDING AUTHOR), LA TROBE UNIV, COLL SCI HLTH & ENGN, SCH ALLIED HLTH HUMAN SERV & SPORT, OCCUPAT THERAPY, MELBOURNE, VIC 3086, AUSTRALIA.; CAREY, LM (CORRESPONDING AUTHOR), FLOREY INST NEUROSCI & MENTAL HLTH, AUSTIN CAMPUS, HEIDELBERG, VIC 3084, AUSTRALIA.
FREGNA G;PAOLUZZI C;BARONI A;CANO-DE-LA-CUERDA R;CASILE A;STRAUDI S	FREGNA, GIULIA;PAOLUZZI, CHIARA;BARONI, ANDREA;CANO-DE-LA-CUERDA, ROBERTO;CASILE, ANTONINO;STRAUDI, SOFIA	ANONYMOUS, JBI CRITICAL APPRAISAL TOOLS|JBI;BAASHAR YAHIA, 2023, INT J ENVIRON RES PUBLIC HEALTH, V20, DOI 10.3390/IJERPH20053940;BOHIL CJ, 2011, NAT REV NEUROSCI, V12, P752, DOI 10.1038/NRN3122;CAMPOS E, 2022, FRONT EDUC, V7, DOI 10.3389/FEDUC.2022.965640;CASILE A, 2023, SENSORS-BASEL, V23, DOI 10.3390/S23187906;CHEN CHIEN-HSI, 2022, STUD HEALTH TECHNOL INFORM, V292, P91, DOI 10.3233/SHTI220330;…	UPPER EXTREMITY (UE) PARESIS IS ONE OF THE MOST FREQUENT AND DISABLING CLINICAL CONSEQUENCES AFTER STROKE. HEAD-MOUNTED DISPLAYS (HMDS) ARE WEARABLE VIRTUAL REALITY DEVICES THAT SEEM EFFECTIVE IN PROMOTING THE RECOVERY OF FUNCTIONAL ABILITIES BY INCREASING ADHERENCE LEVELS IN THIS POPULATION. THIS SCOPING REVIEW IS AIMED AT COLLECTING AVAILABLE EVIDENCE ON THE USE OF HMD-BASED IMMERSIVE VIRTUAL R…	7444				UNIV FERRARA, DOCTORAL PROGRAM TRANSLAT NEUROSCI & NEUROTECHNOL, I-44121 FERRARA, ITALY.; UNIV FERRARA, DEPT NEUROSCI & REHABIL, I-44121 FERRARA, ITALY.; FERRARA UNIV HOSP, DEPT NEUROSCI, I-44124 FERRARA, ITALY.; UNIV REY JUAN CARLOS, FAC CIENCIAS SALUD, DEPT PHYS THERAPY OCCUPAT THERAPY REHABIL & PHYS M, ALCORCON 28922, SPAIN.; UNIV MESSINA, DEPT BIOMED & DENT SCI & MORPHOFUNCT IMAGING, I-98122 …	UNIVERSITY OF FERRARA; UNIVERSITY OF FERRARA; UNIVERSITY OF FERRARA; ARCISPEDALE SANT'ANNA; UNIVERSIDAD REY JUAN CARLOS; UNIVERSITY OF MESSINA						2024-01-03	HEAD-MOUNTED DISPLAY; IMMERSIVE VIRTUAL REALITY; UPPER EXTREMITY; STROKE; MOTOR RECOVERY	10.3390/jcm12237444	REVIEW			2077-0383	GIULIA.FREGNA@UNIFE.IT; CHIARA.PAOLUZZI@EDU.UNIFE.IT; BRNNDR3@UNIFE.IT; ROBERTO.CANO@URJC.ES; TONINOCASILE@GMAIL.COM; SOFIA.STRAUDI@UNIFE.IT			FERRARA UNIVERSITY	NO STATEMENT AVAILABLE	AB6D7				VIRTUAL-REALITY; TELEREHABILITATION PROGRAM; POSTSTROKE REHABILITATION; POSTURAL CONTROL; THERAPY; GAMES	23	J CLIN MED	J. CLIN. MED.	ENGLISH	70	GOLD	CANO DE LA CUERDA, ROBERTO/0000-0002-1118-4234	ST ALBAN-ANLAGE 66, CH-4052 BASEL, SWITZERLAND	DEC	23	BASEL	38068496		J	MDPI	2023		BARONI, A (CORRESPONDING AUTHOR), UNIV FERRARA, DEPT NEUROSCI & REHABIL, I-44121 FERRARA, ITALY.; BARONI, A (CORRESPONDING AUTHOR), FERRARA UNIV HOSP, DEPT NEUROSCI, I-44124 FERRARA, ITALY.; CASILE, A (CORRESPONDING AUTHOR), UNIV MESSINA, DEPT BIOMED & DENT SCI & MORPHOFUNCT IMAGING, I-98122 MESSINA, ITALY.
MAREK K;REDLICKA J;MILLER E;ZUBRYCKI I	MAREK, KLAUDIA;REDLICKA, JUSTYNA;MILLER, ELZBIETA;ZUBRYCKI, IGOR	AFSAR SI, 2018, J STROKE CEREBROVASC, V27, P3473, DOI 10.1016/J.JSTROKECEREBROVASDIS.2018.08.007;ALFANO C.M., 2017, CURR. PHYS. MED. REHABIL. REP, V5, P64, DOI DOI 10.1007/S40141-017-0145-X, 10.1007/S40141-017-0145-X;ALT MURPHY M, 2021, J REHABIL MED, V53, DOI 10.2340/16501977-2790;ALT MURPHY M, 2015, BMC NEUROL, V15, DOI 10.1186/S12883-015-0292-6;ANASTASIEV A, 2022, SENSORS-BASEL, V22, DOI 10.33…	THERE IS A WIDE VARIETY OF TOOLS AND MEASURES FOR REHABILITATION OUTCOMES IN POST-STROKE PATIENTS WITH IMPAIRMENTS IN THE UPPER LIMB AND HAND, SUCH AS PARALYSIS, PARESIS, FLACCIDITY, AND SPASTICITY. HOWEVER, THERE IS A LACK OF GENERAL RECOMMENDATIONS FOR SELECTING THE MOST APPROPRIATE SCALES, TESTS, AND INSTRUMENTS TO OBJECTIVELY EVALUATE THERAPY OUTCOMES. REVIEWS ON UPPER LIMB AND HAND MEASUREME…	7497				MED UNIV LODZ, DEPT NEUROL REHABIL, MILIONOWA 14, PL-90001 LODZ, POLAND.; LODZ UNIV TECHNOL, INST AUTOMAT CONTROL, STEFANOWSKIEGO 18, PL-90537 LODZ, POLAND.;	MEDICAL UNIVERSITY LODZ; LODZ UNIVERSITY OF TECHNOLOGY						2024-01-03	OUTCOME MEASURES; POST-STROKE REHABILITATION; UPPER LIMB; HAND MEASUREMENTS; STROKE RECOVERY	10.3390/jcm12237497	REVIEW			2077-0383	KLAUDIA.MAREK@UMED.LODZ.PL; JUSTYNA.REDLICKA@UMED.LODZ.PL; ELZBIETA.DOROTA.MILLER@UMED.LODZ.PL; IGOR.ZUBRYCKI@P.LODZ.PL			NATIONAL CENTRE FOR RESEARCH AND DEVELOPMENT	NO STATEMENT AVAILABLE	AB7L4				UPPER EXTREMITY FUNCTION; ROBOT-ASSISTED REHABILITATION; INDUCED MOVEMENT THERAPY; MODIFIED ASHWORTH SCALE; CARPAL-TUNNEL-SYNDROME; FUGL-MEYER ASSESSMENT; ACUTE STROKE PATIENTS; PARETIC UPPER-LIMB; TOXIN TYPE-A; OUTCOME MEASURES	23	J CLIN MED	J. CLIN. MED.	ENGLISH	222	GOLD	ZUBRYCKI, IGOR/0000-0002-1229-2173	ST ALBAN-ANLAGE 66, CH-4052 BASEL, SWITZERLAND	DEC	27	BASEL	38068549		J	MDPI	2023	ZUBRYCKI, IGOR/AAI-1197-2021	MAREK, K (CORRESPONDING AUTHOR), MED UNIV LODZ, DEPT NEUROL REHABIL, MILIONOWA 14, PL-90001 LODZ, POLAND.
EIBL T;SCHREY M;LIEBERT A;RITTER L;LANGEB R;STEINER HH;SCHEBESCH KM	EIBL, THOMAS;SCHREY, MICHAEL;LIEBERT, ADRIAN;RITTER, LEONARD;LANGEB, RUDIGER;STEINER, HANS -HERBERT;SCHEBESCH, KARL -MICHAEL	BASTINGS EP, 2002, NEUROREHAB NEURAL RE, V16, P275, DOI 10.1177/154596802401105207;BAUMERT BG, 2006, INT J RADIAT ONCOL, V66, P187, DOI 10.1016/J.IJROBP.2006.03.050;BELOTTI F, 2021, BRAIN SCI, V11, DOI 10.3390/BRAINSCI11111517;EIBL T, 2022, SCI REP-UK, V12, DOI 10.1038/S41598-022-23444-X;FORSTER MT, 2014, OPER NEUROSURG, V10, P51, DOI 10.1227/NEU.0000000000000075;FORSTER MT, 2011, NEUROSURGERY, V…	OBJECTIVE: PREOPERATIVE NON-INVASIVE MAPPING OF MOTOR FUNCTION WITH NAVIGATED TRANSCRANIAL MAGNETIC STIMULATION (NTMS) HAS BECOME A WIDELY USED DIAGNOSTIC PROCEDURE. DETERMINATION OF THE PATIENT-INDIVIDUAL RESTING MOTOR THRESHOLD (RMT) IS OF GREAT IMPORTANCE TO ACHIEVE RELIABLE RESULTS WHEN CONDUCTING NTMS MOTOR MAPPING. FACTORS WHICH CONTRIBUTE TO DIFFERENCES IN RMT OF BRAIN TUMOR PATIENTS HAVE …	102920				PARACELSUS MED UNIV, DEPT NEUROSURG, NURNBERG, GERMANY.; PARACELSUS MED UNIV NUREMBERG, DEPT NEUROL, NURNBERG, GERMANY.; PARACELSUS MED UNIV, DEPT NEUROSURG, DEPT NEUROSURG, D-90471 NURNBERG, GERMANY.;							2024-01-03	BRAIN MAPPING; FUNCTIONAL IMAGING; MOTOR MAPPING; NAVIGATED TRANSCRANIAL MAGNETIC STIMULATION; NEUROONCOLOGY	10.1016/j.neucli.2023.102920	ARTICLE			1769-7131	THOMAS.EIBL@KLINIKUM-NUERNBERG.DE					Z2WG7				BRAIN-STIMULATION; FIBER TRACKING; GRADE GLIOMAS; IMPACT; TMS; IMPROVES; DTI; RESECTION; AREAS	6	NEUROPHYSIOL CLIN	NEUROPHYSIOL. CLIN.-CLIN. NEUROPHYSIOL.	ENGLISH	52	HYBRID	LIEBERT, ADRIAN/0000-0003-4798-3369	65 RUE CAMILLE DESMOULINS, CS50083, 92442 ISSY-LES-MOULINEAUX, FRANCE	DEC	11	ISSY-LES-MOULINEAUX	37944292		J	ELSEVIER FRANCE-EDITIONS SCIENTIFIQUES MEDICALES ELSEVIER	2023		EIBL, T (CORRESPONDING AUTHOR), PARACELSUS MED UNIV, DEPT NEUROSURG, DEPT NEUROSURG, D-90471 NURNBERG, GERMANY.
JEONG EJ;KANG MJ;LEE S;HWANG Y;PARK JS;KIM KM;PYUN SB	JEONG, EUI JIN;KANG, MUN JEONG;LEE, SEKWANG;HWANG, YEJI;PARK, JU SEOB;KIM, KI MIN;PYUN, SUNG-BOM	CHE BZ, 2020, J AM HEART ASSOC, V9, DOI 10.1161/JAHA.120.016671;CHO SH, 2007, NEUROSCI LETT, V426, P123, DOI 10.1016/J.NEULET.2007.08.049;COUPAR F, 2012, CLIN REHABIL, V26, P291, DOI 10.1177/0269215511420305;DE LA PLATA CAM, 2008, ARCH PHYS MED REHAB, V89, P896, DOI 10.1016/J.APMR.2007.12.030;EDWARDS JD, 2010, STROKE, V41, P996, DOI 10.1161/STROKEAHA.109.576678;FEYS H, 2000, ACTA NEUROL SCAND, V1…	THIS RETROSPECTIVE STUDY AIMED TO PREDICT DEXTERITY AT 3 AND 6 MONTHS POST-STROKE BY INTEGRATING CLINICAL, NEUROPHYSIOLOGICAL, AND NEUROIMAGING FACTORS. WE INCLUDED 126 PATIENTS WITH FIRST-EVER, UNILATERAL, AND SUPRATENTORIAL STROKE. DEMOGRAPHIC, STROKE CHARACTERISTICS, AND INITIAL CLINICAL ASSESSMENT VARIABLES [MINI-MENTAL STATE EXAMINATION AND FUGL-MEYER ASSESSMENT UPPER EXTREMITY (FMA-UE)] WER…				308	KOREA UNIV, ANAM HOSP, DEPT PHYS MED & REHABIL, SEOUL, SOUTH KOREA.; KOREA UNIV, COLL MED, DEPT BIOMED SCI, ANSAN, SOUTH KOREA.; KOREA UNIV, COLL MED, SEOUL, SOUTH KOREA.; KOREA UNIV, COLL MED, BRAIN CONVERGENCE RES CTR, SEOUL, SOUTH KOREA.; KOREA UNIV, COLL MED, DEPT PHYS MED & REHABIL, 73 GORYEODAE RO, SEOUL 02841, SOUTH KOREA.;	KOREA UNIVERSITY; KOREA UNIVERSITY MEDICINE (KU MEDICINE); KOREA UNIVERSITY; KOREA UNIVERSITY MEDICINE (KU MEDICINE); KOREA UNIVERSITY; KOREA UNIVERSITY MEDICINE (KU MEDICINE); KOREA UNIVERSITY; KOREA UNIVERSITY MEDICINE (KU MEDICINE); KOREA UNIVERSITY; KOREA UNIVERSITY MEDICINE (KU MEDICINE)						2024-01-03	CORTICOSPINAL TRACT; HEMIPLEGIA; RECOVERY OF FUNCTION; STROKE; UPPER EXTREMITY	10.1097/MRR.0000000000000601	ARTICLE			1473-5660	RMPYUN@KOREA.AC.KR	315		NATIONAL RESEARCH FOUNDATION OF KOREA (NRF) - KOREAN GOVERNMENT (MIST) [2022R1A2B5B02001673]	THIS WORK WAS SUPPORTED BY THE NATIONAL RESEARCH FOUNDATION OF KOREA (NRF) GRANT FUNDED BY THE KOREAN GOVERNMENT (MIST). (NO. 2022R1A2B5B02001673)	X1PF3				SOMATOSENSORY-EVOKED POTENTIALS; UPPER-LIMB RECOVERY; MOTOR RECOVERY; IMPAIRMENT; IMPACT; ARM; AGE	4	INT J REHABIL RES	INT. J. REHABIL. RES.	ENGLISH	30		LEE, SEKWANG/0000-0002-3044-2673	TWO COMMERCE SQ, 2001 MARKET ST, PHILADELPHIA, PA 19103 USA	DEC	8	PHILADELPHIA	37678148		J	LIPPINCOTT WILLIAMS & WILKINS	2023		PYUN, SB (CORRESPONDING AUTHOR), KOREA UNIV, COLL MED, DEPT PHYS MED & REHABIL, 73 GORYEODAE RO, SEOUL 02841, SOUTH KOREA.
PARK J;PARK J;KIM S;KIM DC	PARK, JISOO;PARK, JIHYE;KIM, SOYE;KIM, DONG CHAN	AN G, 2021, J CANCER RES CLIN, V147, P901, DOI 10.1007/S00432-020-03386-5;BHOYAR PS, 2012, J INVESTIG CLIN DENT, V3, P45, DOI 10.1111/J.2041-1626.2011.0088.X;BROEN MPG, 2022, NEURO-ONCOL ADV, V4, DOI 10.1093/NOAJNL/VDAC038;CHEN LK, 2014, J AM MED DIR ASSOC, V15, P95, DOI 10.1016/J.JAMDA.2013.11.025;CHO J, 2022, NEUROL SCI, V43, P3089, DOI 10.1007/S10072-021-05728-8;CHOO YJ, 2021, J PREV MED PUBLI…	RECENTLY, TEMPORAL MUSCLE THICKNESS (TMT) HAS BEEN INVESTIGATED AS A NOVEL SURROGATE MARKER FOR MUSCLE MASS AND FUNCTION IN NEUROLOGIC PATIENTS. THIS STUDY AIMED TO ASSESS THE CORRELATION OF TMT WITH GRIP STRENGTH TO ESTABLISH A NEW PARAMETER FOR PREDICTING PRE-STROKE SARCOPENIA. A TOTAL OF 358 PATIENTS WHO WERE NEWLY DIAGNOSED WITH ACUTE ISCHEMIC STROKE AT OUR INSTITUTION BETWEEN NOVEMBER 2021 A…	1252707				CATHOLIC UNIV KOREA, EUNPYEONG ST MARYS HOSP, COLL MED, DEPT REHABIL MED, SEOUL, SOUTH KOREA.;	CATHOLIC UNIVERSITY OF KOREA						2024-01-03	SARCOPENIA; ISCHEMIC STROKE; GRIP STRENGTH; TEMPORAL MUSCLE THICKNESS; HEMIPLEGIA AFTER STROKE	10.3389/fneur.2023.1252707	ARTICLE				SOPHIA@CATHOLIC.AC.KR					AA7X0				SARCOPENIA; FRAILTY; IMAGES		FRONT NEUROL	FRONT. NEUROL.	ENGLISH	40	GOLD		AVENUE DU TRIBUNAL FEDERAL 34, LAUSANNE, CH-1015, SWITZERLAND	NOV 23	8	LAUSANNE	38073618		J	FRONTIERS MEDIA SA	2023		PARK, J (CORRESPONDING AUTHOR), CATHOLIC UNIV KOREA, EUNPYEONG ST MARYS HOSP, COLL MED, DEPT REHABIL MED, SEOUL, SOUTH KOREA.
WANG LK;GAO F;DAI YL;WANG Z;LIANG F;WU JY;WANG MC;WANG LT	WANG, LIKAI;GAO, FEI;DAI, YONGLI;WANG, ZHAN;LIANG, FENG;WU, JINGYI;WANG, MENGCHUN;WANG, LITONG	AHMED I, 2023, ARCH PHYS MED REHAB, V104, P1683, DOI 10.1016/J.APMR.2023.04.027;AHMED I, 2022, NEUROMODULATION, V25, P1197, DOI 10.1016/J.NEUROM.2022.01.005;BADRAN BASHAR W, 2022, BIOELECTRON MED, V8, P13, DOI 10.1186/S42234-022-00094-Y;BAIG SS, 2022, AUTON NEUROSCI-BASIC, V237, DOI 10.1016/J.AUTNEU.2021.102909;BAIG SS, 2019, J STROKE CEREBROVASC, V28, DOI 10.1016/J.JSTROKECEREBROVASDIS.2019.1043…	BACKGROUNDTRANSCUTANEOUS AURICULAR VAGUS NERVE STIMULATION (TAVNS) EMERGES AS A PROMISING NEUROMODULATORY TECHNIQUE. HOWEVER, TAVNS USES LEFT EAR STIMULATION IN STROKE SURVIVORS WITH EITHER LEFT OR RIGHT HEMIPARESIS. UNDERSTANDING ITS INFLUENCE ON THE CORTICAL RESPONSES IS PIVOTAL FOR OPTIMIZING POST-STROKE REHABILITATION PROTOCOLS.OBJECTIVETHE PRIMARY OBJECTIVE OF THIS STUDY WAS TO ELUCIDATE THE…	1297887				DALIAN MED UNIV, HOSP 2, DEPT REHABIL MED, DALIAN, PEOPLES R CHINA.; SHANXI MED UNIV, CLIN MED COLL 1, TAIYUAN, PEOPLES R CHINA.;	DALIAN MEDICAL UNIVERSITY; SHANXI MEDICAL UNIVERSITY						2024-01-03	TRANSCUTANEOUS AURICULAR VAGAL NERVE STIMULATION; UPPER LIMB MOTOR FUNCTION; FUNCTIONAL NEAR-INFRARED SPECTROSCOPY; STROKE; PRIMARY SOMATOSENSORY CORTEX; PRE-MOTOR AND SUPPLEMENTARY MOTOR CORTEX; PRIMARY MOTOR CORTEX	10.3389/fnins.2023.1297887	ARTICLE			1662-453X	LITONGWANGLV@163.COM			BASIC SCIENTIFIC RESEARCH PROJECT OF LIAONING PROVINCIAL DEPARTMENT OF EDUCATION [LJKMZ20221292]; DALIAN CHINESE MEDICINE SCIENTIFIC RESEARCH PROJECT [22Z12018]	THE AUTHOR(S) DECLARE FINANCIAL SUPPORT WAS RECEIVED FOR THE RESEARCH, AUTHORSHIP, AND/OR PUBLICATION OF THIS ARTICLE. THIS PROJECT WAS PARTLY SUPPORTED BY THE BASIC SCIENTIFIC RESEARCH PROJECT OF LIAONING PROVINCIAL DEPARTMENT OF EDUCATION (LJKMZ20221292) AND THE DALIAN CHINESE MEDICINE SCIENTIFIC RESEARCH PROJECT (22Z12018).	Z9QK5				ISCHEMIC-STROKE; RECOVERY; PLASTICITY; MODEL		FRONT NEUROSCI-SWITZ	FRONT. NEUROSCI.	ENGLISH	48	GOLD	LIANG, FENG/0000-0002-2600-1998	AVENUE DU TRIBUNAL FEDERAL 34, LAUSANNE, CH-1015, SWITZERLAND	NOV 21	13	LAUSANNE	38075278		J	FRONTIERS MEDIA SA	2023		WANG, LT (CORRESPONDING AUTHOR), DALIAN MED UNIV, HOSP 2, DEPT REHABIL MED, DALIAN, PEOPLES R CHINA.
LI R;ZHANG P;LU JY;ZHUANG JL;WANG MQ;FANG HM;ZHANG XW;GAO Y;YANG ZF;CHIN KL	LI, RUI;ZHANG, PING;LU, JINGYI;ZHUANG, JIANLIN;WANG, MEIQI;FANG, HONGMEI;ZHANG, XIAOWEI;GAO, YING;YANG, ZHUFEN;CHIN, KAI LING	ANNETTA NV, 2019, IEEE T BIO-MED ENG, V66, P910, DOI 10.1109/TBME.2018.2864104;BOAKYE M, 2000, J NEUROSURG, V93, P774, DOI 10.3171/JNS.2000.93.5.0774;CACCHIO A, 2009, NEUROREHAB NEURAL RE, V23, P792, DOI 10.1177/1545968309335977;CAMPBELL BCV, 2020, LANCET, V396, P129, DOI 10.1016/S0140-6736(20)31179-X;CIRSTEA AC, 2007, NEUROREHAB NEURAL RE, V21, P398, DOI 10.1177/1545968306298414;CONFORTO AB, 201…	BACKGROUNDFUNCTIONAL RESTORATION OF HEMIPLEGIC UPPER LIMBS IS A DIFFICULT AREA IN THE FIELD OF NEUROLOGICAL REHABILITATION. ELECTRICAL STIMULATION IS ONE OF THE TREATMENTS THAT HAS SHOWN PROMISING ADVANCEMENTS AND FUNCTIONAL IMPROVEMENTS. MOST OF THE ELECTRICAL STIMULATIONS USED IN CLINICAL PRACTICE ARE SURFACE STIMULATIONS. IN THIS CASE, WE AIMED TO INVESTIGATE THE FEASIBILITY OF A MINIMALLY INV…	1244192				KUNMING UNIV, PEOPLES HOSP KUNMING 2, DEPT REHABIL MED, REHABIL HOSP, KUNMING, PEOPLES R CHINA.; UNIV MALAYSIA SABAH, FAC MED & HLTH SCI, DEPT BIOMED SCI, KOTA KINABALU, SABAH, MALAYSIA.; UNIV MALAYSIA SABAH, FAC MED & HLTH SCI, BORNEO MED & HLTH RES CTR BMHRC, KOTA KINABALU, SABAH, MALAYSIA.;	KUNMING UNIVERSITY; UNIVERSITI MALAYSIA SABAH; UNIVERSITI MALAYSIA SABAH						2024-01-03	STROKE; HEMIPLEGIC UPPER LIMB; MEDIAN NERVE ELECTRICAL STIMULATION; ULTRASOUND GUIDANCE; MOTOR FUNCTION RECOVERY	10.3389/fneur.2023.1244192	ARTICLE				309670682@QQ.COM; CHINKL@UMS.EDU.MY			BASIC RESEARCH IN SCIENCE AND TECHNOLOGY PROGRAM OF YUNNAN PROVINCE [202101BA070001-116]; UNIVERSITI MALAYSIA SABAH [GUG0548-1/2022]	THE AUTHORS THANK THE BASIC RESEARCH IN SCIENCE AND TECHNOLOGY PROGRAM OF YUNNAN PROVINCE AND UMSGREAT FROM THE UNIVERSITI MALAYSIA SABAH FOR FINANCIAL SUPPORT.R THIS RESEARCH WAS FUNDED BY THE BASIC RESEARCH IN SCIENCE AND TECHNOLOGY PROGRAM OF YUNNAN PROVINCE (GRANT NO. 202101BA070001-116) AND UMSGREAT FROM THE UNIVERSITI MALAYSIA SABAH (GRANT NO. GUG0548-1/2022).	Z4HL1				FREQUENCY		FRONT NEUROL	FRONT. NEUROL.	ENGLISH	32	GOLD		AVENUE DU TRIBUNAL FEDERAL 34, LAUSANNE, CH-1015, SWITZERLAND	NOV 17	7	LAUSANNE	38046582		J	FRONTIERS MEDIA SA	2023		LI, R (CORRESPONDING AUTHOR), KUNMING UNIV, PEOPLES HOSP KUNMING 2, DEPT REHABIL MED, REHABIL HOSP, KUNMING, PEOPLES R CHINA.; LI, R; CHIN, KL (CORRESPONDING AUTHOR), UNIV MALAYSIA SABAH, FAC MED & HLTH SCI, DEPT BIOMED SCI, KOTA KINABALU, SABAH, MALAYSIA.; CHIN, KL (CORRESPONDING AUTHOR), UNIV MALAYSIA SABAH, FAC MED & HLTH SCI, BORNEO MED & HLTH RES CTR BMHRC, KOTA KINABALU, SABAH, MALAYSIA.
KNUTSON JS;FU MJ;CUNNINGHAM DA;HISEL TZ;FRIEDL AS;GUNZLER DD;PLOW EB;BUSCH RM;PUNDIK S	KNUTSON, JAYME S.;FU, MICHAEL J.;CUNNINGHAM, DAVID A.;HISEL, TERRI Z.;FRIEDL, AMY S.;GUNZLER, DOUGLAS D.;PLOW, ELA B.;BUSCH, ROBYN M.;PUNDIK, SVETLANA	BHATT E, 2007, EXP BRAIN RES, V182, P435, DOI 10.1007/S00221-007-1001-5;CHEN Y, 2019, INT J MED INFORM, V123, P11, DOI 10.1016/J.IJMEDINF.2018.12.001;CUNNINGHAM DA, 2019, NEUROREHAB NEURAL RE, V33, P707, DOI 10.1177/1545968319863709;CAMEIRAO MDS, 2011, RESTOR NEUROL NEUROS, V29, P287, DOI 10.3233/RNN-2011-0599;DAWSON J, 2021, LANCET, V397, P1545, DOI 10.1016/S0140-6736(21)00475-X;DELIS D. C., 200…	PURPOSETO ESTIMATE THE EFFECT OF INTEGRATING CUSTOM-DESIGNED HAND THERAPY VIDEO GAMES (HTVG) WITH CONTRALATERALLY CONTROLLED FUNCTIONAL ELECTRICAL STIMULATION (CCFES) THERAPY.METHODSFIFTY-TWO STROKE SURVIVORS WITH CHRONIC (>6 MONTHS) UPPER LIMB HEMIPLEGIA WERE RANDOMIZED TO 12 WEEKS OF CCFES OR CCFES + HTVG. TREATMENT INVOLVED SELF-ADMINISTRATION OF TECHNOLOGY-MEDIATED THERAPY AT HOME PLUS THERAP…					VET AFFAIRS NORTHEAST OH HEALTHCARE SYST, LOUIS STOKES CLEVELAND VA MED CTR, RES SERV, CLEVELAND, OH USA.; METROHLTH SYST, DEPT PHYS MED & REHABIL, CLEVELAND, OH USA.; CASE WESTERN RESERVE UNIV, DEPT PHYS MED & REHABIL, CLEVELAND, OH USA.; CASE WESTERN RESERVE UNIV, DEPT ELECT COMP & SYST ENGN, CLEVELAND, OH USA.; METROHLTH SYST, CTR HEALTHCARE RES & POLICY, CLEVELAND, OH USA.; METROHLTH SYST, PO…	US DEPARTMENT OF VETERANS AFFAIRS; VETERANS HEALTH ADMINISTRATION (VHA); CASE WESTERN RESERVE UNIVERSITY; LOUIS STOKES CLEVELAND VETERANS AFFAIRS MEDICAL CENTER; METROHEALTH SYSTEM; CASE WESTERN RESERVE UNIVERSITY; CASE WESTERN RESERVE UNIVERSITY; METROHEALTH SYSTEM; METROHEALTH SYSTEM; CASE WESTERN RESERVE UNIVERSITY; CLEVELAND CLINIC FOUNDATION; CLEVELAND CLINIC FOUNDATION; CLEVELAND CLINIC FOU…						2024-01-03	STROKE REHABILITATION; UPPER LIMB; HEMIPARESIS; ELECTRICAL STIMULATION; VIDEO GAME	10.1080/09638288.2023.2278174	ARTICLE; EARLY ACCESS	NOV 2023		1464-5165	JSK12@CASE.EDU			THE AUTHORS WOULD LIKE TO ACKNOWLEDGE MARGARET MALONEY, RN, AND MARY HARLEY, OTR/L, FOR THEIR CONTRIBUTIONS TO THE CONCEPTION AND START-UP OF THIS STUDY, AND CHERYL DUDEK, MBA, AND ROBERT KIRSCH, PHD, FOR THEIR ADMINISTRATIVE SUPPORT OF THIS PROJECT.	THE AUTHORS WOULD LIKE TO ACKNOWLEDGE MARGARET MALONEY, RN, AND MARY HARLEY, OTR/L, FOR THEIR CONTRIBUTIONS TO THE CONCEPTION AND START-UP OF THIS STUDY, AND CHERYL DUDEK, MBA, AND ROBERT KIRSCH, PHD, FOR THEIR ADMINISTRATIVE SUPPORT OF THIS PROJECT.	Y4MR5				UPPER-LIMB IMPAIRMENT; MOTOR ABILITY TEST; VIRTUAL-REALITY; RECOVERY; RELIABILITY; ARM; VALIDITY; REORGANIZATION; DEXTERITY; HEMIPLEGIA		DISABIL REHABIL	DISABIL. REHABIL.	ENGLISH	43			2-4 PARK SQUARE, MILTON PARK, ABINGDON OR14 4RN, OXON, ENGLAND	2023 NOV 14	10	ABINGDON	37962171		J	TAYLOR & FRANCIS LTD	2023		KNUTSON, JS (CORRESPONDING AUTHOR), METROHLTH OLD BROOKLYN HLTH CTR, DEPT PHYS MED & REHABIL, 4229 PEARL RD,SUITE SM1-057, CLEVELAND, OH 44109 USA.
LONGHI M;DONATI D;MANTOVANI M;CASAROTTI S;CALBUCCI L;PUGLISI G;PLATANO D;BENEDETTI MG	LONGHI, MARIA;DONATI, DANILO;MANTOVANI, MONICA;CASAROTTI, SILVIA;CALBUCCI, LUCIA;PUGLISI, GIULIA;PLATANO, DANIELA;BENEDETTI, MARIA GRAZIA	AVILA MA, 2013, J ELECTROMYOGR KINES, V23, P712, DOI 10.1016/J.JELEKIN.2012.12.001;BAI L, 2015, IEEE T NEUR SYS REH, V23, P232, DOI 10.1109/TNSRE.2014.2369740;BLASZCZYSZYN M, 2023, J CLIN MED, V12, DOI 10.3390/JCM12093333;CARNEVALE A, 2019, BMC MUSCULOSKEL DIS, V20, DOI 10.1186/S12891-019-2930-4;CRUZ VT, 2014, MED ENG PHYS, V36, P1704, DOI 10.1016/J.MEDENGPHY.2014.09.009;CUTTI AG, 2008, MED BIOL …	SCAPULOTHORACIC MOVEMENTS ARE ALTERED AFTER STROKE, WITH RESULTING SHOULDER DYSFUNCTION. THE SCAPULOHUMERAL RHYTHM (SHR) IS COMPLEX AND POORLY STUDIED. MAGNETIC INERTIAL MEASUREMENT UNITS (MIMUS) ALLOW A RAPID AND ACCURATE ANALYSIS OF SHOULDER KINEMATICS. MIMUS WERE USED TO ASSESS THE SHR DURING ACTIVE SHOULDER FLEXION AND ABDUCTION OF OVER 60 DEGREES. SHR VALUES OBTAINED FROM THE HEMIPLEGIC SHOU…	11900				AZIENDA OSPED UNIV MODENA, DEPT NEUROSCI, REHABIL MED, I-41125 MODENA, ITALY.; UNIV MODENA & REGGIO EMILIA, CLIN & EXPT MED PHD PROGRAM, I-41121 MODENA, ITALY.; IRCCS IST ORTOPED RIZZOLI, PHYS MED & REHABIL UNIT, I-40136 BOLOGNA, ITALY.; UNIV BOLOGNA, DEPT BIOMED & NEUROMOTOR SCI, I-40126 BOLOGNA, ITALY.;	UNIVERSITA DI MODENA E REGGIO EMILIA; UNIVERSITA DI MODENA E REGGIO EMILIA HOSPITAL; UNIVERSITA DI MODENA E REGGIO EMILIA; UNIVERSITY OF BOLOGNA						2024-01-03	SHOULDER; HEMIPLEGIA; KINEMATICS; INERTIAL SENSOR; SCAPULA; STROKE	10.3390/app132111900	ARTICLE			2076-3417	LONGHI.MARIA@AOU.MO.IT; DONATI.DANILO@AOU.MO.IT; DANIELA.PLATANO@UNIBO.IT; MARIAGRAZIA.BENEDETTI@IOR.IT			WE WOULD LIKE TO ACKNOWLEDGE AND THANK MARCO MURACCINI, ANTONELLA BEARARDI, FRANCESCO MENON, AND MATTEO MANTOVANI OF THE NCS LAB., CARPI (MO), ITALY, FOR THEIR TECHNICAL SUPPORT IN COLLECTING DATA, ELETTRA PIGNOTTI STAT. ENG. FOR THE STATISTICAL ANALYSES,; NCS LAB., CARPI	WE WOULD LIKE TO ACKNOWLEDGE AND THANK MARCO MURACCINI, ANTONELLA BEARARDI, FRANCESCO MENON, AND MATTEO MANTOVANI OF THE NCS LAB., CARPI (MO), ITALY, FOR THEIR TECHNICAL SUPPORT IN COLLECTING DATA, ELETTRA PIGNOTTI STAT. ENG. FOR THE STATISTICAL ANALYSES, AND ANDREA CUTTI ENG. FOR THEIR USEFUL COMMENTS.	X6GP8				IPSILATERAL SHOULDER; SCAPULAR KINEMATICS; INDIVIDUALS; ELEVATION; HEMIPARESIS; IMPAIRMENT; MOTION; ARM	21	APPL SCI-BASEL	APPL. SCI.-BASEL	ENGLISH	42	GOLD		ST ALBAN-ANLAGE 66, CH-4052 BASEL, SWITZERLAND	NOV	11	BASEL			J	MDPI	2023		PLATANO, D (CORRESPONDING AUTHOR), IRCCS IST ORTOPED RIZZOLI, PHYS MED & REHABIL UNIT, I-40136 BOLOGNA, ITALY.; PLATANO, D (CORRESPONDING AUTHOR), UNIV BOLOGNA, DEPT BIOMED & NEUROMOTOR SCI, I-40126 BOLOGNA, ITALY.
WANG P;DONG RQ	WANG, PENG;DONG, RENQUAN	ABBASIMOSHAEI ALIREZA, 2020, HAPTICS: SCIENCE, TECHNOLOGY, APPLICATIONS. 12TH INTERNATIONAL CONFERENCE, EUROHAPTICS 2020. PROCEEDINGS. LECTURE NOTES IN COMPUTER SCIENCE (LNCS 12272), P506, DOI 10.1007/978-3-030-58147-3_56;ADDISIE A., 2020, INTERNATIONAL JOURNAL OF IMAGE, GRAPHICS AND SIGNAL PROCESSING, V12, P47;ALIABADI M., 2020, MAJLESI JOURNAL OF MECHATRONIC SYSTEMS, V9, P31;AOLE S, 2021, P I M…	PURPOSETO IMPROVE THE POSITION TRACKING EFFICIENCY OF THE UPPER-LIMB REHABILITATION ROBOT FOR STROKE HEMIPLEGIA PATIENTS, THE OPTIMIZATION LEARNING RATE OF THE MEMBERSHIP FUNCTION BASED ON THE FUZZY IMPEDANCE CONTROLLER OF THE REHABILITATION ROBOT IS PROPOSE.DESIGN/METHODOLOGY/APPROACHFIRST, THE IMPAIRED LIMB'S DAMPING AND STIFFNESS PARAMETERS FOR EVALUATING ITS PHYSICAL RECOVERY CONDITION ARE ON…					ZHEJIANG BUSINESS TECHNOL INST, SCH MECHATRON ENGN, NINGBO, PEOPLES R CHINA.; HARBIN UNIV SCI & TECHNOL, SCH MECH & POWER ENGN, HARBIN, PEOPLES R CHINA.;	HARBIN UNIVERSITY OF SCIENCE & TECHNOLOGY						2024-01-03	UPPER-LIMB REHABILITATION ROBOT; WEIGHTED LEAST SQUARES METHOD; FUZZY IMPEDANCE CONTROL MODEL; MEMBERSHIP FUNCTION ONLINE LEARNING OPTIMIZATION STRATEGY; POSITION TRACKING SPEED	10.1108/IR-07-2023-0146	ARTICLE; EARLY ACCESS	OCT 2023		1758-5791	M2297612601@163.COM			<ITALIC>CONFLICTS OF INTEREST</ITALIC>: THE AUTHORS DECLARE THAT THERE ARE NO CONFLICTS OF INTEREST REGARDING THE PUBLICATION OF THIS PAPER.	<ITALIC>FUNDING STATEMENT</ITALIC>: THIS WORK IS SUPPORTED BY SCIENTIFIC RESEARCH PROJECT OF ZHEJIANG PROVINCE EDUCATION DEPARTMENT OF CHINA(NO.Y202145975 AND Y202249228) AND HIGH LEVEL TALENTS SPECIAL RESEARCH ON THE PUBLIC WELFARE TECHNOLOGY APPLICATION OF HUZHOU VOCATIONAL & TECHNICAL COLLEGE(NO.2022GY16 AND 2022GY20).R <ITALIC>CONFLICTS OF INTEREST</ITALIC>: THE AUTHORS DECLARE THAT THERE ARE…	T8QH5				EXOSKELETON		IND ROBOT	IND. ROBOT.	ENGLISH	25			FLOOR 5, NORTHSPRING 21-23 WELLINGTON STREET, LEEDS, W YORKSHIRE, ENGLAND	2023 OCT 16	15	LEEDS			J	EMERALD GROUP PUBLISHING LTD	2023		DONG, RQ (CORRESPONDING AUTHOR), HARBIN UNIV SCI & TECHNOL, SCH MECH & POWER ENGN, HARBIN, PEOPLES R CHINA.
BONINI-ROCHA AC;DE ANDRADE ALS;PEREIRA RD;DE MORAES AM;MATHEUS LBG;DA FONSECA ST;RIBEIRO ALD;MARTINS WR	BONINI-ROCHA, ANA CLARA;DE ANDRADE, ANDERSON LUCIO SOUZA;PEREIRA, RUTH DOS SANTOS;DE MORAES, ANDRE MARQUES;MATHEUS, LIANA BARBARESCO GOMIDE;DA FONSECA, SERGIO TEIXEIRA;RIBEIRO, ALEXANDRE LIMA DE ARAUJO;MARTINS, WAGNER RODRIGUES	ARAÚJO R.C., 2013, MOTRI., V9, P23, DOI 10.6063/MOTRICIDADE.9(2).2665;ARYA KN, 2011, TOP STROKE REHABIL, V18, P599, DOI 10.1310/TSR18S01-599;AWAD A, 2015, J PHYS THER SCI, V27, P2195, DOI 10.1589/JPTS.27.2195;BANG DH, 2016, J STROKE CEREBROVASC, V25, P1606, DOI 10.1016/J.JSTROKECEREBROVASDIS.2016.03.030;GÁMEZ AB, 2019, SCI REP-UK, V9, DOI 10.1038/S41598-019-49720-X;COOPER CL, 2015, BRIT J CLIN PS…	BACKGROUND: BIOFEEDBACK HAS BEEN USED BY REHABILITATION PROFESSIONALS IN THE TREATMENT OF POSTSTROKE FUNCTION IMPAIRMENTS. PURPOSE: INVESTIGATE THE EFFICACY OF ANY TYPE OF BIOFEEDBACK INTERVENTION FOR THE TREATMENT OF UPPER LIMB FUNCTION IN INDIVIDUALS FOLLOWING STROKE. STUDY DESIGN: SYSTEMATIC REVIEW OF LITERATURE WITH META-ANALYSIS. METHODS: LITERATURE SEARCHES WERE CONDUCTED USING MESH TERMS A…				693	UNIV BRASILIA, DIV PHYS THERAPY, BRASILIA, DF, BRAZIL.; UNIV FED MINAS GERAIS, SCH PHYS EDUC PHYS THERAPY & OCCUPAT THERAPY, BELO HORIZONTE, MG, BRAZIL.; UNIV BRASILIA, FAC PHYS EDUC, BRASILIA, DF, BRAZIL.; UNIV BRASILIA, FAC CEILANDIA, CONJUNTO A,LOTE01, BRASILIA, DF, BRAZIL.;	UNIVERSIDADE DE BRASILIA; UNIVERSIDADE FEDERAL DE MINAS GERAIS; UNIVERSIDADE DE BRASILIA; UNIVERSIDADE DE BRASILIA						2024-01-03	BIOFEEDBACK; STROKE; REHABILITATION; SYSTEMATIC REVIEW	10.1016/j.jht.2022.05.001	REVIEW	OCT 2023		1545-004X	ANDERSONS.ANDRADE5@GMAIL.COM	705				X2ZD2				CLINICALLY IMPORTANT DIFFERENCES; UPPER-EXTREMITY FUNCTION; ELECTROMYOGRAPHIC-BIOFEEDBACK; ELECTRICAL-STIMULATION; MODERATE IMPAIRMENT; VISUAL BIOFEEDBACK; PHYSICAL-THERAPY; POSTURAL CONTROL; REHABILITATION; PARTICIPATION	3	J HAND THER	J. HAND THER.	ENGLISH	51		MATHEUS, LIANA B GOMIDE/0000-0002-2574-9697; DE ARAÚJO RIBEIRO, ALEXANDRE LIMA/0000-0001-5266-4499; BONINI-ROCHA, ANA CLARA/0000-0001-7606-0980	1600 JOHN F KENNEDY BOULEVARD, STE 1800, PHILADELPHIA, PA 19103-2899 USA	JUL-SEP	13	PHILADELPHIA	35817688		J	HANLEY & BELFUS-ELSEVIER INC	2023	MATHEUS, LIANA B GOMIDE/N-6738-2016; DE ARAÚJO RIBEIRO, ALEXANDRE LIMA/I-7414-2016	DE ANDRADE, ALS (CORRESPONDING AUTHOR), UNIV BRASILIA, FAC CEILANDIA, CONJUNTO A,LOTE01, BRASILIA, DF, BRAZIL.
UEDA T;SUZUMURA S;ITO K;NARUKAWA R;KONDO I	UEDA, TOMOMI;SUZUMURA, SHOTA;ITO, KEI;NARUKAWA, RIE;KONDO, IZUMI	BARKER RN, 2007, DISABIL REHABIL, V29, P981, DOI 10.1080/09638280500243570;BOHANNON RW, 1987, PHYS THER, V67, P206, DOI 10.1093/PTJ/67.2.206;BRUNNSTROM S, 1966, PHYS THER, V46, P357;CHINO N., 1994, JPN J REHABIL MED, V31, P119, DOI 10.2490/JJRM1963.31.119, DOI 10.2490/JJRM1963.31.119;FUGLMEYER AR, 1975, SCAND J REHABIL MED, V7, P13;FUJIWARA T, 2009, NEUROREHAB NEURAL RE, V23, P125, DOI 10.1177/15…	BACKGROUND: ALTHOUGH HYBRID ASSISTIVE NEUROMUSCULAR DYNAMIC STIMULATION (HANDS) THERAPY MAY IMPROVE UPPER EXTREMITY FUNCTIONALITY IN PATIENTS WITH PARALYSIS OR PARESIS DUE TO STROKE, IT IS USUALLY ONLY PRO-VIDED IN HOSPITALS AS A FREQUENT INTERVENTION DURING THE PHASE OF EARLY RECOVERY IN STROKE. HOME-BASED REHABILITATION IS LIMITED BY FREQUENCY AND DURATION OF VISITS.PURPOSE: TO INVESTIGATE THE …				744	NATL CTR GERIATR & GERONTOL, DEPT REHABIL MED, 7-430 MORIOKA CHO, OBU, AICHI 4748511, JAPAN.; FUJITA HLTH UNIV, FAC REHABIL, SCH HLTH SCI, TOYOAKE, JAPAN.;	NATIONAL CENTER FOR GERIATRICS & GERONTOLOGY; FUJITA HEALTH UNIVERSITY						2024-01-03	STROKE; UPPER EXTREMITY FUNCTION; HANDS THERAPY; HOME-BASED REHABILITATION; CASE REPORT	10.1016/j.jht.2022.10.003	ARTICLE	OCT 2023		1545-004X	SHOTAGEPON0214@YAHOO.CO.JP	749				X2ZU7				INDUCED MOVEMENT THERAPY; STROKE PATIENTS; RECOVERY; RELIABILITY; PEOPLE; SCALE	3	J HAND THER	J. HAND THER.	ENGLISH	19		SUZUMURA, SHOTA/0000-0001-7346-9326	1600 JOHN F KENNEDY BOULEVARD, STE 1800, PHILADELPHIA, PA 19103-2899 USA	JUL-SEP	6	PHILADELPHIA	37012123		J	HANLEY & BELFUS-ELSEVIER INC	2023		SUZUMURA, S (CORRESPONDING AUTHOR), NATL CTR GERIATR & GERONTOL, DEPT REHABIL MED, 7-430 MORIOKA CHO, OBU, AICHI 4748511, JAPAN.
CHEN YW;LI KY;LIN CH;HUNG PH;LAI HT;WU CY	CHEN, YEN-WEI;LI, KUAN-YI;LIN, CHU-HSU;HUNG, PEI-HSUAN;LAI, HUI-TZU;WU, CHING-YI	ARYA KN, 2011, J BODYW MOV THER, V15, P528, DOI 10.1016/J.JBMT.2011.01.023;BANDURA A, 1977, PSYCHOL REV, V84, P191, DOI 10.1037/0033-295X.84.2.191;BANDURA A., 1997, SELF-EFFICACY: THE EXERCISE OF CONTROL;BASTERIS A, 2014, J NEUROENG REHABIL, V11, DOI 10.1186/1743-0003-11-111;BELLO UM, 2020, FRONT HUM NEUROSCI, V14, DOI 10.3389/FNHUM.2020.00276;BERNHARDT J, 2017, INT J STROKE, V12, P444, DOI 10.11…	ROBOT-ASSISTED THERAPY AND MIRROR THERAPY ARE BOTH EFFECTIVE IN PROMOTING UPPER LIMB FUNCTION AFTER STROKE AND COMBINING THESE TWO INTERVENTIONS MIGHT YIELD GREATER THERAPEUTIC EFFECTS. WE AIMED TO EXAMINE WHETHER USING MIRROR THERAPY AS A PRIMING STRATEGY WOULD AUGMENT THERAPEUTIC EFFECTS OF ROBOT-ASSISTED THERAPY. THIRTY-SEVEN CHRONIC STROKE SURVIVORS (24 MALE/13 FEMALE; AGE = 49.8 +/- 13.7 YEA…	16841				ASIA UNIV, COLL MED & HLTH SCI, DEPT PHYS THERAPY, 500 LIOUFENG RD, TAICHUNG 41354, TAIWAN.; CHANG GUNG UNIV, COLL MED, DEPT OCCUPAT THERAPY, 259 WENHUA 1ST RD, TAOYUAN 33302, TAIWAN.; CHANG GUNG UNIV, COLL MED, GRAD INST BEHAV SCI, 259 WENHUA 1ST RD, TAOYUAN 33302, TAIWAN.; CHANG GUNG MEM HOSP CHIAYI, DEPT PHYS MED & REHABIL, 8,SECT W,JIAPU RD, CHIAYI CTY 61363, TAIWAN.; JIANNREN HOSP, DEPT PHYS…	ASIA UNIVERSITY TAIWAN; CHANG GUNG UNIVERSITY; CHANG GUNG UNIVERSITY; CHANG GUNG MEMORIAL HOSPITAL; CHANG GUNG UNIVERSITY; CHANG GUNG MEMORIAL HOSPITAL						2024-01-03		10.1038/s41598-023-43981-3	ARTICLE				CYWU@MAIL.CGU.EDU.TW			THIS STUDY WAS SUPPORTED BY CHANG GUNG MEMORIAL HOSPITAL (CMRPD1M0042, BMRP553), HEALTHY AGING RESEARCH CENTER, CHANG GUNG UNIVERSITY FROM THE FEATURED AREAS RESEARCH CENTER PROGRAM WITHIN THE FRAMEWORK OF THE HIGHER EDUCATION SPROUT PROJECT BY THE MINISTR [CMRPD1M0042, BMRP553]; CHANG GUNG MEMORIAL HOSPITAL [EMRPD1M0411]; HEALTHY AGING RESEARCH CENTER, CHANG GUNG UNIVERSITY FROM THE FEATURED ARE…	THIS STUDY WAS SUPPORTED BY CHANG GUNG MEMORIAL HOSPITAL (CMRPD1M0042, BMRP553), HEALTHY AGING RESEARCH CENTER, CHANG GUNG UNIVERSITY FROM THE FEATURED AREAS RESEARCH CENTER PROGRAM WITHIN THE FRAMEWORK OF THE HIGHER EDUCATION SPROUT PROJECT BY THE MINISTRY OF EDUCATION (MOE) IN TAIWAN (EMRPD1M0411), NATIONAL SCIENCE AND TECHNOLOGY COUNCIL IN TAIWAN (NSTC 111-2314-B-182-037-MY3), AND THE NATIONAL…	U3TN7				UPPER-EXTREMITY; RECOVERY; REHABILITATION; IMPAIRMENTS; RELIABILITY; PERFORMANCE; PLASTICITY; ABILITY; SCALE	1	SCI REP-UK	SCI REP	ENGLISH	56	GREEN PUBLISHED, GOLD	CHEN, YEN-WEI/0000-0002-3759-8312	HEIDELBERGER PLATZ 3, BERLIN, 14197, GERMANY	OCT 6	10	BERLIN	37803096		J	NATURE PORTFOLIO	2023		WU, CY (CORRESPONDING AUTHOR), CHANG GUNG UNIV, COLL MED, DEPT OCCUPAT THERAPY, 259 WENHUA 1ST RD, TAOYUAN 33302, TAIWAN.; WU, CY (CORRESPONDING AUTHOR), CHANG GUNG UNIV, COLL MED, GRAD INST BEHAV SCI, 259 WENHUA 1ST RD, TAOYUAN 33302, TAIWAN.; WU, CY (CORRESPONDING AUTHOR), CHANG GUNG UNIV, HLTH AGING RES CTR, TAOYUAN, TAIWAN.; WU, CY (CORRESPONDING AUTHOR), CHANG GUNG MEM HOSP LINKOU, DEPT PHYS…
UEHARA S;YUASA A;USHIZAWA K;KITAMURA S;YAMAZAKI K;OTAKA E;OTAKA Y	UEHARA, SHINTARO;YUASA, AKIKO;USHIZAWA, KAZUKI;KITAMURA, SHIN;YAMAZAKI, KOTARO;OTAKA, ERI;OTAKA, YOHEI	BALASUBRAMANIAN SIVAKUMAR, 2012, AM J PHYS MED REHABIL, V91, PS255, DOI 10.1097/PHM.0B013E31826BCDC1;BEER RF, 2007, MUSCLE NERVE, V36, P242, DOI 10.1002/MUS.20817;BEER RF, 2004, EXP BRAIN RES, V156, P458, DOI 10.1007/S00221-003-1807-8;BEER RF, 2000, EXP BRAIN RES, V131, P305, DOI 10.1007/S002219900275;BOURBONNAIS D, 1989, BRAIN, V112, P85, DOI 10.1093/BRAIN/112.1.85;BRUNNSTROM S., 1970, MOVEMENT …	ARM REACHING IS OFTEN IMPAIRED IN INDIVIDUALS WITH STROKE. NONETHELESS, HOW AIMING DIRECTIONS INFLUENCE REACHING PERFORMANCE AND HOW SUCH DIFFERENCES CHANGE WITH MOTOR RECOVERY OVER TIME REMAIN UNCLEAR. HERE, WE ELUCIDATED KINEMATIC PARAMETERS OF REACHING TOWARD VARIOUS DIRECTIONS IN PEOPLE WITH POSTSTROKE HEMIPARESIS IN THE SUBACUTE PHASE. A TOTAL OF 13 AND 15 PARTICIPANTS WITH MILD AND MODERATE…				861	FUJITA HLTH UNIV, SCH HLTH SCI, FAC REHABIL, TOYOAKE, AICHI, JAPAN.; FUJITA HLTH UNIV, SCH MED, DEPT REHABIL MED 1, TOYOAKE, AICHI, JAPAN.; TAKEKAWA HOSP, DEPT REHABIL MED, TOKYO, TOKYO, JAPAN.; NATL CTR GERIATR & GERONTOL, ASSIST ROBOT CTR, OBU, AICHI, JAPAN.;	FUJITA HEALTH UNIVERSITY; FUJITA HEALTH UNIVERSITY; NATIONAL CENTER FOR GERIATRICS & GERONTOLOGY						2024-01-03	CEREBROVASCULAR DISORDERS; HEMIPARESIS; REACHING; ROBOTICS; UPPER EXTREMITY	10.1152/jn.00455.2022	ARTICLE			1522-1598	OTAKA119@MAC.COM	870		THE AUTHORS THANK YOTA OBAYASHI AND KAZUKI ITO, OCCUPATIONAL THERAPISTS AT FUJITA HEALTH UNIVERSITY HOSPITAL, FOR THEIR HELP IN ORGANIZING THE PATIENTS' SCHEDULES FOR THEIR PARTICIPATION IN THE STUDY.	THE AUTHORS THANK YOTA OBAYASHI AND KAZUKI ITO, OCCUPATIONAL THERAPISTS AT FUJITA HEALTH UNIVERSITY HOSPITAL, FOR THEIR HELP IN ORGANIZING THE PATIENTS' SCHEDULES FOR THEIR PARTICIPATION IN THE STUDY.	U9CK9				ARM MOVEMENTS; MUSCLE ACTIVATION; UPPER EXTREMITY; MOTOR CONTROL; COORDINATION; PATTERNS; RECOVERY; DEFICITS; IMPAIRMENTS; KINEMATICS	4	J NEUROPHYSIOL	J. NEUROPHYSIOL.	ENGLISH	44	HYBRID, GREEN PUBLISHED	KITAMURA, SHIN/0000-0002-4442-0854; OTAKA, YOHEI/0000-0002-6797-2782; UEHARA, SHINTARO/0000-0002-6255-1815; YUASA, AKIKO/0000-0003-1808-2369	6120 EXECUTIVE BLVD, SUITE 600, ROCKVILLE, MD, UNITED STATES	OCT 5	10	ROCKVILLE	37667840		J	AMER PHYSIOLOGICAL SOC	2023		OTAKA, Y (CORRESPONDING AUTHOR), FUJITA HLTH UNIV, SCH MED, DEPT REHABIL MED 1, TOYOAKE, AICHI, JAPAN.
SUI ML;OUYANG YM;JIN H;CHAI ZY;WEI CY;LI JY;XU M;LI WH;WANG L;ZHANG SW	SUI, MENGLI;OUYANG, YIMING;JIN, HU;CHAI, ZHENYI;WEI, CHANGYANG;LI, JIYU;XU, MIN;LI, WEIHUA;WANG, LIU;ZHANG, SHIWU	BANIQUED PDE, 2021, J NEUROENG REHABIL, V18, DOI 10.1186/S12984-021-00820-8;BORBONI A, 2016, J DYN SYST-T ASME, V138, DOI 10.1115/1.4033831;CAO D, 2021, PLOS ONE, V16, DOI 10.1371/JOURNAL.PONE.0258921;CHEN WY, 2022, IEEE T ROBOT, V38, P2194, DOI 10.1109/TRO.2022.3148909;CHEN XS, 2021, IEEE T IND INFORM, V17, P943, DOI 10.1109/TII.2020.3010369;CIANCIO AL, 2012, P IEEE RAS-EMBS INT, P1092, DOI 10.1…	REGAINING FINE MOTOR SKILLS (FMSS; THAT IS, THE ABILITY TO MAKE PRECISE AND COORDINATED MOVEMENTS OF FINGERS) IS THE ULTIMATE GOAL OF HAND REHABILITATION. ALTHOUGH ROBOTIC-ASSISTED TECHNOLOGIES HAVE BEEN WIDELY EXPLORED TO HELP PATIENTS WITH SIMPLE HAND ACTIVITIES, EXISTING REHABILITATION GLOVES STILL LACK SENSORY FEEDBACK FOR CLOSED-LOOP CONTROL OR INVOLVE BULKY EXTERNAL HARDWARE, INCAPABLE OF P…					UNIV SCI & TECHNOL CHINA, DEPT PRECIS MACHINERY & PRECIS INSTRUMENTAT, CAS KEY LAB MECH BEHAV & DESIGN MAT, HEFEI, PEOPLES R CHINA.; UNIV SCI & TECHNOL CHINA, DEPT MODERN MECH, CAS KEY LAB MECH BEHAV & DESIGN MAT, HEFEI, PEOPLES R CHINA.; CHINESE ACAD SCI, INST MECH, STATE KEY LAB NONLINEAR MECH, BEIJING, PEOPLES R CHINA.; UNIV WOLLONGONG, SCH MECH MAT MECHATRON & BIOMED ENGN, WOLLONGONG, NSW, AU…	CHINESE ACADEMY OF SCIENCES; UNIVERSITY OF SCIENCE & TECHNOLOGY OF CHINA, CAS; CHINESE ACADEMY OF SCIENCES; UNIVERSITY OF SCIENCE & TECHNOLOGY OF CHINA, CAS; CHINESE ACADEMY OF SCIENCES; INSTITUTE OF MECHANICS, CAS; UNIVERSITY OF WOLLONGONG						2024-01-03		10.1038/s42256-023-00728	ARTICLE; EARLY ACCESS	OCT 2023		2522-5839	JHRDSP@USTC.EDU.CN; WANGLIU05@USTC.EDU.CN; SWZHANG@USTC.EDU.CN			THIS WORK IS SUPPORTED BY NATIONAL NATURAL SCIENCE FOUNDATION OF CHINA (NUMBERS 51975550, U21A20119, 12272369 AND 51705495), NATIONAL KEY RESEARCH AND DEVELOPMENT PROGRAM OF CHINA (NUMBER 2022YFC2408100), PROVINCIAL KEY RESEARCH AND DEVELOPMENT PROGRAM OF [51975550, U21A20119, 12272369, 51705495]; NATIONAL NATURAL SCIENCE FOUNDATION OF CHINA [2022YFC2408100]; NATIONAL KEY RESEARCH AND DEVELOPMENT…	THIS WORK IS SUPPORTED BY NATIONAL NATURAL SCIENCE FOUNDATION OF CHINA (NUMBERS 51975550, U21A20119, 12272369 AND 51705495), NATIONAL KEY RESEARCH AND DEVELOPMENT PROGRAM OF CHINA (NUMBER 2022YFC2408100), PROVINCIAL KEY RESEARCH AND DEVELOPMENT PROGRAM OF ANHUI PROVINCE (NUMBER 202104H04020004), NATURAL SCIENCE FOUNDATION OF ANHUI PROVINCE OF CHINA UNDER GRANT 2008085UD02, AND FUNDAMENTAL RESEARC…	T2GA0				HAND EXOSKELETON; DESIGN; DRIVEN; ROBOT; ACTUATORS; THERAPY; STROKE; SYSTEM		NAT MACH INTELL	NAT. MACH. INTELL.	ENGLISH	65			HEIDELBERGER PLATZ 3, BERLIN, 14197, GERMANY	2023 OCT 5	14	BERLIN			J	NATURE PORTFOLIO	2023	ZHANG, YING/JQX-1479-2023	JIN, H; ZHANG, SW (CORRESPONDING AUTHOR), UNIV SCI & TECHNOL CHINA, DEPT PRECIS MACHINERY & PRECIS INSTRUMENTAT, CAS KEY LAB MECH BEHAV & DESIGN MAT, HEFEI, PEOPLES R CHINA.; WANG, L (CORRESPONDING AUTHOR), UNIV SCI & TECHNOL CHINA, DEPT MODERN MECH, CAS KEY LAB MECH BEHAV & DESIGN MAT, HEFEI, PEOPLES R CHINA.; WANG, L (CORRESPONDING AUTHOR), CHINESE ACAD SCI, INST MECH, STATE KEY LAB NONLINEAR M…
GNASSO R;PALERMI S;PICONE A;TARANTINO D;FUSCO G;MESSINA MM;SIRICO F	GNASSO, ROSSANA;PALERMI, STEFANO;PICONE, ANTONIO;TARANTINO, DOMIZIANO;FUSCO, GIAMPIERO;MESSINA, MARIA MICHELINA;SIRICO, FELICE	ANONYMOUS, 2015, J. REHABIL. MED, V47, P1, DOI 10.2340/16501977-1996, DOI 10.2340/16501977-1996;APRILE I, 2021, INT J STROKE, V16, P396, DOI 10.1177/1747493020937192;APRILE I, 2020, J NEUROL PHYS THER, V44, P3, DOI 10.1097/NPT.0000000000000295;BERTANI R, 2017, NEUROL SCI, V38, P1561, DOI 10.1007/S10072-017-2995-5;CALABRÒ RS, 2016, PM&R, V8, P971, DOI 10.1016/J.PMRJ.2016.02.004;CAMPBELL BCV, 2019,…	POST-STROKE SHOULDER PAIN (PSSP) IS A DEBILITATING CONSEQUENCE OF HEMIPLEGIA, OFTEN HINDERING REHABILITATION EFFORTS AND FURTHER LIMITING MOTOR RECOVERY. WITH THE ADVENT OF ROBOTIC-ASSISTED THERAPIES IN NEUROREHABILITATION, THERE IS POTENTIAL FOR INNOVATIVE INTERVENTIONS FOR PSSP. THIS STUDY SYSTEMATICALLY REVIEWED THE CURRENT LITERATURE TO DETERMINE THE EFFECTIVENESS OF ROBOTIC-ASSISTED REHABILI…	8239				UNIV NAPOLI FEDER II, PUBL HLTH DEPT, VIA PANSINI 5, I-80131 NAPLES, ITALY.;	UNIVERSITY OF NAPLES FEDERICO II						2024-01-03	SHOULDER PAIN; ROBOTICS; HEMIPLEGIA; STROKE REHABILITATION; SYSTEMATIC REVIEW	10.3390/s23198239	REVIEW			1424-8220	ROSSANAGNS@YAHOO.IT; STEFANO.PALERMI@UNINA.IT; ANTONIO.PICONE@UNINA.IT; DOMIZIANO22@GMAIL.COM; GIAMPIERO.FUSCO@LIBERO.IT; MARIAMICHELINAMESSINA@GMAIL.COM; SIRICO.FELICE@GMAIL.COM					U6QC0				UPPER-LIMB; STROKE; THERAPY; RECOVERY	19	SENSORS-BASEL	SENSORS	ENGLISH	34	GOLD, GREEN PUBLISHED	PALERMI, STEFANO/0000-0003-1558-4857; TARANTINO, DOMIZIANO/0000-0003-1570-9568; SIRICO, FELICE/0000-0001-6801-3308	ST ALBAN-ANLAGE 66, CH-4052 BASEL, SWITZERLAND	OCT	13	BASEL	37837068		J	MDPI	2023		PALERMI, S (CORRESPONDING AUTHOR), UNIV NAPOLI FEDER II, PUBL HLTH DEPT, VIA PANSINI 5, I-80131 NAPLES, ITALY.
LACLERGUE Z;GHÉDIRA M;-COLAS CG;BILLY L;GRACIES JM;BAUDE M	LACLERGUE, ZOE;GHEDIRA, MOUNA;GAULT -COLAS, CAROLINE;BILLY, LAURENE;GRACIES, JEAN-MICHEL;BAUDE, MARJOLAINE	ALT MURPHY M, 2015, BMC NEUROL, V15, DOI 10.1186/S12883-015-0292-6;BAER G, 2001, PHYSIOTHER RES INT, V6, P135, DOI 10.1002/PRI.222;BARTKO JJ, 1966, PSYCHOL REP, V19, P3, DOI 10.2466/PR0.1966.19.1.3;BAYLES N, 2020, CLIN REHABIL, V34, P803, DOI 10.1177/0269215520911970;CRONBACH LJ, 1951, PSYCHOMETRIKA, V16, P297;DEHMIYANI A, 2022, TOP STROKE REHABIL, V29, P201, DOI 10.1080/10749357.2021.1970451;FUG…	OBJECTIVES: TO INVESTIGATE THE RELIABILITY OF THE MODIFIED FRENCHAY SCALE (MFS) IN ADULTS WITH HEMIPARESIS. SETTING: STUDY CONDUCTED IN A NEUROREHABILITATION UNIT OF A UNIVERSITY HOSPITAL. PARTICIPANTS: FIFTY-ONE PATIENTS (17 WOMEN [33%], AGE 46 +/- 15, TIME SINCE INJURY 5.2 +/- 6.7 YEARS) WITH HEMIPARESIS SECONDARY TO STROKE (N=47), TUMOR (N=3), OR SPINAL CORD INJURY (N=1) WERE ENROLLED. INTERVE…				1596	HOP UNIV HENRI MONDOR, AP HP, SERV REEDUC NEUROLOCOMOTRICE, CRETEIL, FRANCE.; UNIV PARIS EST CRETEIL UPEC, UR 7377, BIOTN, CRETEIL, FRANCE.; FDN MALLET, POLE MED PHYS & READAPTAT, RICHEBOURG, FRANCE.; HOP UNIV HENRI MONDOR, SERV REEDUC NEUROLOCOMOTRICE, 1 RUE GUSTAVE EIFFEL, F-94000 CRETEIL, FRANCE.;	ASSISTANCE PUBLIQUE HOPITAUX PARIS (APHP); UNIVERSITE PARIS CITE; HOPITAL UNIVERSITAIRE HOTEL-DIEU - APHP; UNIVERSITE PARIS-EST-CRETEIL-VAL-DE-MARNE (UPEC); HOPITAL UNIVERSITAIRE HENRI-MONDOR - APHP; HOPITAL UNIVERSITAIRE PAUL-BROUSSE - APHP; UNIVERSITE PARIS-EST-CRETEIL-VAL-DE-MARNE (UPEC); UNIVERSITE PARIS-EST-CRETEIL-VAL-DE-MARNE (UPEC); ASSISTANCE PUBLIQUE HOPITAUX PARIS (APHP); HOPITAL UNIVE…						2024-01-03	HEMIPLEGIA; MUSCLE SPASTICITY; NEUROLOGIC REHABILITATION; REHA-BILITATION; REPRODUCIBILITY OF RESULTS; UPPER EXTREMITY	10.1016/j.apmr.2023.04.003	ARTICLE	SEP 2023		1532-821X	ZLACLERGUE@GMAIL.COM	1605				W0QK1				MOTOR FUNCTION-TEST; SPASTIC PARESIS; ARM FUNCTION; BLOCK TEST; STROKE; ABOBOTULINUMTOXINA; PATHOPHYSIOLOGY; COEFFICIENT; GUIDELINES; RECOVERY	10	ARCH PHYS MED REHAB	ARCH. PHYS. MED. REHABIL.	ENGLISH	35			1600 JOHN F KENNEDY BOULEVARD, STE 1800, PHILADELPHIA, PA 19103-2899 USA	OCT	10	PHILADELPHIA	37121532		J	W B SAUNDERS CO-ELSEVIER INC	2023		LACLERGUE, Z (CORRESPONDING AUTHOR), HOP UNIV HENRI MONDOR, SERV REEDUC NEUROLOCOMOTRICE, 1 RUE GUSTAVE EIFFEL, F-94000 CRETEIL, FRANCE.
WOODBURY M;GRATTAN ES;LI CY	WOODBURY, MICHELLE;GRATTAN, EMILY S.;LI, CHIH-YING	ANDRESEN EM, 2000, ARCH PHYS MED REHAB, V81, PS15, DOI 10.1053/APMR.2000.20619;BLAND MD, 2013, ARCH PHYS MED REHAB, V94, P1048, DOI 10.1016/J.APMR.2013.02.004;BOGARD K, 2009, NEUROREHAB NEURAL RE, V23, P422, DOI 10.1177/1545968308331141;BOHANNON RW, 1987, PHYS THER, V67, P206, DOI 10.1093/PTJ/67.2.206;CALTHORPE S, 2021, PHYS THER, V101, DOI 10.1093/PTJ/PZAB183;CHEN HF, 2012, PHYS THER, V92, P1017…	OBJECTIVE: TO USE RASCH METHODOLOGIES TO COMBINE THE ITEMS OF THE FUGL-MEYER ASSESSMENT-UPPER EXTREMITY (FMA-UE, MOTOR SKILL) AND THE WOLF MOTOR FUNCTION TEST (WMFT, MOTOR FUNCTION) ONTO A SINGLE MEASUREMENT METRIC AND CREATE AN FMA-UE+WMFT SHORT FORM. DESIGN: SECONDARY ANALYSIS OF PREINTERVENTION DATA FROM 2 UPPER EXTREMITY STROKE REHABILITATION TRIALS. CONFIRMATORY FACTOR ANALYSIS AND RASCH RAT…				1661	MED UNIV SOUTH CAROLINA, DEPT HLTH SCI & RES, CHARLESTON, SC 29425 USA.; MED UNIV SOUTH CAROLINA, DIV OCCUPAT THERAPY, CHARLESTON, SC 29425 USA.; UNIV PITTSBURGH, DEPT OCCUPAT THERAPY, PITTSBURGH, PA USA.; PITTSBURGH VA MED CTR, HUMAN ENGN RES LABS, PITTSBURGH, PA USA.; UNIV TEXAS, MED BRANCH, DEPT OCCUPAT THERAPY, GALVESTON, TX USA.;	MEDICAL UNIVERSITY OF SOUTH CAROLINA; MEDICAL UNIVERSITY OF SOUTH CAROLINA; PENNSYLVANIA COMMONWEALTH SYSTEM OF HIGHER EDUCATION (PCSHE); UNIVERSITY OF PITTSBURGH; UNIVERSITY OF TEXAS SYSTEM; UNIVERSITY OF TEXAS MEDICAL BRANCH GALVESTON						2024-01-03	OUTCOME ASSESSMENT; REHABILITATION; STROKE; UPPER EXTREMITY	10.1016/j.apmr.2023.04.029	ARTICLE	SEP 2023		1532-821X	WOODBUML@MUSC.EDU	1668		VA MERIT AWARD [1I01RX000799-01A2]; NIH SBIR GRANT [1 R44 NS097061-01A1]; U.S. DEPARTMENT OF VETERANS AFFAIRS, VA OFFICE OF RESEARCH AND DEVELOPMENT, REHABILITATION RESEARCH AND DEVELOPMENT [1 IK2 RX002420-01A2]; RALPH H. JOHNSON VA MEDICAL CENTER; PITTSBURGH VA HEALTHCARE CENTER [K01HD101589]; NATIONAL INSTITUTE OF GENERAL MEDICAL SCIENCES OF THE NATIONAL INSTITUTES OF HEALTH [P20GM109040]	THIS WORK WAS SUPPORTED BY A VA MERIT AWARD (GRANT NO. 1I01RX000799-01A2, PI: WOOD-BURY, M.) ; AN NIH SBIR GRANT (NO. 1 R44 NS097061-01A1, PI: WOODBURY, M.) ; A CAREER DEVELOPMENT AWARD-2 GRANT (NO. 1 IK2 RX002420-01A2, PI: GRATTAN, E.) FROM THE U.S. DEPARTMENT OF VETERANS AFFAIRS, VA OFFICE OF RESEARCH AND DEVELOPMENT, REHABILITATION RESEARCH AND DEVELOPMENT; RALPH H. JOHNSON VA MEDICAL CENTER &…	W0QM1				CONFIRMATORY FACTOR-ANALYSIS; PATIENT-REPORTED OUTCOMES; MODIFIED ASHWORTH SCALE; STANDARDIZED ASSESSMENTS; FIT INDEXES; ITEM BANKS; REHABILITATION; RELIABILITY; CARE; POSTSTROKE	10	ARCH PHYS MED REHAB	ARCH. PHYS. MED. REHABIL.	ENGLISH	52		WOODBURY, MICHELLE/0000-0001-9289-570X	1600 JOHN F KENNEDY BOULEVARD, STE 1800, PHILADELPHIA, PA 19103-2899 USA	OCT	8	PHILADELPHIA	37245692		J	W B SAUNDERS CO-ELSEVIER INC	2023		WOODBURY, M (CORRESPONDING AUTHOR), MED UNIV SOUTH CAROLINA, DEPT HLTH SCI & RES, CHARLESTON, SC 29425 USA.; WOODBURY, M (CORRESPONDING AUTHOR), MED UNIV SOUTH CAROLINA, DIV OCCUPAT THERAPY, CHARLESTON, SC 29425 USA.
CATALOGNA M;HADANNY A;PARAG Y;ADLER M;ELKARIF V;EFRATI S	CATALOGNA, MERAV;HADANNY, AMIR;PARAG, YOAV;ADLER, MORAN;ELKARIF, VICKTORIA;EFRATI, SHAI	ASKIM T, 2009, NEUROREHAB NEURAL RE, V23, P295, DOI 10.1177/1545968308322840;BEHZADI Y, 2007, NEUROIMAGE, V37, P90, DOI 10.1016/J.NEUROIMAGE.2007.04.042;BOUSSI-GROSS R, 2015, NEUROPSYCHOLOGY, V29, P610, DOI 10.1037/NEU0000149;BOYD LA, 2017, INT J STROKE, V12, P480, DOI 10.1177/1747493017714176;BRKIC P, 2012, BRAIN INJURY, V26, P1273, DOI 10.3109/02699052.2012.667593;CALAUTTI C, 2003, STROKE, V34,…	INTRODUCTION: IMPAIRMENTS IN ACTIVITIES OF DAILY LIVING (ADL) ARE A MAJOR CONCERN IN POST-STROKE REHABILITATION. UPPER-LIMB MOTOR IMPAIRMENTS, SPECIFICALLY, HAVE BEEN CORRELATED WITH LOW QUALITY OF LIFE. IN THE CURRENT CASE REPORT, WE USED BOTH TASK-BASED AND RESTING STATE FUNCTIONAL MRI (FMRI) TOOLS TO INVESTIGATE THE NEURAL RESPONSE MECHANISMS AND FUNCTIONAL REORGANIZATION UNDERLYING HYPERBARIC…	1233841				SHAMIR ASSAF HAROFEH MED CTR, SAGOL CTR HYPERBAR MED & RES, ZERIFIN, ISRAEL.; TEL AVIV UNIV, SACKLER SCH MED, TEL AVIV, ISRAEL.; TEL AVIV UNIV, SAGOL SCH NEUROSCI, TEL AVIV, ISRAEL.;	SHAMIR MEDICAL CENTER (ASSAF HAROFEH); TEL AVIV UNIVERSITY; SACKLER FACULTY OF MEDICINE; TEL AVIV UNIVERSITY						2024-01-03	STROKE; FMRI; BRAIN CONNECTIVITY; REHABILITATION; HBOT; UPPER EXTREMITY	10.3389/fneur.2023.1233841	ARTICLE				EFRATISHAI@OUTLOOK.COM			THE AUTHORS WOULD LIKE TO ACKNOWLEDGE FANNY ATAR AND THE LIVNAT MRI UNIT, SMC, FOR THEIR DEDICATED WORK. THE AUTHORS WOULD ALSO LIKE TO THANK DR. MECHAEL KANOVSKY FOR HIS EDITING OF THIS MANUSCRIPT.; LIVNAT MRI UNIT	THE AUTHORS WOULD LIKE TO ACKNOWLEDGE FANNY ATAR AND THE LIVNAT MRI UNIT, SMC, FOR THEIR DEDICATED WORK. THE AUTHORS WOULD ALSO LIKE TO THANK DR. MECHAEL KANOVSKY FOR HIS EDITING OF THIS MANUSCRIPT.	U2ZS5				NEURAL PLASTICITY; STROKE; CONNECTIVITY; CORTEX; REHABILITATION		FRONT NEUROL	FRONT. NEUROL.	ENGLISH	51	GOLD, GREEN PUBLISHED		AVENUE DU TRIBUNAL FEDERAL 34, LAUSANNE, CH-1015, SWITZERLAND	SEP 29	10	LAUSANNE	37840920		J	FRONTIERS MEDIA SA	2023		EFRATI, S (CORRESPONDING AUTHOR), SHAMIR ASSAF HAROFEH MED CTR, SAGOL CTR HYPERBAR MED & RES, ZERIFIN, ISRAEL.; EFRATI, S (CORRESPONDING AUTHOR), TEL AVIV UNIV, SACKLER SCH MED, TEL AVIV, ISRAEL.; EFRATI, S (CORRESPONDING AUTHOR), TEL AVIV UNIV, SAGOL SCH NEUROSCI, TEL AVIV, ISRAEL.
AIZU N;SUDO T;OOUCHIDA Y;IZUMI SI	AIZU, NAOKI;SUDO, TAMAMI;OOUCHIDA, YUTAKA;IZUMI, SHIN-ICHI	ABDULKARIM Z, 2023, J NEUROSCI, V43, P2362, DOI 10.1523/JNEUROSCI.1492-22.2023;AIZU N, 2022, SCI REP-UK, V12, DOI 10.1038/S41598-022-16732-Z;AIZU N, 2022, FRONT SYST NEUROSCI, V15, DOI 10.3389/FNSYS.2021.805746;AIZU N, 2018, NEUROLOGY, V91, PE751, DOI 10.1212/WNL.0000000000006030;ANDERSON ML, 2007, PHILOS PSYCHOL, V20, P127, DOI 10.1080/09515080601108096;BAIER B, 2008, STROKE, V39, P486, DOI 10.1…	THE SENSE OF BODY OWNERSHIP, THE FEELING THAT ONE'S BODY BELONGS TO ONESELF, IS A CRUCIAL SUBJECTIVE CONSCIOUS EXPERIENCE OF ONE'S BODY. RECENT METHODOLOGICAL ADVANCES REGARDING CROSSMODAL ILLUSIONS HAVE PROVIDED NOVEL INSIGHTS INTO HOW MULTISENSORY INTERACTIONS SHAPE HUMAN PERCEPTION AND COGNITION, UNDERPINNING CONSCIOUS EXPERIENCE, PARTICULARLY ALTERATION OF BODY OWNERSHIP. MOREOVER, IN POST-ST…	16143				TOHOKU UNIV, GRAD SCH MED, DEPT PHYS MED & REHABIL, 2-1 SEIRYO MACHI,AOBA KU, SENDAI, MIYAGI 9808575, JAPAN.; FUJITA HLTH UNIV, FAC REHABIL, SCH HLTH SCI, TOYOAKE, JAPAN.; TOKYO UNIV AGR & TECHNOL, DEPT COMP & INFORMAT SCI, TOKYO, JAPAN.; UNIV TOKYO, GRAD SCH ARTS & SCI, COLLECT INTELLIGENCE RES LAB, TOKYO, JAPAN.; OSAKA KYOIKU UNIV, DEPT EDUC, OSAKA, JAPAN.; TOHOKU UNIV, GRAD SCH BIOMED ENGN, DE…	TOHOKU UNIVERSITY; FUJITA HEALTH UNIVERSITY; TOKYO UNIVERSITY OF AGRICULTURE & TECHNOLOGY; UNIVERSITY OF TOKYO; OSAKA UNIVERSITY OF EDUCATION; TOHOKU UNIVERSITY						2024-01-03		10.1038/s41598-023-43410-5	ARTICLE				T-SUDO@GO.TUAT.AC.JP			THE AUTHORS WOULD LIKE TO THANK ALL PATIENTS WHO PARTICIPATED IN THIS STUDY. WE ALSO THANK MAYUMI NAGAI, GENJI ABE, EIZABURO SUZUKI, ZHI-MING TANG, SUMIE UCHINO, TOSHIYUKI KAKUI, AND CHIHO KOIZUMI FOR THEIR ASSISTANCE WITH THE DATA COLLECTION AND CREATING	THE AUTHORS WOULD LIKE TO THANK ALL PATIENTS WHO PARTICIPATED IN THIS STUDY. WE ALSO THANK MAYUMI NAGAI, GENJI ABE, EIZABURO SUZUKI, ZHI-MING TANG, SUMIE UCHINO, TOSHIYUKI KAKUI, AND CHIHO KOIZUMI FOR THEIR ASSISTANCE WITH THE DATA COLLECTION AND CREATING GRAPHICAL MATERIALS. THE PICTURES INCLUDED IN THE FIGURES WERE TAKEN BY THE AUTHORS OF THIS STUDY.	T5QK4				RUBBER HAND ILLUSION; VENTRAL PREMOTOR CORTEX; PRIMARY MOTOR CORTEX; BODY OWNERSHIP; LIMB OWNERSHIP; SELF; STROKE; BRAIN; NEUROREHABILITATION; REPRESENTATIONS	1	SCI REP-UK	SCI REP	ENGLISH	76	GOLD, GREEN PUBLISHED		HEIDELBERGER PLATZ 3, BERLIN, 14197, GERMANY	SEP 26	12	BERLIN	37752335		J	NATURE PORTFOLIO	2023		SUDO, T (CORRESPONDING AUTHOR), TOHOKU UNIV, GRAD SCH MED, DEPT PHYS MED & REHABIL, 2-1 SEIRYO MACHI,AOBA KU, SENDAI, MIYAGI 9808575, JAPAN.; SUDO, T (CORRESPONDING AUTHOR), TOKYO UNIV AGR & TECHNOL, DEPT COMP & INFORMAT SCI, TOKYO, JAPAN.; SUDO, T (CORRESPONDING AUTHOR), UNIV TOKYO, GRAD SCH ARTS & SCI, COLLECT INTELLIGENCE RES LAB, TOKYO, JAPAN.
UCHIYAMA Y;TAKEBAYASHI T;TAKAHASHI K;AMANO S;GOSHO M;SAKAI M;HASHIMOTO K;HACHISUKA K;DOMEN K	UCHIYAMA, YUKI;TAKEBAYASHI, TAKASHI;TAKAHASHI, KAYOKO;AMANO, SATORU;GOSHO, MASAHIKO;SAKAI, MASAHIRO;HASHIMOTO, KOICHI;HACHISUKA, KENJI;DOMEN, KAZUHISA	AMANO S, 2018, TOP STROKE REHABIL, V25, P432, DOI 10.1080/10749357.2018.1481569;ANONYMOUS, 2002, PHYSICAL REHABILITATION OUTCOME MEASURES: A GUIDE TO ENHANCED CLINICAL DECISION MAKING;ARYA KN, 2011, TOP STROKE REHABIL, V18, P599, DOI 10.1310/TSR18S01-599;BARAK SHARON, 2006, NEURORX, V3, P505, DOI 10.1016/J.NURX.2006.07.009;BOHANNON RW, 1987, PHYS THER, V67, P206, DOI 10.1093/PTJ/67.2.206;CELLA D,…	BACKGROUNDAPPROXIMATELY 70% OF CHRONIC STROKE PATIENTS EXPERIENCE UPPER EXTREMITY (UE) FUNCTIONAL IMPAIRMENTS, AND UE OUTCOME MEASURES ARE OFTEN USED AS QUALITY-OF-LIFE INDICATORS.OBJECTIVETHE PURPOSE OF THIS STUDY WAS TO ESTIMATE MINIMAL CLINICALLY IMPORTANT DIFFERENCE (MCID) VALUES FOR UE OUTCOME MEASURES IN CHRONIC STROKE PATIENTS WITH MODERATE TO SEVERE UE HEMIPLEGIA.METHODSTHIS STUDY WAS A C…					HYOGO MED UNIV, SCH MED, DEPT REHABIL MED, NISHINOMIYA, HYOGO, JAPAN.; OSAKA METROPOLITAN UNIV, SCH MED, DEPT REHABIL SCI, OSAKA, JAPAN.; KITASATO UNIV, SCH ALLIED HLTH SCI, DEPT OCCUPAT THERAPY, TOKYO, KANAGAWA, JAPAN.; UNIV TSUKUBA, FAC MED, DEPT BIOSTAT, TSUKUBA, JAPAN.; UNIV TSUKUBA, TSUKUBA CLIN RES & DEV ORG, TSUKUBA, JAPAN.; MOJI MED CTR, KITAKYUSHU, FUKUOKA, JAPAN.; HYOGO MED UNIV, SCH ME…	UNIVERSITY OF HYOGO; HYOGO COLLEGE OF MEDICINE; OSAKA METROPOLITAN UNIVERSITY; KITASATO UNIVERSITY; UNIVERSITY OF TSUKUBA; UNIVERSITY OF TSUKUBA; UNIVERSITY OF HYOGO; HYOGO COLLEGE OF MEDICINE						2024-01-03	STROKE; REHABILITATION; UPPER EXTREMITY; MINIMAL CLINICALLY IMPORTANT DIFFERENCE; ROBOTICS	10.1080/10749357.2023.2259649	ARTICLE; EARLY ACCESS	SEP 2023		1945-5119	DOMEN.HYOMED@GMAIL.COM			TEIJIN PHARMA LIMITED	THIS WORK WAS FUNDED BY TEIJIN PHARMA LIMITED.	S3YF4				INDUCED MOVEMENT THERAPY; QUALITY-OF-LIFE; RANDOMIZED CONTROLLED-TRIAL; MOTOR-ACTIVITY LOG; IMPACT SCALE; RELIABILITY; SURVIVORS; VALIDITY; SCORES		TOP STROKE REHABIL	TOP. STROKE REHABIL.	ENGLISH	41	GREEN SUBMITTED, HYBRID		2-4 PARK SQUARE, MILTON PARK, ABINGDON OR14 4RN, OXON, ENGLAND	2023 SEP 24	9	ABINGDON	37742304		J	TAYLOR & FRANCIS LTD	2023		DOMEN, K (CORRESPONDING AUTHOR), HYOGO MED UNIV, SCH MED, DEPT REHABIL MED, 1-1 MUKOGAWA CHO, NISHINOMIYA, HYOGO 6638501, JAPAN.
CHAN NH;NG SSM	CHAN, NGA HUEN;NG, SHAMAY S. M.	ANWER S, 2022, HEALTHCARE-BASEL, V10, DOI 10.3390/HEALTHCARE10020190;ASHFORD S, 2013, DISABIL REHABIL, V35, P1513, DOI 10.3109/09638288.2012.743602;ASHFORD S, 2013, CLIN REHABIL, V27, P728, DOI 10.1177/0269215512474942;ASHFORD S, 2008, J REHABIL MED, V40, P787, DOI 10.2340/16501977-0276;BEATON DE, 2000, SPINE, V25, P3186, DOI 10.1097/00007632-200012150-00014;BHAKTA BB, 2000, J NEUROL NEUROSUR PS,…	INTRODUCTIONTHE ARM ACTIVITY MEASURE WAS DEVELOPED TO ASSESS ACTIVE AND PASSIVE FUNCTIONS OF THE UPPER LIMB IN PEOPLE WITH UNILATERAL PARESIS, BUT A CHINESE VERSION IS NOT AVAILABLE AND ITS PSYCHOMETRIC PROPERTIES HAVE NOT BEEN SPECIFICALLY TESTED IN PEOPLE WITH STROKE. THIS STUDY AIMED TO TRANSLATE AND CULTURALLY ADAPT THE CHINESE VERSION OF THE ARM ACTIVITY MEASURE (ARMA-C) AND ESTABLISH ITS PS…	1248589				HONG KONG POLYTECH UNIV, DEPT REHABIL SCI, HONG KONG, PEOPLES R CHINA.; HONG KONG POLYTECH UNIV, RES CTR CHINESE MED INNOVAT, HONG KONG, PEOPLES R CHINA.;	HONG KONG POLYTECHNIC UNIVERSITY; HONG KONG POLYTECHNIC UNIVERSITY						2024-01-03	STROKE; REHABILITATION; PSYCHOMETRIC PROPERTIES; UPPER LIMB; ARM ACTIVITY MEASURE	10.3389/fneur.2023.1248589	ARTICLE				SHAMAY.NG@POLYU.EDU.HK			THIS STUDY WAS SUPPORTED BY THE RESEARCH FUNDING OF RESEARCH CENTRE FOR CHINESE MEDICINE INNOVATION OF THE HONG KONG POLYTECHNIC UNIVERSITY (REF NO. P0041139) AWARDED TO SN AND HER TEAM. [P0041139]; RESEARCH FUNDING OF RESEARCH CENTRE FOR CHINESE MEDICINE INNOVATION OF THE HONG KONG POLYTECHNIC UNIVERSITY	THIS STUDY WAS SUPPORTED BY THE RESEARCH FUNDING OF RESEARCH CENTRE FOR CHINESE MEDICINE INNOVATION OF THE HONG KONG POLYTECHNIC UNIVERSITY (REF NO. P0041139) AWARDED TO SN AND HER TEAM.	T2EL6				MOTOR-FUNCTION-TEST; UPPER EXTREMITY FUNCTION; UPPER-LIMB; INTERRATER RELIABILITY; DISABILITY; INDIVIDUALS; IMPAIRMENT; PARTICIPATION; QUESTIONNAIRE; ADAPTATION		FRONT NEUROL	FRONT. NEUROL.	ENGLISH	48	GOLD, GREEN PUBLISHED		AVENUE DU TRIBUNAL FEDERAL 34, LAUSANNE, CH-1015, SWITZERLAND	SEP 22	11	LAUSANNE	37808490		J	FRONTIERS MEDIA SA	2023		NG, SSM (CORRESPONDING AUTHOR), HONG KONG POLYTECH UNIV, DEPT REHABIL SCI, HONG KONG, PEOPLES R CHINA.; NG, SSM (CORRESPONDING AUTHOR), HONG KONG POLYTECH UNIV, RES CTR CHINESE MED INNOVAT, HONG KONG, PEOPLES R CHINA.
HUANG Y;LIN RZ;LI HY;XU YJ;TIAN FB;MA LC;LIU XL;MA SM;LI XL;LAI ZY;BAI CP;HE WC;MA Q;WANG JK;ZHU N	HUANG, YUAN;LIN, RUIZHU;LI, HONGYU;XU, YUJUAN;TIAN, FUBAO;MA, LIANGCHEN;LIU, XIAOLI;MA, SHUMING;LI, XIAOLONG;LAI, ZHEYING;BAI, CHUANPING;HE, WEICHUN;MA, QI;WANG, JINGKAI;ZHU, NING	ANONYMOUS, 2012, CHIN J REHABIL THEORY PRACT;ASKIN A, 2017, SOMATOSENS MOT RES, V34, P102, DOI 10.1080/08990220.2017.1316254;BAEK A, 2018, FRONT NEUROL, V9, DOI 10.3389/FNEUR.2018.00050;BALIETTI M, 2018, MOL NEUROBIOL, V55, P6661, DOI 10.1007/S12035-017-0866-Y;BEAULIEU LD, 2018, ANN PHYS REHABIL MED, V61, P224, DOI 10.1016/J.REHAB.2017.04.003;BHARANI KL, 2020, NEUROBIOL AGING, V87, P49, DOI 10.10…	BACKGROUNDNO CONSENSUS CURRENTLY EXISTS REGARDING THE OPTIMAL PROTOCOL FOR REPETITIVE TRANSCRANIAL MAGNETIC STIMULATION (RTMS) TREATMENT OF UPPER-EXTREMITY MOTOR DYSFUNCTION AFTER STROKE. STUDIES HAVE SHOWN THAT COMBINED LOW- AND HIGH-FREQUENCY STIMULATION (LF-HF-RTMS) OF THE BILATERAL CEREBRAL HEMISPHERES IS MORE EFFECTIVE THAN SHAM STIMULATION OR STIMULATION OF ONE CEREBRAL HEMISPHERE ALONE IN …	601				NINGXIA MED UNIV, DEPT REHABIL MED, GEN HOSP, YINCHUAN, NINGXIA, PEOPLES R CHINA.;	NINGXIA MEDICAL UNIVERSITY						2024-01-03	STROKE; RTMS; COMBINED; PLASTICITY; CORTICAL EXCITABILITY; SERUM FACTOR	10.1186/s13063-023-07584-7	ARTICLE			1745-6215	13995310532@163.COM			THIS STUDY WORK AND/OR ITS PUBLICATION WERE FUNDED BY THE NINGXIA HUI AUTONOMOUS REGION R AMP;AMP; D PROGRAM KEY PROJECT (2022BEG02047). WE ALSO ACKNOWLEDGE ALL STUDY CONTRIBUTORS AND THEIR FAMILIES. [2022BEG02047]; NINGXIA HUI AUTONOMOUS REGION R AMP;AMP; D PROGRAM KEY PROJECT	THIS STUDY WORK AND/OR ITS PUBLICATION WERE FUNDED BY THE NINGXIA HUI AUTONOMOUS REGION R & AMP; D PROGRAM KEY PROJECT (2022BEG02047). WE ALSO ACKNOWLEDGE ALL STUDY CONTRIBUTORS AND THEIR FAMILIES.	S2EK2				NEUROTROPHIC FACTOR; REHABILITATION; EXCITABILITY; HEMIPARESIS; BDNF; RTMS	1	TRIALS	TRIALS	ENGLISH	42	GREEN PUBLISHED, GOLD		CAMPUS, 4 CRINAN ST, LONDON N1 9XW, ENGLAND	SEP 22	11	LONDON	37735708		J	BMC	2023		ZHU, N (CORRESPONDING AUTHOR), NINGXIA MED UNIV, DEPT REHABIL MED, GEN HOSP, YINCHUAN, NINGXIA, PEOPLES R CHINA.
LEE S;KIM H;KIM JB;KIM DJ	LEE, SEHO;KIM, HAKSEUNG;KIM, JUNG BIN;KIM, DONG-JOO	ANG KK, 2012, FRONT NEUROSCI-SWITZ, V6, DOI 10.3389/FNINS.2012.00039;BRIHMAT N, 2020, BRAIN CONNECT, V10, P236, DOI 10.1089/BRAIN.2020.0750;BRUNNER C., 2008, I KNOWLEDGE DISCOVER, V16, P1;BÜTEFISCH CM, 2008, NEUROREHAB NEURAL RE, V22, P4, DOI 10.1177/1545968307301769;CARIA A, 2011, PSYCHOPHYSIOLOGY, V48, P578, DOI 10.1111/J.1469-8986.2010.01117.X;CHEN SG, 2021, FRONT NEUROROBOTICS, V15, DOI 10.33…	MOTOR IMAGERY (MI)-BASED BRAIN-COMPUTER INTERFACES ARE WIDELY EMPLOYED FOR IMPROVING THE REHABILITATION OF PARALYZED PEOPLE AND THEIR QUALITY OF LIFE. IT HAS BEEN WELL DOCUMENTED THAT BRAIN ACTIVITY PATTERNS IN THE PRIMARY MOTOR CORTEX AND SENSORIMOTOR CORTEX DURING MI ARE SIMILAR TO THOSE OF MOTOR EXECUTION/IMAGERY. HOWEVER, INDIVIDUALS PARALYZED OWING TO VARIOUS NEUROLOGICAL DISORDERS HAVE DEBI…	107435				KOREA UNIV, DEPT BRAIN & COGNIT ENGN, 145 ANAM RO, SEOUL 02841, SOUTH KOREA.; KOREA UNIV, COLL MED, DEPT PSYCHIAT, 73 GORYEODAE RO, SEOUL 02841, SOUTH KOREA.; KOREA UNIV, DEPT ARTIFICIAL INTELLIGENCE, 145 ANAM RO, SEOUL 02841, SOUTH KOREA.;	KOREA UNIVERSITY; KOREA UNIVERSITY; KOREA UNIVERSITY MEDICINE (KU MEDICINE); KOREA UNIVERSITY						2024-01-03	MOTOR IMAGERY; BRAIN-COMPUTER INTERFACE; ELECTROENCEPHALOGRAPHY; EVENT-RELATED DESYNCHRONIZATION; FUNCTIONAL CONNECTIVITY; HEMIPLEGIA; PARALYSIS; PHYSICAL DISABILITY	10.1016/j.compbiomed.2023.107435	ARTICLE	SEP 2023		1879-0534	DONGJOOKIM@KOREA.AC.KR			NATIONAL RESEARCH FOUNDATION OF KOREA (NRF) - KOREAN GOVERNMENT (MINISTRY OF SCIENCE AND ICT, MSIT) [2022R1A2C1013205]; INSTITUTE FOR INFORMATION AND COMMUNICATIONS TECHNOLOGY PROMOTION (IITP) - KOREA GOVERNMENT (MSIT) [2017-0-00432]	THIS WORK WAS SUPPORTED BY A NATIONAL RESEARCH FOUNDATION OF KOREA (NRF) GRANT FUNDED BY THE KOREAN GOVERNMENT (MINISTRY OF SCIENCE AND ICT, MSIT) (NO. 2022R1A2C1013205) ; BY INSTITUTE FOR INFORMATION AND COMMUNICATIONS TECHNOLOGY PROMOTION (IITP) GRANT FUNDED BY THE KOREA GOVERNMENT (MSIT) (NO. 2017-0-00432, DEVELOPMENT OF NON-INVASIVE INTEGRATED BCI SW PLATFORM TO CONTROL HOME APPLIANCES AND EX…	U0JS8				EVENT-RELATED DESYNCHRONIZATION; STROKE RECOVERY; EEG; INHIBITION; CORTEX		COMPUT BIOL MED	COMPUT. BIOL. MED.	ENGLISH	39		LEE, SEHO/0000-0001-7125-6271; KIM, JUNG BIN/0000-0002-8013-9349	THE BOULEVARD, LANGFORD LANE, KIDLINGTON, OXFORD OX5 1GB, ENGLAND	NOV	9	OXFORD	37741227		J	PERGAMON-ELSEVIER SCIENCE LTD	2023		KIM, DJ (CORRESPONDING AUTHOR), KOREA UNIV, DEPT BRAIN & COGNIT ENGN, 145 ANAM RO, SEOUL 02841, SOUTH KOREA.
ARYA KN;PANDIAN S;JOSHI AK;CHAUDHARY N;AGARWAL GG;AHMED SS	ARYA, KAMAL NARAYAN;PANDIAN, SHANTA;JOSHI, AKSHAY KUMAR;CHAUDHARY, NEERA;AGARWAL, G. G.;AHMED, SYED SHAFI	ALAWIEH A, 2018, BEHAV BRAIN RES, V340, P94, DOI 10.1016/J.BBR.2016.08.029;ALNAHAR F, 2020, IEEE ACCESS, V8, P72138, DOI 10.1109/ACCESS.2020.2987095;ARYA KN, 2022, ANN NEUROSCI, V29, P104, DOI 10.1177/09727531221086732;ARYA KN, 2021, NEUROL RES PRACT, V3, DOI 10.1186/S42466-021-00108-1;AU-YEUNG SSY, 2009, DISABIL REHABIL, V31, P394, DOI 10.1080/09638280802061878;BORSTAD A, 2022, NEUROREHAB NEURAL…	BACKGROUND: POST STROKE, MOTOR PARESIS HAS USUALLY BEEN CONSIDERED TO BE A CRUCIAL FACTOR RESPONSIBLE FOR THE DISABILITY; OTHER IMPAIRMENTS SUCH AS SOMATOSENSORY DEFICITS MAY ALSO PLAY A ROLE. OBJECTIVE: TO DETERMINE THE RELATION BETWEEN THE SENSORY DEFICITS (PARETIC AND NON-PARETIC UPPER LIMBS) AND THE MOTOR RECOVERY OF THE PARETIC UPPER LIMB AND TO PREDICT THE POTENTIAL OF MOTOR RECOVERY BASED …					PANDIT DEENDAYAL UPADHYAYA NATL INST PERSONS PHYS, DEPT OCCUPAT THERAPY, NEW DELHI, INDIA.; VARDHMAN MAHAVIR MED COLL & SAFDARJUNG HOSP, DEPT NEUROL, NEW DELHI, INDIA.; LUCKNOW UNIV, DEPT STAT, LUCKNOW, INDIA.; PT DEENDAYAL UPADHYAYA NATL INST PERSONS PHYS DISA, DEPT OCCUPAT THERAPY, NEUROREHABIL UNIT, 4 VISHNU DIGAMBER MARG, NEW DELHI 110002, INDIA.;	VARDHMAN MAHAVIR MEDICAL COLLEGE & SAFDARJUNG HOSPITAL; LUCKNOW UNIVERSITY						2024-01-03	CEREBROVASCULAR ACCIDENT; HEMIPARESIS; LIGHT TOUCH; MONOFILAMENT; PROPRIOCEPTION; STEREOGNOSIS; TWO-POINT DISCRIMINATION	10.1080/10749357.2023.2253629	ARTICLE; EARLY ACCESS	SEP 2023		1945-5119	KAMALNARYA@YAHOO.COM			INDIAN COUNCIL OF MEDICAL RESEARCH	INDIAN COUNCIL OF MEDICAL RESEARCH	R9DB8				SOMATOSENSORY DEFICITS; BIMANUAL COORDINATION; HAND FUNCTION; STROKE; REHABILITATION; ARM; IMPAIRMENTS; DEXTERITY		TOP STROKE REHABIL	TOP. STROKE REHABIL.	ENGLISH	46		ARYA, KAMAL/0000-0001-7276-3726	2-4 PARK SQUARE, MILTON PARK, ABINGDON OR14 4RN, OXON, ENGLAND	2023 SEP 10	12	ABINGDON	37690032		J	TAYLOR & FRANCIS LTD	2023	ARYA, KAMAL/E-7029-2014	ARYA, KN (CORRESPONDING AUTHOR), PT DEENDAYAL UPADHYAYA NATL INST PERSONS PHYS DISA, DEPT OCCUPAT THERAPY, NEUROREHABIL UNIT, 4 VISHNU DIGAMBER MARG, NEW DELHI 110002, INDIA.
KIM S;SHIN Y;JEONG Y;NA S;HAN CE	KIM, SUJIN;SHIN, YUMI;JEONG, YEONWOO;NA, SEUNGYOUNG;HAN, CHEOL E.	ALBERT ML, 1973, NEUROLOGY, V23, P658, DOI 10.1212/WNL.23.6.658;BALLESTER BR, 2015, J NEUROENG REHABIL, V12, DOI 10.1186/S12984-015-0039-Z;BANDURA A, 1977, PSYCHOL REV, V84, P191, DOI 10.1037/0033-295X.84.2.191;BOSCH J, 2014, ISRN STROKE, V2014, DOI DOI 10.1155/2014/504910;BUXBAUM LJ, 2020, NEUROREHAB NEURAL RE, V34, P512, DOI 10.1177/1545968320913554;CHEN S, 2011, INFLUENCE SELF EFFIC;CHEN YA, 2…	BACKGROUND AUTONOMY SUPPORT, WHICH INVOLVES PROVIDING INDIVIDUALS THE ABILITY TO CONTROL THEIR OWN BEHAVIOR, IS ASSOCIATED WITH IMPROVED MOTOR CONTROL AND LEARNING IN VARIOUS POPULATIONS IN CLINICAL AND NON-CLINICAL SETTINGS. THIS STUDY AIMED TO INVESTIGATE WHETHER AUTONOMY SUPPORT COMBINED WITH AN INFORMATION TECHNOLOGY (IT) DEVICE FACILITATED SUCCESS IN USING THE MORE-AFFECTED ARM DURING TRAINI…	116				JEONJU UNIV, DEPT PHYS THERAPY, JEONJU, SOUTH KOREA.; NATL REHABIL CTR, DEPT REHABIL & ASSIST TECHNOL, SEOUL, SOUTH KOREA.; ONGOUL REHABIL HOSP, DEPT REHABIL & MED, JEONJU, SOUTH KOREA.; KOREA UNIV, DEPT ELECT & INFORMAT ENGN, SEJONG, SOUTH KOREA.; KOREA UNIV, INTERDISCIPLINARY GRAD PROGRAM ARTIFICIAL INTELLIG, SEJONG, SOUTH KOREA.;	JEONJU UNIVERSITY; KOREA UNIVERSITY; KOREA UNIVERSITY						2024-01-03	CHOICE BEHAVIOR; HEMIPARESIS; MOTIVATION; SELF-EFFICACY; UPPER EXTREMITY	10.1186/s12984-023-01238-0	ARTICLE			1743-0003	CHEOLHAN@KOREA.AC.KR			THE AUTHORS THANK ALL STUDY PARTICIPANTS.	THE AUTHORS THANK ALL STUDY PARTICIPANTS.	R6AB4				LEARNED NONUSE; STROKE; RECOVERY; INDIVIDUALS; THERAPY; PHASE	1	J NEUROENG REHABIL	J. NEUROENG. REHABIL.	ENGLISH	43	GREEN PUBLISHED, GOLD		CAMPUS, 4 CRINAN ST, LONDON N1 9XW, ENGLAND	SEP 7	14	LONDON	37679781		J	BMC	2023		HAN, CE (CORRESPONDING AUTHOR), KOREA UNIV, DEPT ELECT & INFORMAT ENGN, SEJONG, SOUTH KOREA.; HAN, CE (CORRESPONDING AUTHOR), KOREA UNIV, INTERDISCIPLINARY GRAD PROGRAM ARTIFICIAL INTELLIG, SEJONG, SOUTH KOREA.
GÜNAYDIN EB;ÖCALAN MC;UZUNKULAOGLU A;AY S	GUNAYDIN, ELZEM BOLKAN;OCALAN, MUSTAFA CAGRI;UZUNKULAOGLU, ASLIHAN;AY, SAIME	BRUNNSTROM S, 1966, PHYS THER, V46, P357;BUSTRÉN EL, 2017, NEUROREHAB NEURAL RE, V31, P376, DOI 10.1177/1545968316688798;CHO TH, 2019, INT J REHABIL RES, V42, P26, DOI 10.1097/MRR.0000000000000315;CUNHA BP, 2019, J MOTOR BEHAV, V51, P610, DOI 10.1080/00222895.2018.1547892;CUNHA BP, 2017, J STROKE CEREBROVASC, V26, P1615, DOI 10.1016/J.JSTROKECEREBROVASDIS.2017.02.023;DODD KC, 2017, FRONT HUM NEUR…	OBJECTIVES: TO EVALUATE THE FUNCTIONAL STATUS OF THE UNAFFECTED HAND IN HEMIPLEGIC PATIENTS AND ITS RELATIONSHIPS WITH ACTIVITIES OF DAILY LIVING. METHODS: THIS CROSS-SECTIONAL STUDY INCLUDED 30 RIGHT, 30 LEFT HEMIPLEGIC PATIENTS WITH ISCHEMIC CEREBROVASCULAR ACCIDENT HISTORY IN LAST YEAR, AND 30 HEALTHY VOLUNTEERS. ALL PARTICIPANTS WERE RIGHT-HAND DOMINANT. DATA ON AGE, GENDER, HEIGHT, WEIGHT, C…				561	UFUK UNIV, FAC MED, DEPT PHYS MED & REHABIL, ANKARA, TURKIYE.;	UFUK UNIVERSITY						2024-01-03	HEMIPLEGIA; UPPER EXTREMITY; HAND; FUNCTIONAL STATUS; ACTIVITIES OF DAILY LIVING	10.54029/2023imv	ARTICLE				ELZEMBOLKAN@YAHOO.COM	573				U5SF6				IPSILESIONAL UPPER-LIMB; UNILATERAL STROKE; GLOBAL BURDEN; MOTOR; REORGANIZATION; RELIABILITY; VALIDITY; STRENGTH; GRIP	3	NEUROL ASIA	NEUROL. ASIA	ENGLISH	31	BRONZE		UNIV MALAYA MEDICAL CENTRE, NEUROLOGY LABORATORY, KUALA LUMPUR, 59100, MALAYSIA	SEP	13	KUALA LUMPUR			J	ASEAN NEUROLOGICAL ASSOC	2023		GÜNAYDIN, EB (CORRESPONDING AUTHOR), UFUK UNIV, FAC MED, DEPT PHYS MED & REHABIL, ANKARA, TURKIYE.
SURKAR SM;WILLSON JD;CASSIDY JM;KANTAK S;PATTERSON CG	SURKAR, SWATI M.;WILLSON, JOHN D.;CASSIDY, JESSICA M.;KANTAK, SHAILESH;PATTERSON, CHARITY G.	ALAHMARI K, 2020, EUR NEUROL, V83, P131, DOI 10.1159/000507325;ALLEN CH, 2017, PEDIATR NEUROL, V68, P3, DOI 10.1016/J.PEDIATRNEUROL.2016.12.009;AURIAT AM, 2015, FRONT NEUROL, V6, DOI 10.3389/FNEUR.2015.00226;BLEYENHEUFT Y, 2015, RES DEV DISABIL, V43-44, P136, DOI 10.1016/J.RIDD.2015.06.014;BOTKER HE, 2010, LANCET, V375, P727, DOI 10.1016/S0140-6736(09)62001-8;BRANDAO MB, 2014, NEUROREHAB NEURAL R…	INTRODUCTIONCHILDREN WITH UNILATERAL CEREBRAL PALSY (UCP) HAVE DIFFICULTY IN BIMANUAL COORDINATION THAT RESTRICTS THE CHILD'S INDEPENDENCE IN DAILY ACTIVITIES. ALTHOUGH SEVERAL EFFICACIOUS INTERVENTIONS TO IMPROVE BIMANUAL COORDINATION EXIST, THESE INTERVENTIONS OFTEN REQUIRE HIGHER TRAINING DOSES AND HAVE MODEST EFFECT SIZES. THUS, THERE IS A CRITICAL NEED TO FIND AN EFFECTIVE PRIMING AGENT THAT…	E076881				EAST CAROLINA UNIV, PHYS THERAPY, GREENVILLE, NC 27858 USA.; UNIV NORTH CAROLINA CHAPEL HILL, DEPT HLTH SCI, CHAPEL HILL, NC USA.; ARCADIA UNIV, DEPT PHYS THERAPY, GLENSIDE, PA USA.; MOSS REHABIL RES INST, DEPT REHABIL MED, PHILADELPHIA, PA USA.; UNIV PITTSBURGH, DEPT PHYS THERAPY, PITTSBURGH, PA USA.; UNIV PITTSBURGH, SCH HLTH, PITTSBURGH, PA USA.; UNIV PITTSBURGH, REHABIL SCI DATA CTR, PITTSBUR…	UNIVERSITY OF NORTH CAROLINA; EAST CAROLINA UNIVERSITY; UNIVERSITY OF NORTH CAROLINA; UNIVERSITY OF NORTH CAROLINA CHAPEL HILL; UNIVERSITY OF NORTH CAROLINA SCHOOL OF MEDICINE; PENNSYLVANIA COMMONWEALTH SYSTEM OF HIGHER EDUCATION (PCSHE); UNIVERSITY OF PITTSBURGH; PENNSYLVANIA COMMONWEALTH SYSTEM OF HIGHER EDUCATION (PCSHE); UNIVERSITY OF PITTSBURGH; PENNSYLVANIA COMMONWEALTH SYSTEM OF HIGHER EDU…						2024-01-03	CLINICAL TRIAL; REHABILITATION MEDICINE; RANDOMIZED CONTROLLED TRIAL	10.1136/bmjopen-2023-076881	ARTICLE				SURKARS19@ECU.EDU			WE THANK THE PARENTS AND A CHILD ADVISER FOR THEIR CONTRIBUTIONS TO THE TRIAL DESIGN AND STUDY PROTOCOL, AS WELL THE CHILDREN WHO PARTICIPATED IN THE PILOT STUDY.	WE THANK THE PARENTS AND A CHILD ADVISER FOR THEIR CONTRIBUTIONS TO THE TRIAL DESIGN AND STUDY PROTOCOL, AS WELL THE CHILDREN WHO PARTICIPATED IN THE PILOT STUDY.	T6LS9				TRANSCRANIAL MAGNETIC STIMULATION; INDUCED MOVEMENT THERAPY; ASSISTING HAND ASSESSMENT; MOTOR CORTEX PLASTICITY; INTRACORTICAL INHIBITION; CONGENITAL HEMIPARESIS; PERINATAL STROKE; COORDINATION; BRAIN; REORGANIZATION	9	BMJ OPEN	BMJ OPEN	ENGLISH	103			BRITISH MED ASSOC HOUSE, TAVISTOCK SQUARE, LONDON WC1H 9JR, ENGLAND	SEP	12	LONDON	37770277		J	BMJ PUBLISHING GROUP	2023		SURKAR, SM (CORRESPONDING AUTHOR), EAST CAROLINA UNIV, PHYS THERAPY, GREENVILLE, NC 27858 USA.
CASILE A;FREGNA G;BOARINI V;PAOLUZZI C;MANFREDINI F;LAMBERTI N;BARONI A;STRAUDI S	CASILE, ANTONINO;FREGNA, GIULIA;BOARINI, VITTORIO;PAOLUZZI, CHIARA;MANFREDINI, FABIO;LAMBERTI, NICOLA;BARONI, ANDREA;STRAUDI, SOFIA	ALT MURPHY M, 2011, NEUROREHAB NEURAL RE, V25, P71, DOI 10.1177/1545968310370748;ANONYMOUS, 2008, STROKE: PRACTICAL MANAGEMENT;BANAKOU D, 2013, P NATL ACAD SCI USA, V110, P12846, DOI 10.1073/PNAS.1306779110;BENNETT DA, 2014, GLOB HEART, V9, P107, DOI 10.1016/J.GHEART.2014.01.001;BONITA R, 2004, LANCET NEUROL, V3, P391, DOI 10.1016/S1474-4422(04)00800-2;BONNECHÈRE B, 2018, SENSORS-BASEL, V18, DOI …	UPPER-LIMB PARESIS IS COMMON AFTER STROKE. AN IMPORTANT TOOL TO ASSESS MOTOR RECOVERY IS TO USE MARKER-BASED MOTION CAPTURE SYSTEMS TO MEASURE THE KINEMATIC CHARACTERISTICS OF PATIENTS' MOVEMENTS IN ECOLOGICAL SCENARIOS. THESE SYSTEMS ARE, HOWEVER, VERY EXPENSIVE AND NOT READILY AVAILABLE FOR MANY REHABILITATION UNITS. HERE, WE EXPLORED WHETHER THE MARKERLESS HAND MOTION CAPABILITIES OF THE COST-…	7906				UNIV MESSINA, DEPT BIOMED & DENT SCI & MORPHOFUNCT IMAGING, I-98122 MESSINA, ITALY.; IST ITALIANO TECNOL IIT, CTR TRANSLAT NEUROPHYSIOL SPEECH & COMMUN CTNSC, I-44121 FERRARA, ITALY.; UNIV FERRARA, DOCTORAL PROGRAM TRANSLAT NEUROSCI & NEUROTECHNOL, I-44121 FERRARA, ITALY.; UNIV FERRARA, DEPT MATH & COMP SCI, I-44121 FERRARA, ITALY.; UNIV FERRARA, DEPT NEUROSCI & REHABIL, I-44121 FERRARA, ITALY.; …	UNIVERSITY OF MESSINA; ISTITUTO ITALIANO DI TECNOLOGIA - IIT; UNIVERSITY OF FERRARA; UNIVERSITY OF FERRARA; UNIVERSITY OF FERRARA; UNIVERSITY OF FERRARA; ARCISPEDALE SANT'ANNA						2024-01-03	MARKERLESS MOTION CAPTURE SYSTEM; HEAD-MOUNTED DISPLAY; STROKE; MOTION ANALYSIS; MOTOR RECOVERY; OCULUS QUEST; OPTITRACK	10.3390/s23187906	ARTICLE			1424-8220	TONINOCASILE@GMAIL.COM; GIULIA.FREGNA@UNIFE.IT; BOARINIVITTORIO@GMAIL.COM; CHIARA.PAOLUZZI@EDU.UNIFE.IT; FABIO.MANFREDINI@UNIFE.IT; NICOLA.LAMBERTI@UNIFE.IT; BRNNDR3@UNIFE.IT; STRSFO@UNIFE.IT			WE WOULD LIKE TO THANK MATILDA BOSCOLO AND NICOLA SCHINCAGLIA FOR THEIR HELP DURING DATA COLLECTION.	WE WOULD LIKE TO THANK MATILDA BOSCOLO AND NICOLA SCHINCAGLIA FOR THEIR HELP DURING DATA COLLECTION.	T0LB3				REHABILITATION; RECOVERY; QUALITY; BODY	18	SENSORS-BASEL	SENSORS	ENGLISH	47	GOLD, GREEN PUBLISHED	STRAUDI, SOFIA/0000-0002-2061-9922; BARONI, ANDREA/0000-0002-8681-3090; CASILE, ANTONINO/0000-0002-7824-9274; LAMBERTI, NICOLA/0000-0001-5763-3069; MANFREDINI, FABIO/0000-0001-9476-6434	ST ALBAN-ANLAGE 66, CH-4052 BASEL, SWITZERLAND	SEP	13	BASEL	37765963		J	MDPI	2023		CASILE, A (CORRESPONDING AUTHOR), UNIV MESSINA, DEPT BIOMED & DENT SCI & MORPHOFUNCT IMAGING, I-98122 MESSINA, ITALY.; CASILE, A (CORRESPONDING AUTHOR), IST ITALIANO TECNOL IIT, CTR TRANSLAT NEUROPHYSIOL SPEECH & COMMUN CTNSC, I-44121 FERRARA, ITALY.; MANFREDINI, F (CORRESPONDING AUTHOR), UNIV FERRARA, DEPT NEUROSCI & REHABIL, I-44121 FERRARA, ITALY.; MANFREDINI, F (CORRESPONDING AUTHOR), FERRARA…
YAMAMOTO T;HAMAGUCHI T	YAMAMOTO, TADASHI;HAMAGUCHI, TOYOHIRO	AMEUR L., 2023, P ICAECE 2023 INT C;ANG KK, 2015, CLIN EEG NEUROSCI, V46, P310, DOI 10.1177/1550059414522229;BANIQUED PDE, 2021, J NEUROENG REHABIL, V18, DOI 10.1186/S12984-021-00820-8;CHIEN WT, 2020, BRAIN BEHAV, V10, DOI 10.1002/BRB3.1742;FERRIERO G, 2011, PM&R, V3, P1153, DOI 10.1016/J.PMRJ.2011.05.014;FETZ EE, 1980, J NEUROPHYSIOL, V43, P1070, DOI 10.1152/JN.1980.43.4.1070;GOMEZ-RODRIGUEZ M, …	IN THIS STUDY, WE AIMED TO EVALUATE THE EFFECTIVENESS OF A BRAIN ROBOT IN REHABILITATION THAT COMBINES MOTOR IMAGERY (MI), ROBOTIC MOTOR ASSISTANCE, AND ELECTRICAL STIMULATION. THIRTEEN IN-PATIENTS WITH SEVERE POST-STROKE HEMIPLEGIA UNDERWENT ELECTROENCEPHALOGRAPHY (EEG), MEASURED ACCORDING TO THE INTERNATIONAL 10-20 METHOD, DURING MI. THE DICEPHALUS ROBOTIC SYSTEM (DIC) WAS ACTIVATED BY DETECTIN…	9979				SAITAMA PREFECTURAL UNIV, GRAD SCH HLTH SCI, DEPT REHABIL, 820 SANNOMIYA, KOSHIGAYA, SAITAMA 3438540, JAPAN.; TOKOKAI TODA CHUO REHABIL HOSP, 4-1-29 NIZOMINAMI, TODA, SAITAMA 3350016, JAPAN.;							2024-01-03	MOTOR IMAGERY; BRAIN-COMPUTER INTERFACE; ARM ROBOT; EVENT-RELATED DESYNCHRONIZATION; ELECTROENCEPHALOGRAPHY	10.3390/app13179979	ARTICLE			2076-3417	2591009R@SPU.AC.JP; HAMAGUCHI-TOYOHIRO@SPU.AC.JP			THE AUTHORS ARE DEEPLY GRATEFUL TO THE PATIENTS WHO PARTICIPATED IN THIS STUDY. WE THANK SEIICHI NISHINO, DIRECTOR OF THE TODA CHUO REHABILITATION HOSPITAL, TATSUYA INAGAKI, AND NAOKI TSURUGASAKI FOR THEIR TECHNICAL ASSISTANCE WITH THE EXPERIMENTS. WE ALSO	THE AUTHORS ARE DEEPLY GRATEFUL TO THE PATIENTS WHO PARTICIPATED IN THIS STUDY. WE THANK SEIICHI NISHINO, DIRECTOR OF THE TODA CHUO REHABILITATION HOSPITAL, TATSUYA INAGAKI, AND NAOKI TSURUGASAKI FOR THEIR TECHNICAL ASSISTANCE WITH THE EXPERIMENTS. WE ALSO THANK TAKASHI YASOJIMA OF THE SAITAMA PREFECTURAL UNIVERSITY FACULTY OF HEALTH AND WELFARE FOR THE YEARS OF COLLABORATION AND ADVICE.	R1EL3				STROKE; CORTEX	17	APPL SCI-BASEL	APPL. SCI.-BASEL	ENGLISH	25	GOLD	HAMAGUCHI, TOYOHIRO/0000-0001-5645-0439	ST ALBAN-ANLAGE 66, CH-4052 BASEL, SWITZERLAND	SEP	15	BASEL			J	MDPI	2023		HAMAGUCHI, T (CORRESPONDING AUTHOR), SAITAMA PREFECTURAL UNIV, GRAD SCH HLTH SCI, DEPT REHABIL, 820 SANNOMIYA, KOSHIGAYA, SAITAMA 3438540, JAPAN.
MERLAU B;CORMIER C;ALAUX A;MORIN M;MONTANÉ E;AMARANTINI D;GASQ D	MERLAU, BAPTISTE;CORMIER, CAMILLE;ALAUX, ALEXIA;MORIN, MARGOT;MONTANE, EMMELINE;AMARANTINI, DAVID;GASQ, DAVID	ALT MURPHY M, 2011, NEUROREHAB NEURAL RE, V25, P71, DOI 10.1177/1545968310370748;AMARANTINI D, 2022, SENSORS-BASEL, V22, DOI 10.3390/S22062385;BAI L, 2023, SENSORS-BASEL, V23, DOI 10.3390/S23010360;BAI L, 2020, IEEE ACCESS, V8, P54254, DOI 10.1109/ACCESS.2020.2981014;BAYLE N, 2023, SENSORS-BASEL, V23, DOI 10.3390/S23031158;BHAGUBAI MMC, 2021, IEEE J TRANSL ENG HE, V9, DOI 10.1109/JTEHM.2020.30429…	ACCURATE ASSESSMENT OF UPPER-LIMB MOVEMENT ALTERATIONS IS A KEY COMPONENT OF POST-STROKE FOLLOW-UP. MOTION CAPTURE (MOCAP) IS THE GOLD STANDARD FOR ASSESSMENT EVEN IN CLINICAL CONDITIONS, BUT IT REQUIRES A LABORATORY SETTING WITH A RELATIVELY COMPLEX IMPLEMENTATION. ALTERNATIVELY, INERTIAL MEASUREMENT UNITS (IMUS) ARE THE SUBJECT OF GROWING INTEREST, BUT THEIR ACCURACY REMAINS TO BE CHALLENGED. T…	7427				UNIV TOULOUSE, UNIV PAUL SABATIER, TOULOUSE NEUROIMAGING CTR, TONIC,INSERM, F-31062 TOULOUSE, FRANCE.; UNIV TOULOUSE, CTR AERONAUT & SPATIAL, ISAE, 10 AV E BELIN, F-31055 TOULOUSE, FRANCE.; HOP RANGUEIL, UNIV HOSP TOULOUSE, DEPT FUNCT PHYSIOL EXPLORAT, F-31400 TOULOUSE, FRANCE.; HOP RANGUEIL, UNIV HOSP TOULOUSE, DEPT NEUROREHABIL, F-31400 TOULOUSE, FRANCE.;	INSTITUT NATIONAL DE LA SANTE ET DE LA RECHERCHE MEDICALE (INSERM); UNIVERSITE DE TOULOUSE; UNIVERSITE TOULOUSE III - PAUL SABATIER; UNIVERSITE DE TOULOUSE; INSTITUT SUPERIEUR DE L'AERONAUTIQUE ET DE L'ESPACE (ISAE-SUPAERO); CHU DE TOULOUSE; UNIVERSITE DE TOULOUSE; UNIVERSITE TOULOUSE III - PAUL SABATIER; CHU DE TOULOUSE; UNIVERSITE DE TOULOUSE; UNIVERSITE TOULOUSE III - PAUL SABATIER						2024-01-03	INERTIAL SENSOR; MOTION CAPTURE; KINEMATICS; UPPER EXTREMITY; STROKE REHABILITATION	10.3390/s23177427	ARTICLE			1424-8220	GASQ.D@CHU-TOULOUSE.FR			WE GRATEFULLY THANK JULES GOMEL FOR HIS CONTRIBUTION TO THE PRELIMINARY STAGES OF THIS STUDY.	WE GRATEFULLY THANK JULES GOMEL FOR HIS CONTRIBUTION TO THE PRELIMINARY STAGES OF THIS STUDY.	R1QR0				OPTICAL MOTION CAPTURE; ORIENTATION ESTIMATION; INERTIAL SENSORS; LOW-COST; KINEMATICS; RELIABILITY; HEMIPARESIS; RECOVERY	17	SENSORS-BASEL	SENSORS	ENGLISH	38	GREEN PUBLISHED, GOLD	GASQ, DAVID/0000-0002-1339-370X; AMARANTINI, DAVID/0000-0002-9292-2429	ST ALBAN-ANLAGE 66, CH-4052 BASEL, SWITZERLAND	SEP	15	BASEL	37687884		J	MDPI	2023		GASQ, D (CORRESPONDING AUTHOR), UNIV TOULOUSE, UNIV PAUL SABATIER, TOULOUSE NEUROIMAGING CTR, TONIC,INSERM, F-31062 TOULOUSE, FRANCE.; GASQ, D (CORRESPONDING AUTHOR), HOP RANGUEIL, UNIV HOSP TOULOUSE, DEPT FUNCT PHYSIOL EXPLORAT, F-31400 TOULOUSE, FRANCE.
AUSTIN DS;DIXON MJ;TULIMIERI DT;CASHABACK JGA;SEMRAU JA	AUSTIN, DEVIN SEAN;DIXON, MAKENNA J.;TULIMIERI, DUNCAN THIBODEAU;CASHABACK, JOSHUA G. A.;SEMRAU, JENNIFER A.	ANDREWS AW, 2000, CLIN REHABIL, V14, P79, DOI 10.1191/026921500673950113;ARORA S, 2015, PARKINSONISM RELAT D, V21, P650, DOI 10.1016/J.PARKRELDIS.2015.02.026;BEER RF, 2004, EXP BRAIN RES, V156, P458, DOI 10.1007/S00221-003-1807-8;BOT BM, 2016, SCI DATA, V3, DOI 10.1038/SDATA.2016.11;CASHABACK JGA, 2017, J NEUROPHYSIOL, V117, P260, DOI 10.1152/JN.00609.2016;CHITI G, 2014, STROKE, V45, P3135, DOI 1…	BACKGROUNDINTACT SENSORIMOTOR FUNCTION OF THE UPPER EXTREMITY IS ESSENTIAL FOR SUCCESSFULLY PERFORMING ACTIVITIES OF DAILY LIVING. AFTER A STROKE, UPPER LIMB FUNCTION IS OFTEN COMPROMISED AND REQUIRES REHABILITATION. TO DEVELOP APPROPRIATE REHABILITATION INTERVENTIONS, SENSITIVE AND OBJECTIVE ASSESSMENTS ARE REQUIRED. CURRENT CLINICAL MEASURES OFTEN LACK PRECISION AND TECHNOLOGICAL DEVICES (E.G. …	114				UNIV DELAWARE, GRAD PROGRAM BIOMECH & MOVEMENT SCI BIOMS, 540 SOUTH COLL AVE, NEWARK, DE 19713 USA.; UNIV DELAWARE, DEPT KINESIOL & APPL PHYSIOL, 540 SOUTH COLL AVE, NEWARK, DE 19713 USA.; UNIV DELAWARE, DEPT BIOMED ENGN, 540 SOUTH COLL AVE, NEWARK, DE 19713 USA.;	UNIVERSITY OF DELAWARE; UNIVERSITY OF DELAWARE; UNIVERSITY OF DELAWARE						2024-01-03	STROKE; ROBOTICS; TABLET; SENSORIMOTOR; ASSESSMENT; REACHING	10.1186/s12984-023-01240-6	ARTICLE			1743-0003	SEMRAU@UDEL.EDU			MANY THANKS TO KENNA GILLEY FOR HELP WITH PARTICIPANT RECRUITMENT, AND BOTH TAMI WRIGHT AND JOANNA E. HOH FOR CONDUCTING CLINICAL ASSESSMENTS.	MANY THANKS TO KENNA GILLEY FOR HELP WITH PARTICIPANT RECRUITMENT, AND BOTH TAMI WRIGHT AND JOANNA E. HOH FOR CONDUCTING CLINICAL ASSESSMENTS.	Q6TM1				FUGL-MEYER ASSESSMENT; KINESTHETIC DEFICITS; PARKINSONS-DISEASE; UPPER EXTREMITY; MOTOR RECOVERY; ARM FUNCTION; RELIABILITY; MOVEMENT; IMPAIRMENTS; PERFORMANCE	1	J NEUROENG REHABIL	J. NEUROENG. REHABIL.	ENGLISH	58	GOLD, GREEN PUBLISHED		CAMPUS, 4 CRINAN ST, LONDON N1 9XW, ENGLAND	SEP 1	15	LONDON	37658432		J	BMC	2023		SEMRAU, JA (CORRESPONDING AUTHOR), UNIV DELAWARE, GRAD PROGRAM BIOMECH & MOVEMENT SCI BIOMS, 540 SOUTH COLL AVE, NEWARK, DE 19713 USA.; SEMRAU, JA (CORRESPONDING AUTHOR), UNIV DELAWARE, DEPT KINESIOL & APPL PHYSIOL, 540 SOUTH COLL AVE, NEWARK, DE 19713 USA.; SEMRAU, JA (CORRESPONDING AUTHOR), UNIV DELAWARE, DEPT BIOMED ENGN, 540 SOUTH COLL AVE, NEWARK, DE 19713 USA.
LI R;ZHENG S;ZHANG YK;ZHANG HX;DU LJ;CHENG LG;LI H;ZHANG WK;DU K;HE W;ZHANG W	LI, RUI;ZHENG, SHUAI;ZHANG, YUKANG;ZHANG, HONGXIA;DU, LIJUAN;CHENG, LINGGANG;LI, HUI;ZHANG, WENKAI;DU, KAI;HE, WEN;ZHANG, WEI	ALI L, 2019, IEEE J TRANSL ENG HE, V7, DOI 10.1109/JTEHM.2019.2940900;BRANDENBURG JE, 2018, AM J PHYS MED REHAB, V97, P500, DOI 10.1097/PHM.0000000000000907;CANTERO-TÉLLEZ R, 2019, J HAND THER, V32, P277, DOI 10.1016/J.JHT.2018.01.009;CHEN J, 2017, CLIN IMAG, V45, P26, DOI 10.1016/J.CLINIMAG.2017.05.017;DIAS CP, 2019, TOP STROKE REHABIL, V26, P261, DOI 10.1080/10749357.2019.1591688;GAO J, 2019, U…	BACKGROUND THE INCIDENCE RATE OF STROKE OR CEREBROVASCULAR ACCIDENTS RANKS FIRST IN CHINA. MORE THAN 85% OF STROKE PATIENTS HAVE RESIDUAL UPPER LIMB MOTOR DYSFUNCTION, ESPECIALLY HAND DYSFUNCTION. NORMALIZING THE REHABILITATION EVALUATION PROCESS AND STANDARD QUANTITATIVE EVALUATION METHOD IS A COMPLEX AND KEY POINT IN REHABILITATION THERAPY. THE STUDY AIMED TO ESTABLISH A FUNCTION MODEL BASED ON…					CAPITAL MED UNIV, BEIJING TIANTAN HOSP, DEPT ULTRASOUND, 119 SOUTH FOURTH RING RD WEST, BEIJING 100070, PEOPLES R CHINA.; BAOJI HOSP TRADIT CHINESE MED, DEPT ULTRASOUND, BAOJI, PEOPLES R CHINA.;	CAPITAL MEDICAL UNIVERSITY						2024-01-03	HAND; STROKE; BAYES THEOREM; REHABILITATION	10.1186/s12891-023-06789-w	ARTICLE			1471-2474	TYYUS_HEWEN@163.COM; ULTRAZHANGWEI@126.COM			NOT APPLICABLE.	NOT APPLICABLE.	Q4ZH5				SHEAR-WAVE ELASTOGRAPHY	1	BMC MUSCULOSKEL DIS	BMC MUSCULOSKELET. DISORD.	ENGLISH	20	GOLD, GREEN PUBLISHED		CAMPUS, 4 CRINAN ST, LONDON N1 9XW, ENGLAND	AUG 29	10	LONDON	37644487		J	BMC	2023		HE, W; ZHANG, W (CORRESPONDING AUTHOR), CAPITAL MED UNIV, BEIJING TIANTAN HOSP, DEPT ULTRASOUND, 119 SOUTH FOURTH RING RD WEST, BEIJING 100070, PEOPLES R CHINA.
CHO HM;CHA SW;SOHN MK;JEE S;CHANG WK;KIM WS;PAIK NJ	CHO, HEE-MUN;CHA, SEUNGWOO;SOHN, MIN KYUN;JEE, SUNGJU;CHANG, WON KEE;KIM, WON-SEOK;PAIK, NAM-JONG	AMELI M, 2009, ANN NEUROL, V66, P298, DOI 10.1002/ANA.21725;GALVAO SCB, 2014, ARCH PHYS MED REHAB, V95, P222, DOI 10.1016/J.APMR.2013.10.023;BESTMANN S, 2003, NEUROIMAGE, V20, P1685, DOI 10.1016/J.NEUROIMAGE.2003.07.028;BROTT T, 1989, STROKE, V20, P864, DOI 10.1161/01.STR.20.7.864;BRUNNSTROM S., 1970, MOVEMENT THERAPY HEM, P7;BUMA FE, 2010, NEUROREHAB NEURAL RE, V24, P589, DOI 10.1177/15459683103…	INTRODUCTION: THE INCIDENCE OF STROKE IS INCREASING STEADILY DUE TO FACTORS SUCH AS POPULATION AGING. APPROXIMATELY 80% OF STROKE SURVIVORS HAVE MOTOR DISORDERS AFFECTING THEIR DAILY LIVES. REPETITIVE TRANSCRANIAL MAGNETIC STIMULATION (RTMS) HAS BEEN REPORTED TO MAXIMIZE FUNCTIONAL RECOVERY AFTER STROKE ALONG WITH EXERCISE INTERVENTION IN UPPER LIMB REHABILITATION TREATMENT. HOWEVER, WHETHER RTMS…	1216510				SEOUL NATL UNIV, COLL MED, DEPT REHABIL MED, BUNDANG HOSP, SEONGNAM SI, SOUTH KOREA.; CHUNGNAM NATL UNIV, COLL MED, CHUNGNAM NATL UNIV HOSP, DEPT REHABIL MED, DAEJEON, SOUTH KOREA.;	SEOUL NATIONAL UNIVERSITY (SNU); CHUNGNAM NATIONAL UNIVERSITY; CHUNGNAM NATIONAL UNIVERSITY HOSPITAL						2024-01-03	STROKE; TRANSCRANIAL MAGNETIC STIMULATION; RTMS; UPPER LIMB MOTOR FUNCTION; RECOVERY OF FUNCTION; REHABILITATION; RANDOMIZED CONTROLLED TRIAL	10.3389/fneur.2023.1216510	ARTICLE				WONKEE.CHANG@GMAIL.COM; NJPAIK@SNU.AC.KR			THIS WORK IS SUPPORTED BY THE RESEARCH FUND OF REMED (SEONGNAM-SI, REPUBLIC OF KOREA). REMED HAS NO ROLE IN THE DESIGN AND CONDUCT OF THE STUDY; COLLECTION, MANAGEMENT, ANALYSIS AND INTERPRETATION OF THE DATA. THE RESEARCH TEAM HAS FULL AUTONOMY IN ALL ASP	THIS WORK IS SUPPORTED BY THE RESEARCH FUND OF REMED (SEONGNAM-SI, REPUBLIC OF KOREA). REMED HAS NO ROLE IN THE DESIGN AND CONDUCT OF THE STUDY; COLLECTION, MANAGEMENT, ANALYSIS AND INTERPRETATION OF THE DATA. THE RESEARCH TEAM HAS FULL AUTONOMY IN ALL ASPECTS OF THE STUDY.	S3DY9				BLOCK TEST; RTMS; CORTEX; BOX; HEMIPARESIS; RELIABILITY; HEMISPHERE; VALIDITY; THERAPY; BRAIN		FRONT NEUROL	FRONT. NEUROL.	ENGLISH	42	GREEN PUBLISHED, GOLD		AVENUE DU TRIBUNAL FEDERAL 34, LAUSANNE, CH-1015, SWITZERLAND	AUG 25	8	LAUSANNE	37693768		J	FRONTIERS MEDIA SA	2023		CHANG, WK; PAIK, NJ (CORRESPONDING AUTHOR), SEOUL NATL UNIV, COLL MED, DEPT REHABIL MED, BUNDANG HOSP, SEONGNAM SI, SOUTH KOREA.
ZAMIN SA;TANG KC;STEVENS EA;HOWARD M;PARKER DM;SEALS A;JIANG XQ;SAVITZ S;SHAMS S	ZAMIN, SYED A.;TANG, KAICHEN;STEVENS, EMILY A.;HOWARD, MELISSA;PARKER, DOROTHEA M.;SEALS, ALLYSON;JIANG, XIAOQIAN;SAVITZ, SEAN;SHAMS, SHAYAN	ARTNAK KE, 2011, J LAW MED ETHICS, V39, P140, DOI 10.1111/J.1748-720X.2011.00584.X;BAILEY RR, 2015, NEUROREHAB NEURAL RE, V29, P969, DOI 10.1177/1545968315583720;BAUR K, 2019, J NEUROENG REHABIL, V16, DOI 10.1186/S12984-019-0547-3;CRAMER SC, 2019, JAMA NEUROL, V76, P1079, DOI 10.1001/JAMANEUROL.2019.1604;EICHLER N, 2018, IEEE IJCNN;KALISCH T, 2006, PLOS ONE, V1, DOI 10.1371/JOURNAL.PONE.0000090;K…	BACKGROUND. THE INCIDENCE OF STROKE AND STROKE-RELATED HEMIPARESIS HAS BEEN STEADILY INCREASING AND IS PROJECTED TO BECOME A SERIOUS SOCIAL, FINANCIAL, AND PHYSICAL BURDEN ON THE AGING POPULATION. LIMITED ACCESS TO OUTPATIENT REHABILITATION FOR THESE STROKE SURVIVORS FURTHER DEEPENS THE HEALTHCARE ISSUE AND ESTRANGES THE STROKE PATIENT DEMOGRAPHIC IN RURAL AREAS. HOWEVER, NEW ADVANCES IN MOTION D…				591	LOUISIANA STATE UNIV HLTH NEW ORLEANS, SCH MED, NEW ORLEANS, LA USA.; UTHEALTH, SCH BIOMED INFORMAT, HOUSTON, TX USA.; UTHEALTH, MCGOVERN SCH MED, DEPT NEUROL, HOUSTON, TX USA.; UTHEALTH, INST STROKE & CEREBROVASCULAR DIS, HOUSTON, TX USA.; SAN JOSE STATE UNIV, APPL DATA SCI DEPT, SAN JOSE, CA USA.; SAN JOSE STATE UNIV, DEPT APPL DATA SCI, ONE WASHINGTON SQ, SAN JOSE, CA 95192 USA.;	LOUISIANA STATE UNIVERSITY SYSTEM; LOUISIANA STATE UNIVERSITY HEALTH SCIENCES CENTER NEW ORLEANS; UNIVERSITY OF TEXAS SYSTEM; UNIVERSITY OF TEXAS HEALTH SCIENCE CENTER HOUSTON; UNIVERSITY OF TEXAS SYSTEM; UNIVERSITY OF TEXAS HEALTH SCIENCE CENTER HOUSTON; UNIVERSITY OF TEXAS SYSTEM; UNIVERSITY OF TEXAS HEALTH SCIENCE CENTER HOUSTON; CALIFORNIA STATE UNIVERSITY SYSTEM; SAN JOSE STATE UNIVERSITY; C…						2024-01-03	STROKE REHABILITATION; DEEP LEARNING; TELEMEDICINE	10.1177/15459683231184186	ARTICLE	AUG 2023		1552-6844	SHAYAN.SHAMS@SJSU.EDU	602		CPRIT SCHOLAR IN CANCER RESEARCH [RR180012]; CHRISTOPHER SAROFIM FAMILY PROFESSORSHIP, UT STARS AWARD; UTHEALTH STARTUP; NATIONAL INSTITUTE OF HEALTH (NIH) [R01AG066749, U01TR002062]; NATIONAL SCIENCE FOUNDATION (NSF) [2124789]; GIASSELL FAMILY RESEARCH INNOVATION FUND THROUGH SCHOOL OF BIOMEDICAL INFORMATICS; OVARIAN CANCER RESEARCH ALLIANCE (OCRA) [CRDGAI-2023-3-1002]	THE AUTHOR(S) DISCLOSED RECEIPT OF THE FOLLOWING FINANCIAL SUPPORT FOR THE RESEARCH, AUTHORSHIP, AND/OR PUBLICATION OF THIS ARTICLE: XJ IS CPRIT SCHOLAR IN CANCER RESEARCH (RR180012), AND HE WAS SUPPORTED IN PART BY CHRISTOPHER SAROFIM FAMILY PROFESSORSHIP, UT STARS AWARD, UTHEALTH STARTUP, THE NATIONAL INSTITUTE OF HEALTH (NIH) UNDER AWARD NUMBER R01AG066749 AND U01TR002062, AND THE NATIONAL SCI…	S7IX0				MOTOR FUNCTION IMPAIRMENT; FRAMEWORK; CARE	9	NEUROREHAB NEURAL RE	NEUROREHABIL. NEURAL REPAIR	ENGLISH	23	GREEN ACCEPTED		2455 TELLER RD, THOUSAND OAKS, CA 91320 USA	SEP	12	THOUSAND OAKS	37592867		J	SAGE PUBLICATIONS INC	2023		SHAMS, S (CORRESPONDING AUTHOR), SAN JOSE STATE UNIV, DEPT APPL DATA SCI, ONE WASHINGTON SQ, SAN JOSE, CA 95192 USA.
RAMIREZ-NAVA AG;MERCADO-GUTIERREZ JA;QUINZAÑOS-FRESNEDO J;TOLEDO-PERAL C;VEGA-MARTINEZ G;GUTIERREZ MI;PACHECO-GALLEGOS MD;HERNÁNDEZ-ARENAS C;GUTIÉRREZ-MARTÍNEZ J	RAMIREZ-NAVA, ANA G.;MERCADO-GUTIERREZ, JORGE A.;QUINZANOS-FRESNEDO, JIMENA;TOLEDO-PERAL, CINTHYA;VEGA-MARTINEZ, GABRIEL;GUTIERREZ, MARIO IBRAHIN;PACHECO-GALLEGOS, MARIA DEL REFUGIO;HERNANDEZ-ARENAS, CLAUDIA;GUTIERREZ-MARTINEZ, JOSEFINA	ADOMAVICIENE A, 2019, MEDICINA-LITHUANIA, V55, DOI 10.3390/MEDICINA55040098;BAI ZF, 2020, J NEUROENG REHABIL, V17, DOI 10.1186/S12984-020-00686-2;BENINATO M, 2006, ARCH PHYS MED REHAB, V87, P32, DOI 10.1016/J.APMR.2005.08.130;BIASIUCCI A, 2018, NAT COMMUN, V9, DOI 10.1038/S41467-018-04673-Z;CALAUTTI C, 2003, STROKE, V34, P1553, DOI 10.1161/01.STR.0000071761.36075.A6;CAMACHO-ZAVALA JK, 2022, TECHN…	INTRODUCTION: UP TO 80% OF POST-STROKE PATIENTS PRESENT UPPER-LIMB MOTOR IMPAIRMENT (ULMI), CAUSING FUNCTIONAL LIMITATIONS IN DAILY ACTIVITIES AND LOSS OF INDEPENDENCE. UMLI IS SELDOM FULLY RECOVERED AFTER STROKE WHEN USING CONVENTIONAL THERAPEUTIC APPROACHES. FUNCTIONAL ELECTRICAL STIMULATION THERAPY (FEST) CONTROLLED BY BRAIN-COMPUTER INTERFACE (BCI) IS AN ALTERNATIVE THAT MAY INDUCE NEUROPLAST…	1221160				INST NACL REHABIL LUIS GUILLERMO IBARRA IBARRA, NEUROL REHABIL DIV, TLALPAN, MEXICO.; INST NACL REHABIL LUIS GUILLERMO IBARRA IBARRA, MED ENGN RES DIV, TLALPAN, MEXICO.; CONSEJO NACL HUMAN CIENCIAS & TECNOL, INST NACL REHABIL LUIS GUILLERMO IBARRA IBARRA, TLALPAN, MEXICO.;							2024-01-03	FUNCTIONAL ELECTRICAL STIMULATION THERAPY; BRAIN-COMPUTER INTERFACE; P300 EVENT-RELATED POTENTIAL; STROKE REHABILITATION; UPPER EXTREMITY PARESIS; OUTCOME ASSESSMENT; ACTIVITY-BASED THERAPY	10.3389/fneur.2023.1221160	ARTICLE							THIS WORK WAS SUPPORTED BY THE SECRETARA DE EDUCACIN, CIENCIA, TECNOLOGA E INNOVACIN (SECTEI) DE LA CIUDAD DE MXICO, THROUGH GRANT SECTEI/183/2019, AND BY THE CONSEJO NACIONAL DE HUMANIDADES, CIENCIAS Y TECNOLOGIACU [FOP16-2021-01-319246]; CONSEJO NACIONAL DE HUMANIDADES; [SECTEI/183/2019]	THIS WORK WAS SUPPORTED BY THE SECRETARIA DE EDUCACION, CIENCIA, TECNOLOGIA E INNOVACION (SECTEI) DE LA CIUDAD DE MEXICO, THROUGH GRANT SECTEI/183/2019, AND BY THE CONSEJO NACIONAL DE HUMANIDADES, CIENCIAS Y TECNOLOGIAS DE MEXICO (CONAHCYT), THROUGH GRANT FOP16-2021-01-319246.	Q7FX6				FUGL-MEYER ASSESSMENT; UPPER-EXTREMITY; STROKE; IMPAIRMENT; REHABILITATION; SCALE		FRONT NEUROL	FRONT. NEUROL.	ENGLISH	58	GREEN PUBLISHED, GOLD		AVENUE DU TRIBUNAL FEDERAL 34, LAUSANNE, CH-1015, SWITZERLAND	AUG 17	11	LAUSANNE	37669261		J	FRONTIERS MEDIA SA	2023		GUTIÉRREZ-MARTÍNEZ, J (CORRESPONDING AUTHOR), INST NACL REHABIL LUIS GUILLERMO IBARRA IBARRA, MED ENGN RES DIV, TLALPAN, MEXICO.
CHEN SM;ZHANG XL;CHEN XX;ZHOU ZQ;CONG WQ;CHONG KY;XU Q;WU JL;LI ZY;LIN WL;SHAN CL	CHEN, SONGMEI;ZHANG, XIAOLIN;CHEN, XIXI;ZHOU, ZHIQING;CONG, WEIQIN;CHONG, KAYEE;XU, QING;WU, JIALI;LI, ZHAOYUAN;LIN, WANLONG;SHAN, CHUNLEI	ANDREWS SC, 2022, SCI REP-UK, V12, DOI 10.1038/S41598-021-04378-2;AVAN A, 2019, BMC MED, V17, DOI 10.1186/S12916-019-1397-3;BADRAN BW, 2020, NPJ MICROGRAVITY, V6, DOI 10.1038/S41526-020-00116-6;BÉJOT Y, 2016, PRESSE MED, V45, PE391, DOI 10.1016/J.LPM.2016.10.003;BERTANI R, 2017, NEUROL SCI, V38, P1561, DOI 10.1007/S10072-017-2995-5;BERTOLUCCI F, 2018, RESTOR NEUROL NEUROS, V36, P83, DOI 10.3233/R…	OBJECTIVE: TO INVESTIGATE CHANGES IN INTERHEMISPHERIC IMBALANCE OF CORTICAL EXCITABILITY DURING MOTOR RECOVERY AFTER STROKE AND TO CLARIFY THE RELATIONSHIP BETWEEN MOTOR FUNCTION RECOVERY AND ALTERATIONS IN INTERHEMISPHERIC IMBALANCE, WITH THE AIM TO ESTABLISH MORE EFFECTIVE NEUROMODULATION STRATEGIES.METHODS: THIRTY-ONE PATIENTS UNDERWENT ASSESSMENTS OF RESTING MOTOR THRESHOLD (RMT) USING TRANSC…	1231693				SHANGHAI NO 3 REHABIL HOSP, DEPT REHABIL MED, SHANGHAI, PEOPLES R CHINA.; SHANGHAI UNIV TRADIT CHINESE MED, SCH REHABIL SCI, SHANGHAI, PEOPLES R CHINA.; SHANGHAI UNIV TRADIT CHINESE MED, YUEYANG HOSP INTEGRATED TRADIT CHINESE & WESTERN M, CTR REHABIL MED, SHANGHAI, PEOPLES R CHINA.; MINIST EDUC, ENGN RES CTR TRADIT CHINESE MED INTELLIGENT REHABI, SHANGHAI, PEOPLES R CHINA.; SHANGHAI JIAO TONG UNI…	SHANGHAI UNIVERSITY OF TRADITIONAL CHINESE MEDICINE; SHANGHAI UNIVERSITY OF TRADITIONAL CHINESE MEDICINE; SHANGHAI JIAO TONG UNIVERSITY						2024-01-03	STROKE; TRANSCRANIAL MAGNETIC STIMULATION; FUNCTIONAL NEAR-INFRARED SPECTROSCOPY; LATERALITY INDEX; INTERHEMISPHERIC IMBALANCE	10.3389/fnins.2023.1231693	ARTICLE			1662-453X	13162638165@163.COM; SHANCLHAPPY@163.COM			THIS WORK WAS SUPPORTED BY NATIONAL NATURAL SCIENCE FUND (GRANT NO. 82272612), SHANGHAI JING'AN DISTRICT HEALTH RESEARCH PROJECT (GRANT NO. 2021MS19), SHANGHAI CLINICAL RESEARCH CENTER FOR REHABILITATION MEDICINE (21MC1930200) AND KEY SUBJECTS CONSTRUCTION [2021MS19, 21MC1930200]; NATIONAL NATURAL SCIENCE FUND [2021PY04]; SHANGHAI CLINICAL RESEARCH CENTER FOR REHABILITATION MEDICINE; [82272612]	THE AUTHORS THANK ALL STAFF MEMBERS AND PARTICIPANTS IN THIS STUDY.R THIS WORK WAS SUPPORTED BY NATIONAL NATURAL SCIENCE FUND (GRANT NO. 82272612), SHANGHAI JING'AN DISTRICT HEALTH RESEARCH PROJECT (GRANT NO. 2021MS19), SHANGHAI CLINICAL RESEARCH CENTER FOR REHABILITATION MEDICINE (21MC1930200) AND KEY SUBJECTS CONSTRUCTION PROGRAM OF THE HEALTH SYSTEM IN JING'AN DISTRICT (GRANT NO. 2021PY04).	Q5JC2				UPPER-LIMB HEMIPARESIS; RECOVERY; BRAIN; REHABILITATION; CORTEX; AREAS; EXCITABILITY; PROJECTIONS; MODULATION		FRONT NEUROSCI-SWITZ	FRONT. NEUROSCI.	ENGLISH	53	GOLD, GREEN PUBLISHED		AVENUE DU TRIBUNAL FEDERAL 34, LAUSANNE, CH-1015, SWITZERLAND	AUG 16	11	LAUSANNE	37655011		J	FRONTIERS MEDIA SA	2023		LIN, WL (CORRESPONDING AUTHOR), SHANGHAI NO 3 REHABIL HOSP, DEPT REHABIL MED, SHANGHAI, PEOPLES R CHINA.; SHAN, CL (CORRESPONDING AUTHOR), SHANGHAI UNIV TRADIT CHINESE MED, SCH REHABIL SCI, SHANGHAI, PEOPLES R CHINA.; SHAN, CL (CORRESPONDING AUTHOR), SHANGHAI UNIV TRADIT CHINESE MED, YUEYANG HOSP INTEGRATED TRADIT CHINESE & WESTERN M, CTR REHABIL MED, SHANGHAI, PEOPLES R CHINA.; SHAN, CL (CORRESP…
CHANG WK;LIM H;PARK SH;LIM C;PAIK NJ;KIM WS;KU JH	CHANG, WON KEE;LIM, HYUNMI;PARK, SEO HYUN;LIM, CHAIYOUNG;PAIK, NAM-JONG;KIM, WON-SEOK;KU, JEONGHUN	ANDREW C, 1996, ELECTROEN CLIN NEURO, V98, P144, DOI 10.1016/0013-4694(95)00228-6;ANONYMOUS, 1992, BRUNNSTROM'S MOVEMENT THERAPY IN HEMIPLEGIA: A NEUROPHYSIOLOGICAL APPROACH;BARRECA S, 2003, NEUROREHAB NEURAL RE, V17, P220, DOI 10.1177/0888439003259415;BARTUR G, 2018, BRAIN RES, V1700, P170, DOI 10.1016/J.BRAINRES.2018.09.003;BROEKS JG, 1999, DISABIL REHABIL, V21, P357;BUCCINO G, 2006, COGN BEHAV…	WE INVESTIGATED THE ACTIVATION PATTERN OF THE MOTOR CORTEX (M1) AND PARIETAL CORTEX DURING IMMERSIVE VIRTUAL REALITY (VR)-BASED MIRROR VISUAL FEEDBACK (MVF) OF THE UPPER LIMB IN 14 PATIENTS WITH CHRONIC STROKE AND SEVERE UPPER LIMB HEMIPARESIS AND IN 21 HEALTHY CONTROLS. PARTICIPANTS PERFORMED WRIST EXTENSION WITH UNAFFECTED WRISTS (DOMINANT SIDE IN CONTROLS). IN THE MVF CONDITION, MOVEMENT OF TH…	12514				SEOUL NATL UNIV, BUNDANG HOSP, DEPT REHABIL MED, COLL MED, SEONGNAM, SOUTH KOREA.; KEIMYUNG UNIV, COLL MED, DEPT BIOMED ENGN, 1095 DALGUBEOL DAERO, DAEGU, SOUTH KOREA.; BUNDANG RUSK REHABIL SPECIAL HOSP, SEONGNAM, SOUTH KOREA.; KEIMYUNG UNIV, SCH MED, DEPT BIOMED ENGN, DAEGU, SOUTH KOREA.;	SEOUL NATIONAL UNIVERSITY (SNU); KEIMYUNG UNIVERSITY; KEIMYUNG UNIVERSITY						2024-01-03		10.1038/s41598-023-38749-8	ARTICLE				WONDOL77@GMAIL.COM; JEONGHUN.KU@GMAIL.COM			SNUBH RESEARCH FUND [20-2016-032]; NATIONAL RESEARCH FOUNDATION OF KOREA (NRF) - KOREAN GOVERNMENT (MSIT) [NRF-2022R1A2C1006046]	THIS STUDY WAS SUPPORTED BY A GRANT FROM THE SNUBH RESEARCH FUND (GRANT NO: 20-2016-032) AND BY A NATIONAL RESEARCH FOUNDATION OF KOREA (NRF) GRANT FUNDED BY THE KOREAN GOVERNMENT (MSIT) (NRF-2022R1A2C1006046).	O2HT8				UPPER EXTREMITY; NEURON SYSTEM; UPPER-LIMB; RECOVERY; THERAPY; REHABILITATION; CONNECTIVITY; ACTIVATION; RECRUITMENT; PLASTICITY	1	SCI REP-UK	SCI REP	ENGLISH	54	GREEN SUBMITTED, GREEN PUBLISHED, GOLD	CHANG, WON KEE/0000-0001-9756-6817	HEIDELBERGER PLATZ 3, BERLIN, 14197, GERMANY	AUG 2	10	BERLIN	37532803		J	NATURE PORTFOLIO	2023		KIM, WS (CORRESPONDING AUTHOR), SEOUL NATL UNIV, BUNDANG HOSP, DEPT REHABIL MED, COLL MED, SEONGNAM, SOUTH KOREA.; KU, JH (CORRESPONDING AUTHOR), KEIMYUNG UNIV, COLL MED, DEPT BIOMED ENGN, 1095 DALGUBEOL DAERO, DAEGU, SOUTH KOREA.; KU, JH (CORRESPONDING AUTHOR), KEIMYUNG UNIV, SCH MED, DEPT BIOMED ENGN, DAEGU, SOUTH KOREA.
ZHANG J;HUANG WH;CHEN ZH;JIANG HX;SU MZ;WANG C	ZHANG, JIN;HUANG, WENHAO;CHEN, ZHIHONG;JIANG, HAOXIANG;SU, MINZHI;WANG, CONG	ANONYMOUS, 2013, WORLD J ACUPUNCT-MOX, V23, P12;ATTWELL D, 2002, TRENDS NEUROSCI, V25, P621, DOI 10.1016/S0166-2236(02)02264-6;BALAMI JS, 2013, QJM-INT J MED, V106, P607, DOI 10.1093/QJMED/HCT057;BINDER E, 2021, HUM BRAIN MAPP, V42, P1013, DOI 10.1002/HBM.25275;CAO D, 2021, PLOS ONE, V16, DOI 10.1371/JOURNAL.PONE.0258921;DONGLIAN X., 2019, LIAONING J TRAD CHIN, V46, P1281;FROLOV AA, 2017, FRONT N…	CEREBRAL STROKE IS AN ACUTE CEREBROVASCULAR DISEASE, A DISEASE OF BRAIN TISSUE DAMAGE CAUSED BY THE SUDDEN RUPTURE OR BLOCKAGE OF BLOOD VESSELS IN THE BRAIN THAT PREVENTS BLOOD FLOW TO THE BRAIN. ACUPUNCTURE HAS BECOME A POPULAR TREATMENT FOR STROKE, WITH AURICULAR ACUPUNCTURE PROVIDING A NEW IDEA FOR STROKE TREATMENT. HOWEVER, THE NEUROMODULATORY MECHANISM OF AURICULAR ACUPUNCTURE IN THE BRAIN I…	137398				GUANGZHOU UNIV CHINESE MED, GUANGZHOU, PEOPLES R CHINA.; SUN YAT SEN UNIV, AFFILIATED HOSP 3, DEPT REHABIL MED, GUANGZHOU, PEOPLES R CHINA.; NANHAI DIST PEOPLES HOSP FOSHAN, FOSHAN, PEOPLES R CHINA.; GUANGZHOU UNIV CHINESE MED, AFFILIATED HOSP 2, CTR TRADIT REMEDIES, GUANGZHOU, PEOPLES R CHINA.;	GUANGZHOU UNIVERSITY OF CHINESE MEDICINE; SUN YAT SEN UNIVERSITY; GUANGZHOU UNIVERSITY OF CHINESE MEDICINE						2024-01-03	AURICULAR ACUPUNCTURE; NEUROPLASTICITY; STROKE; MOTOR DYSFUNCTION. FNIRS	10.1016/j.neulet.2023.137398	ARTICLE	JUL 2023		1872-7972	WANGCONG28@VIP.126.COM					Q4VN6						NEUROSCI LETT	NEUROSCI. LETT.	ENGLISH	26	HYBRID		ELSEVIER HOUSE, BROOKVALE PLAZA, EAST PARK SHANNON, CO, CLARE, 00000, IRELAND	AUG 24	7	CLARE	37468089		J	ELSEVIER IRELAND LTD	2023		WANG, C (CORRESPONDING AUTHOR), GUANGZHOU UNIV CHINESE MED, GUANGZHOU, PEOPLES R CHINA.; WANG, C (CORRESPONDING AUTHOR), GUANGZHOU UNIV CHINESE MED, AFFILIATED HOSP 2, CTR TRADIT REMEDIES, GUANGZHOU, PEOPLES R CHINA.
JIN LN;YANG Z;ZOU ZJ;WU T;PAN HY	JIN, LINNA;YANG, ZHE;ZOU, ZHAOJUN;WU, TAO;PAN, HONGYING	AMBREEN H, 2021, J PAK MED ASSOC, V71, P302, DOI 10.47391/JPMA.593;ARWERT H, 2018, TOP STROKE REHABIL, V25, P13, DOI 10.1080/10749357.2017.1385232;ARYA KN, 2022, ANN NEUROSCI, V29, P104, DOI 10.1177/09727531221086732;ASKIN A, 2018, SOMATOSENS MOT RES, V35, P25, DOI 10.1080/08990220.2018.1444599;BIN H, 2017, CHIN J REHABIL, V31, P342;BORSCHMANN KN, 2020, PHYSIOTHERAPY, V107, P216, DOI 10.1016/J.PH…	THE PURPOSE OF THIS STUDY IS TO INVESTIGATE THE EFFICACY OF BILATERAL UPPER-LIMB TRAINING (BULT) IN HELPING PEOPLE WITH UPPER-LIMB IMPAIRMENTS DUE TO STROKE OR BRAIN ILLNESS REGAIN THEIR PREVIOUS LEVEL OF FUNCTION. PATIENTS RECUPERATING FROM A STROKE OR CEREBRAL DISEASE WERE GIVEN THE OPTION OF UNDERGOING BULT OR CONVENTIONAL TRAINING TO ENHANCE THEIR UPPER-LIMB FUNCTION. PARTICIPANTS WERE RANDOM…	20220607				ZHEJIANG UNIV, SCH MED, SIR RUN RUN SHAW HOSP, DEPT NURSING, 3,QINGCHUN EAST RD, HANGZHOU 310020, ZHEJIANG, PEOPLES R CHINA.; ZHEJIANG UNIV, SCH MED, SIR RUN RUN SHAW HOSP, DEPT REHABIL MED, 3,QINGCHUN EAST RD, HANGZHOU 310020, ZHEJIANG, PEOPLES R CHINA.; ZHEJIANG UNIV, SCH MED, SIR RUN RUN SHAW HOSP, DEPT SLEEP MED, 3,QINGCHUN EAST RD, HANGZHOU 310020, ZHEJIANG, PEOPLES R CHINA.;	ZHEJIANG UNIVERSITY; ZHEJIANG UNIVERSITY; ZHEJIANG UNIVERSITY						2024-01-03	STROKE; BILATERAL UPPER-LIMB TRAINING; UNILATERAL TRAINING; META-ANALYSIS	10.1515/biol-2022-0607	ARTICLE				3405016@ZJU.EDU.CN; YANGZ@SRRSH.COM; ZOUZJ@SRRSH.COM; WUT@SRRSH.COM; 3191016@ZJU.EDU.CN			ZHEJIANG MEDICINE HEALTH SCIENCE AND TECHNOLOGY PROJECT [2019332856]	THIS WORK WAS SUPPORTED BY ZHEJIANG MEDICINE HEALTH SCIENCE AND TECHNOLOGY PROJECT(GRANT NUMBER: 2019332856)	N6RJ1				EXTREMITY FUNCTION; ARM; REHABILITATION; PERFORMANCE; RECOVERY; EXERCISE; TIME	1	OPEN LIFE SCI	OPEN LIFE SCI.	ENGLISH	67	GOLD		BOGUMILA ZUGA 32A STR, 01-811 WARSAW, MAZOVIA, POLAND	JUL 27	19	WARSAW	37528885		J	DE GRUYTER POLAND SP Z O O	2023	YANG, MEI/JNS-2225-2023	PAN, HY (CORRESPONDING AUTHOR), ZHEJIANG UNIV, SCH MED, SIR RUN RUN SHAW HOSP, DEPT NURSING, 3,QINGCHUN EAST RD, HANGZHOU 310020, ZHEJIANG, PEOPLES R CHINA.
LIN DJ;HARDSTONE R;DICARLO JA;MCKIERNAN S;SNIDER SB;JACOBS H;ERLER KS;RISHE K;BOYNE P;GOLDSMITH J;RANFORD J;FINKLESTEIN SP;SCHWAMM LH;HOCHBERG LR;CRAMER SC	LIN, DAVID J.;HARDSTONE, RICHARD;DICARLO, JULIE A.;MCKIERNAN, SYDNEY;SNIDER, SAMUEL B.;JACOBS, HANNAH;ERLER, KIMBERLY S.;RISHE, KELLY;BOYNE, PIERCE;GOLDSMITH, JEFF;RANFORD, JESSICA;FINKLESTEIN, SETH P.;SCHWAMM, LEE H.;HOCHBERG, LEIGH R.;CRAMER, STEVEN C.	ADAMS HP, 1993, STROKE, V24, P35, DOI 10.1161/01.STR.24.1.35;ARCHER DB, 2018, CEREB CORTEX, V28, P1685, DOI 10.1093/CERCOR/BHX066;BARD GREGORY, 1965, ARCH PHYS MED REHABIL, V46, P567;BATES E, 2003, NAT NEUROSCI, V6, P448, DOI 10.1038/NN1050;BEEBE JA, 2008, CLIN NEUROPHYSIOL, V119, P2074, DOI 10.1016/J.CLINPH.2008.04.293;BEISTEINER R, 2001, NEUROIMAGE, V13, P1016, DOI 10.1006/NIMG.2000.0737;BELL, …	BACKGROUND AND OBJECTIVESTHE CLASSIC AND SINGULAR PATTERN OF DISTAL GREATER THAN PROXIMAL UPPER EXTREMITY MOTOR DEFICITS AFTER ACUTE STROKE DOES NOT ACCOUNT FOR THE DISTINCT STRUCTURAL AND FUNCTIONAL ORGANIZATION OF CIRCUITS FOR PROXIMAL AND DISTAL MOTOR CONTROL IN THE HEALTHY CNS. WE HYPOTHESIZED THAT SEPARATE PROXIMAL AND DISTAL UPPER EXTREMITY CLINICAL SYNDROMES AFTER ACUTE STROKE COULD BE DIS…				E347	HARVARD MED SCH, MASSACHUSETTS GEN HOSP, CTR NEUROTECHNOL & NEURORECOVERY, DEPT NEUROL, BOSTON, MA 02115 USA.; MASSACHUSETTS GEN HOSP, DEPT NEUROL, DIV NEUROCRIT CARE, BOSTON, MA USA.; MASSACHUSETTS GEN HOSP, DEPT NEUROL, STROKE SERV, BOSTON, MA USA.; VA RR&D CTR NEURORESTORAT & NEUROTECHNOL, DEPT VA MED CTR, REHABIL R&D SERV, PROVIDENCE, RI USA.; HARVARD MED SCH, BRIGHAM & WOMENS HOSP, DEPT NEUR…	HARVARD UNIVERSITY; MASSACHUSETTS GENERAL HOSPITAL; HARVARD MEDICAL SCHOOL; HARVARD UNIVERSITY; MASSACHUSETTS GENERAL HOSPITAL; HARVARD UNIVERSITY; MASSACHUSETTS GENERAL HOSPITAL; US DEPARTMENT OF VETERANS AFFAIRS; VETERANS HEALTH ADMINISTRATION (VHA); PROVIDENCE VA MEDICAL CENTER; HARVARD UNIVERSITY; HARVARD MEDICAL SCHOOL; BRIGHAM & WOMEN'S HOSPITAL; UNIVERSITY SYSTEM OF OHIO; UNIVERSITY OF CIN…						2024-01-03		10.1212/WNL.0000000000207417	ARTICLE			1526-632X	DLIN7@MGH.HARVARD.EDU	E357				P3AB4				FUGL-MEYER ASSESSMENT; CORTEX; RECOVERY; HAND; LOCALIZATION; MOVEMENTS; REPRESENTATION; STIMULATION; ACTIVATION; DEFICITS	4	NEUROLOGY	NEUROLOGY	ENGLISH	50		SCHWAMM, LEE/0000-0003-0592-9145; HARDSTONE, RICHARD/0000-0002-7502-9145; ERLER, KIMBERLY/0000-0002-8128-7917	TWO COMMERCE SQ, 2001 MARKET ST, PHILADELPHIA, PA 19103 USA	JUL 25	11	PHILADELPHIA	37268437		J	LIPPINCOTT WILLIAMS & WILKINS	2023	SCHWAMM, LEE/JUV-6310-2023	LIN, DJ (CORRESPONDING AUTHOR), HARVARD MED SCH, MASSACHUSETTS GEN HOSP, CTR NEUROTECHNOL & NEURORECOVERY, DEPT NEUROL, BOSTON, MA 02115 USA.
HUYNH BP;DICARLO JA;VORA I;RANFORD J;GOCHYYEV P;LIN DJ;KIMBERLEY TJ	HUYNH, BAOTHY P. P.;DICARLO, JULIE A. A.;VORA, ISHA;RANFORD, JESSICA;GOCHYYEV, PERMAN;LIN, DAVID J. J.;KIMBERLEY, TERESA J. J.	ARYA KN, 2011, TOP STROKE REHABIL, V18, P599, DOI 10.1310/TSR18S01-599;BAKER K, 2011, STROKE, V42, P1787, DOI 10.1161/STROKEAHA.110.608505;BEATON DE, 2002, CURR OPIN RHEUMATOL, V14, P109, DOI 10.1097/00002281-200203000-00006;BENINATO M, 2006, ARCH PHYS MED REHAB, V87, P32, DOI 10.1016/J.APMR.2005.08.130;BONKHOFF AK, 2022, J NEUROL NEUROSUR PS, V93, P369, DOI 10.1136/JNNP-2021-327211;BORSCHMANN KN…	BACKGROUND THE FUGL-MEYER ASSESSMENT-UPPER EXTREMITY (FMA-UE) IS A WIDELY USED OUTCOME MEASURE FOR QUANTIFYING MOTOR IMPAIRMENT IN STROKE RECOVERY. MEANINGFUL CHANGE (RESPONSIVENESS) IN THE ACUTE TO SUBACUTE PHASE OF STROKE RECOVERY HAS NOT BEEN DETERMINED. OBJECTIVE DETERMINE RESPONSIVENESS AND SENSITIVITY TO CHANGE OF THE FMA-UE FROM 1-WEEK TO 6-WEEKS (SUBACUTE) AFTER STROKE IN INDIVIDUALS WITH…					MGH INST HLTH PROFESS, DEPT REHABIL SCI, BOSTON, MA USA.; HARVARD MED SCH, MASSACHUSETTS GEN HOSP, CTR NEUROTECHNOL & NEURORECOVERY, DEPT NEUROL, BOSTON, MA USA.; VA RR&D CTR NEURORESTORAT & NEUROTECHNOL, DEPT VA MED CTR, REHABIL R&D SERV, PROVIDENCE, RI USA.; MASSACHUSETTS GEN HOSP, DEPT NEUROL, DIV NEUROCRIT CARE, BOSTON, MA USA.; MASSACHUSETTS GEN HOSP, DEPT NEUROL, STROKE SERV, BOSTON, MA USA…	HARVARD UNIVERSITY; HARVARD MEDICAL SCHOOL; MASSACHUSETTS GENERAL HOSPITAL; US DEPARTMENT OF VETERANS AFFAIRS; VETERANS HEALTH ADMINISTRATION (VHA); PROVIDENCE VA MEDICAL CENTER; HARVARD UNIVERSITY; MASSACHUSETTS GENERAL HOSPITAL; HARVARD UNIVERSITY; MASSACHUSETTS GENERAL HOSPITAL						2024-01-03	MINIMAL CLINICALLY IMPORTANT DIFFERENCE; STROKE REHABILITATION; UPPER EXTREMITY; ROC CURVE	10.1177/15459683231186985	ARTICLE; EARLY ACCESS	JUL 2023		1552-6844	TKIMBERLEY@MGHIHP.EDU					M7LG2				CLINICALLY IMPORTANT DIFFERENCE; RESEARCH ARM TEST; MOTOR RECOVERY; HEALTH-STATUS; UPPER-LIMB; ISCHEMIC-STROKE; RANKIN SCALE; PATIENT; REHABILITATION; IMPAIRMENT		NEUROREHAB NEURAL RE	NEUROREHABIL. NEURAL REPAIR	ENGLISH	58		HUYNH, BAOTHY/0000-0002-3266-3402; KIMBERLEY, TERESA J./0000-0001-6397-4054	2455 TELLER RD, THOUSAND OAKS, CA 91320 USA	2023 JUL 24	9	THOUSAND OAKS	37483132		J	SAGE PUBLICATIONS INC	2023		KIMBERLEY, TJ (CORRESPONDING AUTHOR), MGH INST HLTH PROFESS, 36 FIRST AVE, CHARLESTOWN, MA 02129 USA.
ZHANG JJ;MAO HW;GAO F;LI Y;YANG Y	ZHANG, JINGJING;MAO, HUIWEN;GAO, FANG;LI, YAN;YANG, YANG	ABRAHAM AC, 2017, TECH SHOULDER ELBOW, V18, P84, DOI 10.1097/BTE.0000000000000124;AIPING W., 2018, CHIN J COMMUN PHYS, V34, P110;AKBAR M, 2019, PLOS ONE, V14, DOI 10.1371/JOURNAL.PONE.0215301;ANONYMOUS, 2012, CIRCULATION, DOI DOI 10.1161/CIR.0B013E31823AC046;ANWER S, 2020, INT J ENV RES PUB HE, V17, DOI 10.3390/IJERPH17144962;AOYAGI YOICHIRO, 2004, TOP STROKE REHABIL, V11, P9;ARIRACHAKARAN ALISAR…	OBJECTIVETHIS STUDY AIMED TO COMPARE THE EFFICACY AND SAFETY OF ULTRASOUND-GUIDED LOCAL INJECTION (UGLI) OF BETAMETHASONE AROUND THE SHOULDER AND EXTRACORPOREAL SHOCK WAVE THERAPY (ESWT) IN PATIENTS WITH HEMIPLEGIC SHOULDER PAIN. METHODFORTY-TWO PATIENTS WITH HEMIPLEGIC SHOULDER PAIN WERE RANDOMLY DIVIDED INTO THE UGLI GROUP (N = 21) AND THE ESWT GROUP (N = 21). IN THE UGLI GROUP, BETAMETHASONE W…	1158500				SHANGHAI JIAO TONG UNIV, TONGREN HOSP, DEPT REHABIL MED, SCH MED, SHANGHAI, PEOPLES R CHINA.;	SHANGHAI JIAO TONG UNIVERSITY						2024-01-03	ULTRASONIC GUIDANCE LOCAL INJECTION; BETAMETHASONE; EXTRACORPOREAL SHOCK WAVE THERAPY; HEMIPLEGIA SHOULDER PAIN; STROKE	10.3389/fneur.2023.1158500	ARTICLE				GF3670@SHTRHOSPITAL.COM; TRYYKFK@163.COM			TRADITIONAL CHINESE GONGFA AND PULMONARY REHABILITATION TECHNIQUES TO CONSTRUCT THE CLINICAL EFFICACY OF PULMONARY FUNCTION REHABILITATION OF STROKE [ZHYY-ZXYJHZX-202015]	FUNDING THIS STUDY WAS SUPPORTED BY TRADITIONAL CHINESE GONGFA AND PULMONARY REHABILITATION TECHNIQUES TO CONSTRUCT THE CLINICAL EFFICACY OF PULMONARY FUNCTION REHABILITATION OF STROKE (ZHYY-ZXYJHZX-202015).	N7CS1				STROKE; SUBSCAPULARIS; DEGENERATION		FRONT NEUROL	FRONT. NEUROL.	ENGLISH	33	GOLD, GREEN PUBLISHED		AVENUE DU TRIBUNAL FEDERAL 34, LAUSANNE, CH-1015, SWITZERLAND	JUL 19	8	LAUSANNE	37538259		J	FRONTIERS MEDIA SA	2023		GAO, F; LI, Y (CORRESPONDING AUTHOR), SHANGHAI JIAO TONG UNIV, TONGREN HOSP, DEPT REHABIL MED, SCH MED, SHANGHAI, PEOPLES R CHINA.
WEERAKKODY A;EMMANUEL R;WHITE J;GODECKE E;SINGER B	WEERAKKODY, ASHAN;EMMANUEL, ROBYN;WHITE, JOCELYN;GODECKE, ERIN;SINGER, BARBY	ATKINS L, 2017, IMPLEMENT SCI, V12, DOI 10.1186/S13012-017-0605-9;BARZEL A, 2015, LANCET NEUROL, V14, P893, DOI 10.1016/S1474-4422(15)00147-7;BIRKEN SA, 2018, IMPLEMENT SCI, V13, DOI 10.1186/S13012-018-0836-4;BORCH IH, 2015, EUR J PHYSIOTHER, V17, P208, DOI 10.3109/21679169.2015.1078843;BROGÅRDH C, 2010, ARCH PHYS MED REHAB, V91, P460, DOI 10.1016/J.APMR.2009.11.009;BROGÅRDH C, 2009, J REHABIL ME…	BACKGROUNDSTRONG EVIDENCE SUPPORTS THE PROVISION OF MODIFIED CONSTRAINT-INDUCED MOVEMENT THERAPY (MCIMT) TO IMPROVE UPPER LIMB FUNCTION AFTER STROKE. A SERVICE AUDIT IDENTIFIED THAT VERY FEW PATIENTS RECEIVED MCIMT IN A LARGE SUBACUTE, EARLY-SUPPORTED DISCHARGE REHABILITATION SERVICE. A BEHAVIOUR CHANGE INTERVENTION WAS DEVELOPED TO INCREASE THE PROVISION OF MCIMT FOLLOWING AN UNSUCCESSFUL 'EDUCA…					DEPT HLTH, SOUTH METROPOLITAN HLTH SERV, REHABIL HOME, FREMANTLE, AUSTRALIA.; EDITH COWAN UNIV, SCH MED & HLTH SCI, PERTH, AUSTRALIA.; NEUROTHERAPY OCCUPAT THERAPY SERV, PERTH, AUSTRALIA.; SIR CHARLES GAIRDNER HOSP, DEPT HLTH, NORTH METROPOLITAN HLTH SERV, NEDLANDS, AUSTRALIA.; TRAINING CTR SUBACUTE CARE TRACSWA, DEPT HLTH, FREMANTLE, AUSTRALIA.; DEPT HLTH, REHABIL HOME, SOUTH METROPOLITAN HLTH S…	EDITH COWAN UNIVERSITY; UNIVERSITY OF WESTERN AUSTRALIA						2024-01-03	IMPLEMENTATION SCIENCE; KNOWLEDGE TRANSLATION; NEUROLOGICAL REHABILITATION; OCCUPATIONAL THERAPY; PHYSIOTHERAPY; UPPER EXTREMITY	10.1111/1440-1630.12896	ARTICLE; EARLY ACCESS	JUL 2023		1440-1630	ASHAN.WEERAKKODY@HEALTH.WA.GOV.AU			RITH	& NBSP;THE AUTHORS WOULD LIKE TO ACKNOWLEDGE THE SUPPORT OF RITH THERAPISTS, RITH COORDINATORS, AND PARTICULARLY ROCHELLE HOGGAN IN SUPPORTING THIS PROJECT. THEY WOULD ALSO LIKE TO THANK ROD MEJIAS AND SUE SCHUILING WHO WERE INVOLVED IN THE FIRST WORKING GROUP FOR THE INITIAL QI PROJECT FROM WHICH THIS PROJECT DEVELOPED. THEY WOULD ALSO LIKE TO ACKNOWLEDGE DR ISOBEL HUBBARD WHO ASSISTED IN EARLY …	L6RV6				CLINICAL-PRACTICE		AUST OCCUP THER J	AUST. OCCUP. THER. J.	ENGLISH	55	GREEN PUBLISHED, HYBRID	GODECKE, ERIN/0000-0002-7210-1295; WEERAKKODY, ASHAN/0000-0002-2949-3385	111 RIVER ST, HOBOKEN 07030-5774, NJ USA	2023 JUL 9	17	HOBOKEN	37424149		J	WILEY	2023	GODECKE, ERIN/D-5838-2014	WEERAKKODY, A (CORRESPONDING AUTHOR), DEPT HLTH, REHABIL HOME, SOUTH METROPOLITAN HLTH SERV, L5 FREMANTLE HOSP, FREMANTLE, WA 6061, AUSTRALIA.
LI MQ;SCRONCE G;FINETTO C;COUPLAND K;ZHONG M;LAMBERT ME;BAKER A;LUO F;SEO NJ	LI, MINGQI;SCRONCE, GABRIELLE;FINETTO, CHRISTIAN;COUPLAND, KRISTEN;ZHONG, MATTHEW;LAMBERT, MELANIE E.;BAKER, ADAM;LUO, FENG;SEO, NA JIN	AL GHAMDI M, 2019, INT CONF ACOUST SPEE, P3812, DOI 10.1109/ICASSP.2019.8682915;BHAGAT NIKUNJ, 2020, BIOELECTRON MED, V6, P17, DOI 10.1186/S42234-020-00053-5;BIRKENMEIER RL, 2010, NEUROREHAB NEURAL RE, V24, P620, DOI 10.1177/1545968310361957;BOCHNIEWICZ EM, 2017, J STROKE CEREBROVASC, V26, P2880, DOI 10.1016/J.JSTROKECEREBROVASDIS.2017.07.004;BROWN EVD, 2020, TOP STROKE REHABIL, V27, P377, DOI 10…	UPPER EXTREMITY HEMIPLEGIA IS A SERIOUS PROBLEM AFFECTING THE LIVES OF MANY PEOPLE POST-STROKE. MOTOR RECOVERY REQUIRES HIGH REPETITIONS AND QUALITY OF TASK-SPECIFIC PRACTICE. SUFFICIENT PRACTICE CANNOT BE COMPLETED DURING THERAPY SESSIONS, REQUIRING PATIENTS TO PERFORM ADDITIONAL TASK PRACTICES AT HOME ON THEIR OWN. ADHERENCE TO AND QUALITY OF THESE HOME TASK PRACTICES ARE OFTEN LIMITED, WHICH I…	6110				CLEMSON UNIV, SCH COMP, DEPT COMP SCI, CLEMSON, SC 29634 USA.; MED UNIV SOUTH CAROLINA, COLL HLTH PROFESS, DEPT HLTH SCI & RES, CHARLESTON, SC 29425 USA.; RALPH H JOHNSON VA HLTH CARE SYST, CHARLESTON, SC 29401 USA.; GEORGIA INST TECHNOL, RES EXPERIENCE UNDERGRAD, ATLANTA, GA 30332 USA.; MED UNIV SOUTH CAROLINA, COLL HLTH PROFESS, DEPT REHABIL SCI, CHARLESTON, SC 29425 USA.;	CLEMSON UNIVERSITY; MEDICAL UNIVERSITY OF SOUTH CAROLINA; UNIVERSITY SYSTEM OF GEORGIA; GEORGIA INSTITUTE OF TECHNOLOGY; MEDICAL UNIVERSITY OF SOUTH CAROLINA						2024-01-03	STROKE; UPPER EXTREMITY; REHABILITATION; ACCELEROMETER; INERTIAL MEASUREMENT UNIT (IMU); WEARABLE SENSOR; MACHINE LEARNING; DEEP LEARNING	10.3390/s23136110	ARTICLE			1424-8220	MINGQIL@CLEMSON.EDU; SCRONCE@MUSC.EDU; FINETTO@MUSC.EDU; COUPLAND@MUSC.EDU; MZHONG41@GATECH.EDU; MELAMBE@G.CLEMSON.EDU; BAKERDON@MUSC.EDU; LUOFENG@CLEMSON.EDU; SEON@MUSC.EDU					M1VD3				DOSE-RESPONSE; ARM MOVEMENT; STROKE; REHABILITATION; RECOVERY; THERAPY; POSTSTROKE; ADHERENCE; PEOPLE; POINT	13	SENSORS-BASEL	SENSORS	ENGLISH	46	GREEN PUBLISHED, GOLD	BAKER, ADAM/0000-0002-7483-0360; SEO, NA JIN/0000-0001-6446-5905	ST ALBAN-ANLAGE 66, CH-4052 BASEL, SWITZERLAND	JUL	16	BASEL	37447958		J	MDPI	2023	SEO, NA JIN/ADO-0667-2022	SEO, NJ (CORRESPONDING AUTHOR), MED UNIV SOUTH CAROLINA, COLL HLTH PROFESS, DEPT HLTH SCI & RES, CHARLESTON, SC 29425 USA.; SEO, NJ (CORRESPONDING AUTHOR), RALPH H JOHNSON VA HLTH CARE SYST, CHARLESTON, SC 29401 USA.; SEO, NJ (CORRESPONDING AUTHOR), MED UNIV SOUTH CAROLINA, COLL HLTH PROFESS, DEPT REHABIL SCI, CHARLESTON, SC 29425 USA.
KING EC;PEDI E;STOYKOV ME;CORCOS DM;URDAY S	KING, ERIN C.;PEDI, ELIZABETH;STOYKOV, MARY ELLEN;CORCOS, DANIEL M.;URDAY, SEBASTIAN	BYBLOW WD, 2012, PLOS ONE, V7, DOI 10.1371/JOURNAL.PONE.0033882;DALY JJ, 2019, NEUROREHAB NEURAL RE, V33, P523, DOI 10.1177/1545968319846120;DAWSON J, 2021, LANCET, V397, P1545, DOI 10.1016/S0140-6736(21)00475-X;ENGINEER ND, 2019, FRONT NEUROSCI-SWITZ, V13, DOI 10.3389/FNINS.2019.00280;FISCHER HC, 2016, IEEE T NEUR SYS REH, V24, P344, DOI 10.1109/TNSRE.2015.2513675;GODWIN KM, 2011, TOP STROKE REH…	STROKE IS A LEADING CAUSE OF DISABILITY WORLDWIDE AND UPPER LIMB HEMIPARESIS IS THE MOST COMMON POST-STROKE DISABILITY. RECENT STUDIES SUGGEST THAT CLINICALLY SIGNIFICANT MOTOR RECOVERY IS POSSIBLE IN CHRONIC STROKE SURVIVORS WITH SEVERE IMPAIRMENT OF THE UPPER LIMB. THREE PROMISING STRATEGIES THAT HAVE BEEN INVESTIGATED ARE (1) HIGH DOSE REHABILITATION THERAPY (2) BILATERAL MOTOR PRIMING AND (3)…	1182561				NORTHWESTERN UNIV, EVANSTON, IL 60208 USA.; NORTHWESTERN UNIV, FEINBERG SCH MED, PHYS THERAPY & HUMAN MOVEMENT SCI, CHICAGO, IL USA.; SHIRLEY RYAN ABILITYLAB, CHICAGO, IL USA.; NORTHWESTERN UNIV, FEINBERG SCH MED, DEPT PHYS MED & REHABIL, CHICAGO, IL USA.; NORTHWESTERN UNIV, FEINBERG SCH MED, KEN & RUTH DAVEE DEPT NEUROL, CHICAGO, IL USA.;	NORTHWESTERN UNIVERSITY; NORTHWESTERN UNIVERSITY; FEINBERG SCHOOL OF MEDICINE; SHIRLEY RYAN ABILITYLAB; NORTHWESTERN UNIVERSITY; FEINBERG SCHOOL OF MEDICINE; NORTHWESTERN UNIVERSITY; FEINBERG SCHOOL OF MEDICINE						2024-01-03	STROKE; REHABILITATION; PRIMING; TASK SPECIFIC TRAINING; VAGUS NERVE STIMULATION	10.3389/fneur.2023.1182561	ARTICLE				ERINKING2025@U.NORTHWESTERN.EDU			NATIONAL INSTITUTES OF HEALTH [1RO1HD091492]; [1F31HD111318-01]; [T32HD101395]	THIS RESEARCH IS SUPPORTED BY NATIONAL INSTITUTES OF HEALTH (1RO1HD091492). EK IS SUPPORTED BY 1F31HD111318-01. EP IS SUPPORTED BY T32HD101395.	L9DP7				REHABILITATION THERAPY; ELECTRICAL-STIMULATION; MULTICENTER; IMPAIRMENT; PEOPLE; GLOVE		FRONT NEUROL	FRONT. NEUROL.	ENGLISH	39	GREEN PUBLISHED, GOLD		AVENUE DU TRIBUNAL FEDERAL 34, LAUSANNE, CH-1015, SWITZERLAND	JUN 28	6	LAUSANNE	37448744		J	FRONTIERS MEDIA SA	2023		KING, EC (CORRESPONDING AUTHOR), NORTHWESTERN UNIV, EVANSTON, IL 60208 USA.
VAN VLIET P;CAREY LM;TURTON A;KWAKKEL G;PALAZZI K;OLDMEADOW C;SEARLES A;LAVIS H;MIDDLETON S;GALLOWAY M;DIMECH-BETANCOURT B;O'KEEFE S;TAVENER M	VAN VLIET, PAULETTE;CAREY, LEEANNE MARY;TURTON, AILIE;KWAKKEL, GERT;PALAZZI, KERRIN;OLDMEADOW, CHRISTOPHER;SEARLES, ANDREW;LAVIS, HEIDI;MIDDLETON, SANDY;GALLOWAY, MARGARET;DIMECH-BETANCOURT, BLEYDY;O'KEEFE, SOPHIE;TAVENER, MEREDITH	ANONYMOUS, 1993, SHEFFIELD SCREENING TEST FOR ACQUIRED LANGUAGE DISORDERS;ARYA KN, 2012, TOP STROKE REHABIL, V19, P193, DOI 10.1310/TSR1903-193;AUSTRALIAN INSTITUTE OF HEALTH AND WELFARE, 2019, AUSTR BURD DIS STUD;BANKS JL, 2007, STROKE, V38, P1091, DOI 10.1161/01.STR.0000258355.23810.C6;BEECHAM J, 2001, MEAS MENT HEALTH NEEDS, V2, P200;CAREY LM, 1997, J NEUROL REHABIL, V11, P219, DOI 10.1177/154…	BACKGROUND: SIXTY PERCENT OF PEOPLE HAVE NON-FUNCTIONAL ARMS 6 MONTHS AFTER STROKE. MORE EFFECTIVE TREATMENTS ARE NEEDED. COCHRANE REVIEWS SHOW LOW-QUALITY EVIDENCE THAT TASK-SPECIFIC TRAINING IMPROVES UPPER LIMB FUNCTION. OUR FEASIBILITY TRIAL SHOWED 56 H OF TASK-SPECIFIC TRAINING OVER 6 WEEKS RESULTED IN AN INCREASE OF A MEDIAN 6 POINTS ON THE ACTION RESEARCH ARM TEST (ARAT), DEMONSTRATING THE …	1140017				UNIV NEWCASTLE, COLL HLTH MED & WELLBEING, SCH HLTH SCI, CALLAGHAN, NSW, AUSTRALIA.; LA TROBE UNIV, SCH ALLIED HLTH HUMAN SERV & SPORT, OCCUPAT THERAPY, MELBOURNE, VIC, AUSTRALIA.; UNIV MELBOURNE, BRAIN RES INST, FLOREY INST NEUROSCI & MENTAL HLTH, FAC MED DENT & HLTH SCI, MELBOURNE, VIC, AUSTRALIA.; UNIV WEST ENGLAND, FAC HLTH & APPL SCI, SCH HLTH & SOCIAL WELLBEING, BRISTOL, ENGLAND.; AMSTERDAM…	UNIVERSITY OF NEWCASTLE; LA TROBE UNIVERSITY; UNIVERSITY OF MELBOURNE; FLOREY INSTITUTE OF NEUROSCIENCE & MENTAL HEALTH; UNIVERSITY OF WEST ENGLAND; HUNTER MEDICAL RESEARCH INSTITUTE; UNIVERSITY OF NEWCASTLE; HUNTER MEDICAL RESEARCH INSTITUTE; UNIVERSITY OF NEWCASTLE; UNIVERSITY OF NEWCASTLE; AUSTRALIAN CATHOLIC UNIVERSITY						2024-01-03	STROKE; UPPER LIMB; THERAPY; REHABILITATION; TASK-SPECIFIC	10.3389/fneur.2023.1140017	ARTICLE				PAULETTE.VANVLIET@NEWCASTLE.EDU.AU					M4FS9				UPPER EXTREMITY FUNCTION; FUGL-MEYER ASSESSMENT; MOTOR FUNCTION-TEST; RESEARCH ARM TEST; STANDARDIZED APPROACH; REHABILITATION; RELIABILITY; RECOVERY; VALIDITY; PEOPLE		FRONT NEUROL	FRONT. NEUROL.	ENGLISH	52	GOLD, GREEN PUBLISHED	LAVIS, HEIDI/0000-0002-1041-806X	AVENUE DU TRIBUNAL FEDERAL 34, LAUSANNE, CH-1015, SWITZERLAND	JUN 29	12	LAUSANNE	37456648		J	FRONTIERS MEDIA SA	2023		VAN VLIET, P (CORRESPONDING AUTHOR), UNIV NEWCASTLE, COLL HLTH MED & WELLBEING, SCH HLTH SCI, CALLAGHAN, NSW, AUSTRALIA.
ZHANG YZ;WANG D;WANG DY;YAN KC;YI L;LIN SS;SHAO GJ;SHAO ZY;SUN JY;YANG AR	ZHANG, YIZHENG;WANG, DAN;WANG, DONGYANG;YAN, KECHENG;YI, LI;LIN, SHUOSHU;SHAO, GUANGJIAN;SHAO, ZHIYONG;SUN, JINYAN;YANG, AORAN	ARUN KM, 2020, BRAIN TOPOGR, V33, P710, DOI 10.1007/S10548-020-00785-2;BASHIR Q, 2018, INTERV NEUROL, V7, P99, DOI 10.1159/000481785;CALIANDRO P, 2017, NEUROREHAB NEURAL RE, V31, P81, DOI 10.1177/1545968316662525;CARLSON HL, 2020, NEUROIMAGE-CLIN, V28, DOI 10.1016/J.NICL.2020.102508;CARRERA E, 2014, BRAIN, V137, P2408, DOI 10.1093/BRAIN/AWU101;CARTER AR, 2010, ANN NEUROL, V67, P365, DOI 10.1002/A…	HEMIPLEGIA AFTER STROKE HAS BECOME A MAJOR CAUSE OF THE WORLD'S HIGH DISABILITIES, AND IT IS VITAL TO ENHANCE OUR UNDERSTANDING OF POST-STROKE NEUROPLASTICITY TO DEVELOP EFFICIENT REHABILITATION PROGRAMS. THIS STUDY AIMED TO EXPLORE THE BRAIN ACTIVATION AND NETWORK REORGANIZATION OF THE MOTOR CORTEX (MC) WITH FUNCTIONAL NEAR-INFRARED SPECTROSCOPY (FNIRS). THE MC HEMODYNAMIC SIGNALS WERE GAINED FR…	2340003				FOSHAN UNIV, SCH MECHATRON ENGN & AUTOMAT, FOSHAN, PEOPLES R CHINA.; CAPITAL MED UNIV, DEPT TRADIT CHINESE MED, BEIJING REHABIL HOSP, BEIJING, PEOPLES R CHINA.; FOSHAN UNIV, SCH MED, FOSHAN, PEOPLES R CHINA.;	FOSHAN UNIVERSITY; CAPITAL MEDICAL UNIVERSITY; FOSHAN UNIVERSITY						2024-01-03	FUNCTIONAL NEAR-INFRARED SPECTROSCOPY; STROKE; BRAIN NETWORK; MOTOR FUNCTION REORGANIZATION	10.1142/S1793545823400035	ARTICLE; EARLY ACCESS	JUN 2023		1793-7205	JINYANSUN@FOSU.EDU.CN; YPPYAR@126.COM			NATIONAL KEY RESEARCH AND DEVELOPMENT PROGRAM OF CHINA [2020YFC2004300, 2020YFC2004303, 2020YFC2004302]; NATIONAL NATURAL SCIENCE FOUNDATION OF CHINA [32000980, 82171533]; GUANGDONG BASIC AND APPLIED BASIC RESEARCH FOUNDATION [2022A1515140142, 2019A1515110427, 2020B1515120014]; KEY LABORATORY PROGRAM OF GUANGDONG HIGHER EDUCATION INSTITUTES [2020KSYS001]	THIS STUDY WAS SUPPORTED BY THE NATIONAL KEY RESEARCH AND DEVELOPMENT PROGRAM OF CHINA (NOS. 2020YFC2004300, 2020YFC2004303 AND 2020YFC2004302), THE NATIONAL NATURAL SCIENCE FOUNDATION OF CHINA (NOS. 32000980 AND 82171533), THE GUANGDONG BASIC AND APPLIED BASIC RESEARCH FOUNDATION (NOS. 2022A1515140142, 2019A1515110427 AND 2020B1515120014) AND THE KEY LABORATORY PROGRAM OF GUANGDONG HIGHER EDUCAT…	K2PH0				FUNCTIONAL MRI; RECOVERY; CONNECTIVITY; PHASE; FMRI; NIRS		J INNOV OPT HEAL SCI	J. INNOV. OPT. HEALTH SCI.	ENGLISH	46	GOLD		5 TOH TUCK LINK, SINGAPORE 596224, SINGAPORE	2023 JUN 19	12	SINGAPORE			J	WORLD SCIENTIFIC PUBL CO PTE LTD	2023		YANG, AR (CORRESPONDING AUTHOR), CAPITAL MED UNIV, DEPT TRADIT CHINESE MED, BEIJING REHABIL HOSP, BEIJING, PEOPLES R CHINA.; SUN, JY (CORRESPONDING AUTHOR), FOSHAN UNIV, SCH MED, FOSHAN, PEOPLES R CHINA.
YANG CL;CHUI RCL;MORTENSON WB;SERVATI P;SERVATI A;TASHAKORI A;ENG JJ	YANG, CHIEH-LING;CHUI, ROCHELLE;MORTENSON, W. BEN;SERVATI, PEYMAN;SERVATI, AMIR;TASHAKORI, ARVIN;ENG, JANICE J.	ELNADY AHMED, 2018, JMIR REHABIL ASSIST TECHNOL, V5, PE12, DOI 10.2196/REHAB.9535;ENG JJ, 2019, INT J STROKE, V14, P766, DOI 10.1177/1747493019873597;FEIGIN VL, 2021, LANCET NEUROL, V20, P795, DOI 10.1016/S1474-4422(21)00252-0;HAALAND KY, 2012, ARCH PHYS MED REHAB, V93, P1957, DOI 10.1016/J.APMR.2012.05.011;HARTFORD W, 2019, BMC HEALTH SERV RES, V19, DOI 10.1186/S12913-019-4533-Z;HATEM SM, 2016, …	BACKGROUNDWEARABLE SENSOR TECHNOLOGY CAN FACILITATE DIAGNOSTICS AND MONITORING OF PEOPLE WITH UPPER EXTREMITY (UE) PARESIS AFTER STROKE. THE PURPOSE OF THIS STUDY IS TO INVESTIGATE THE PERSPECTIVES OF CLINICIANS, PEOPLE LIVING WITH STROKE, AND THEIR CAREGIVERS ON AN INTERACTIVE WEARABLE SYSTEM THAT DETECTS UE MOVEMENTS AND PROVIDES FEEDBACK.METHODSTHIS QUALITATIVE STUDY USED SEMI-STRUCTURED INTER…	77				CHANG GUNG UNIV, COLL MED, DEPT OCCUPAT THERAPY, TAOYUAN CITY, TAIWAN.; CHANG GUNG UNIV, GRAD INST BEHAV SCI, COLL MED, TAOYUAN CITY, TAIWAN.; CHANG GUNG MEM HOSP, DEPT PHYS MED & REHABIL, CHIAYI, TAIWAN.; UNIV BRITISH COLUMBIA, FAC APPL SCI, UNDERGRAD PROGRAM BIOMED ENGN, VANCOUVER, BC, CANADA.; UNIV BRITISH COLUMBIA, FAC MED, UNDERGRAD PROGRAM BIOMED ENGN, VANCOUVER, BC, CANADA.; CTR AGING SMAR…	CHANG GUNG MEMORIAL HOSPITAL; UNIVERSITY OF BRITISH COLUMBIA; UNIVERSITY OF BRITISH COLUMBIA; UNIVERSITY OF BRITISH COLUMBIA; UNIVERSITY OF BRITISH COLUMBIA; UNIVERSITY OF BRITISH COLUMBIA						2024-01-03	STROKE; WEARABLE TECHNOLOGY; REHABILITATION; UPPER LIMB; QUALITATIVE STUDY	10.1186/s12984-023-01197-6	ARTICLE			1743-0003	JANICE.ENG@UBC.CA					I7AQ9				NEUROREHABILITATION	1	J NEUROENG REHABIL	J. NEUROENG. REHABIL.	ENGLISH	28	GOLD, GREEN PUBLISHED, GREEN SUBMITTED	SERVATI, PEYMAN/0000-0003-0146-1557; MORTENSON, W BEN/0000-0002-0183-6163	CAMPUS, 4 CRINAN ST, LONDON N1 9XW, ENGLAND	JUN 13	10	LONDON	37312189		J	BMC	2023	; MORTENSON, W BEN/L-7441-2013	ENG, JJ (CORRESPONDING AUTHOR), CTR AGING SMART VANCOUVER COASTAL HLTH, VANCOUVER, BC, CANADA.; ENG, JJ (CORRESPONDING AUTHOR), UNIV BRITISH COLUMBIA, DEPT PHYS THERAPY, VANCOUVER, BC, CANADA.
POUPLIN S;BONNYAUD C;BOUCHIGNY S;MÉGARD C;BERTHOLIER L;GOULAMHOUSSEN R;FOULON P;BENSMAIL D;BARBOT F;ROCHE N	POUPLIN, SAMUEL;BONNYAUD, CELINE;BOUCHIGNY, SYLVAIN;MEGARD, CHRISTINE;BERTHOLIER, LUCIE;GOULAMHOUSSEN, RAFIK;FOULON, PIERRE;BENSMAIL, DJAMEL;BARBOT, FREDERIC;ROCHE, NICOLAS	UL AIN Q, 2021, HEALTHCARE-BASEL, V9, DOI 10.3390/HEALTHCARE9030242;ALVAREZ AG, 2017, PLOS ONE, V12, DOI 10.1371/JOURNAL.PONE.0187608;ARAMAKI AL, 2019, ARQ NEURO-PSIQUIAT, V77, P268, DOI 10.1590/0004-282X20190025, 10.1590/0004-282X20190025;BOHANNON RW, 2004, INT J REHABIL RES, V27, P151, DOI 10.1097/01.MRR.0000127349.25287.DE;BONNYAUD C, 2018, BMJ OPEN, V8, DOI 10.1136/BMJOPEN-2017-020915;CARLSSO…	INTRODUCTION: SERIOUS GAMES CAN BE USED TO PROVIDE INTENSIVE REHABILITATION THROUGH ATTRACTIVE EXERCISES AS PART OF POST-STROKE REHABILITATION. HOWEVER, CURRENTLY AVAILABLE COMMERCIAL AND SERIOUS GAMES SYSTEMS PRIMARILY TRAIN SHOULDER AND ELBOW MOVEMENTS. THESE GAMES LACK THE GRASPING AND DISPLACEMENT COMPONENTS THAT ARE ESSENTIAL TO IMPROVE UPPER LIMB FUNCTION. FOR THIS REASON, WE DEVELOPED A TA…	1176071				UNIV PARIS SACLAY, RAYMOND POINCARE HOSP, AP HP, NEW TECHNOL PLATFORM, GARCHES, FRANCE.; UVSQ, PARIS SACLAY UNIV, RES UNIT ERPHAN, VERSAILLES, FRANCE.; UNIV PARIS SACLAY, RAYMOND POINCARE HOSP, AP HP, PHYSIOL & FUNCT EXPLORAT DEPT, GARCHES, FRANCE.; LIST, CEA, GIF SUR YVETTE, FRANCE.; GENIOUS HEALTHCARE, GRP MINDMAZE, MONTPELLIER, FRANCE.; UNIV PARIS SACLAY, RAYMOND POINCARE HOSP, AP HP, PHYS & R…	ASSISTANCE PUBLIQUE HOPITAUX PARIS (APHP); HOPITAL UNIVERSITAIRE RAYMOND-POINCARE - APHP; UNIVERSITE PARIS SACLAY; UNIVERSITE PARIS SACLAY; UNIVERSITE PARIS SACLAY; ASSISTANCE PUBLIQUE HOPITAUX PARIS (APHP); HOPITAL UNIVERSITAIRE RAYMOND-POINCARE - APHP; CEA; UNIVERSITE PARIS SACLAY; UNIVERSITE PARIS SACLAY; ASSISTANCE PUBLIQUE HOPITAUX PARIS (APHP); HOPITAL UNIVERSITAIRE RAYMOND-POINCARE - APHP;…						2024-01-03	STROKE; UPPER LIMB; REHABILITATION; SERIOUS GAME; TANGIBLE OBJECT	10.3389/fneur.2023.1176071	ARTICLE				SAMUEL.POUPLIN@APHP.FR			ANR [ANR-14-CE17-0019]; AGENCE NATIONALE DE LA RECHERCHE (ANR) [ANR-14-CE17-0019] FUNDING SOURCE: AGENCE NATIONALE DE LA RECHERCHE (ANR)	THIS STUDY WAS SUPPORTED BY A GRANT FROM ANR (AGREEMENT NUMBER: ANR-14-CE17-0019).	K9ZD2				VIRTUAL-REALITY; MUSCLE TONE; VIDEO GAMES; RECOVERY; DISABILITY; PROGRAM; TESTS; HAND		FRONT NEUROL	FRONT. NEUROL.	ENGLISH	36	GREEN PUBLISHED, GOLD	POUPLIN, SAMUEL/0000-0003-2036-3063	AVENUE DU TRIBUNAL FEDERAL 34, LAUSANNE, CH-1015, SWITZERLAND	JUN 9	9	LAUSANNE	37360348		J	FRONTIERS MEDIA SA	2023	POUPLIN, SAMUEL/AGE-9960-2022	POUPLIN, S (CORRESPONDING AUTHOR), UNIV PARIS SACLAY, RAYMOND POINCARE HOSP, AP HP, NEW TECHNOL PLATFORM, GARCHES, FRANCE.; POUPLIN, S (CORRESPONDING AUTHOR), UVSQ, PARIS SACLAY UNIV, RES UNIT ERPHAN, VERSAILLES, FRANCE.
YAMAMOTO N;MATSUMOTO T;SUDO T;MIYASHITA M;KONDO T	YAMAMOTO, NAOYA;MATSUMOTO, TAKATO;SUDO, TAMAMI;MIYASHITA, MEGUMI;KONDO, TOSHIYUKI	ALT MURPHY M, 2015, BMC NEUROL, V15, DOI 10.1186/S12883-015-0292-6;BEZUIDENHOUT L, 2022, DISABIL REHABIL, V44, P8463, DOI 10.1080/09638288.2021.2012838;BRADBURN NM, 1987, SCIENCE, V236, P157, DOI 10.1126/SCIENCE.3563494;BROEKS JG, 1999, DISABIL REHABIL, V21, P357;COLOMBINI G, 2021, INT J ENV RES PUB HE, V18, DOI 10.3390/IJERPH18084006;FRIEDMAN N, 2014, IEEE J BIOMED HEALTH, V18, P1804, DOI 10.110…	BACKGROUND IN POST-STROKE REHABILITATION, POSITIVE USE OF AFFECTED LIMBS IN DAILY LIFE IS IMPORTANT TO IMPROVE AFFECTED UPPER-LIMB FUNCTION. SEVERAL STUDIES HAVE QUANTITATIVELY EVALUATED THE AMOUNT OF UPPER-LIMB ACTIVITY, BUT FEW HAVE MEASURED FINGER USAGE. IN THIS STUDY, WE USED A RING-SHAPED WEARABLE DEVICE TO MEASURE UPPER-LIMB AND FINGER USAGE SIMULTANEOUSLY IN HOSPITALIZED PATIENTS WITH HEMI…	73				TOKYO UNIV AGR & TECHNOL, GRAD SCH ENGN, DEPT COMP & INFORMAT SCI, 2-24-16 NAKA CHO, TOKYO, JAPAN.; SHONAN KEIIKU HOSP, DEPT REHABIL, 4360 ENDO, FUJISAWA, KANAGAWA, JAPAN.;	TOKYO UNIVERSITY OF AGRICULTURE & TECHNOLOGY						2024-01-03	PHYSICAL ACTIVITY; ACTIVITIES OF DAILY LIVING; FINGER; UPPER LIMB; REHABILITATION; STROKE	10.1186/s12984-023-01199-4	ARTICLE			1743-0003	T_KONDO@CC.TUAT.AC.JP			JSPS KAKENHI GRANT [JP20H02111, JP19H05727]	THIS WORK WAS PARTIALLY SUPPORTED BY THE JSPS KAKENHI GRANT NUMBER JP20H02111 AND JP19H05727.	I6EL7				INDUCED MOVEMENT THERAPY; MOTOR-ACTIVITY LOG; ARM; ACCELEROMETRY; VALIDITY; REHABILITATION; RELIABILITY; IMPAIRMENT	1	J NEUROENG REHABIL	J. NEUROENG. REHABIL.	ENGLISH	44	GOLD, GREEN SUBMITTED, GREEN PUBLISHED	KONDO, TOSHIYUKI/0000-0001-8200-9276	CAMPUS, 4 CRINAN ST, LONDON N1 9XW, ENGLAND	JUN 6	9	LONDON	37280649		J	BMC	2023	KONDO, TOSHIYUKI/B-9972-2013	KONDO, T (CORRESPONDING AUTHOR), TOKYO UNIV AGR & TECHNOL, GRAD SCH ENGN, DEPT COMP & INFORMAT SCI, 2-24-16 NAKA CHO, TOKYO, JAPAN.
XI XM;WANG HJ;HAN L;DING MM;LI JL;QIAO CY;ZHANG LL;LIU ZJ;QIE SY	XI, XIAOMING;WANG, HUJUN;HAN, LIANG;DING, MENGMENG;LI, JINGLU;QIAO, CHENYE;ZHANG, LINLIN;LIU, ZONGJIAN;QIE, SHUYAN	BUMA F, 2013, RESTOR NEUROL NEUROS, V31, P707, DOI 10.3233/RNN-130332;CHA HG, 2017, J MAGN, V22, P514, DOI 10.4283/JMAG.2017.22.3.514;DENG LJ., 2019, CHIN PRESCRIPTION DR, V17, P132;DODD KC, 2017, FRONT HUM NEUROSCI, V11, DOI 10.3389/FNHUM.2017.00469;DU J, 2019, NEUROIMAGE-CLIN, V21, DOI 10.1016/J.NICL.2018.101620;FEIGIN VL, 2022, INT J STROKE, V17, P18, DOI 10.1177/17474930211065917;HERNANDEZ-PA…	BACKGROUND:TO EVALUATE THE EFFECT OF REPETITIVE TRANSCRANIAL MAGNETIC STIMULATION (RTMS) COMBINED WITH TASK-ORIENTED TRAINING (TOT) ON UPPER LIMB FUNCTION IN STROKE PATIENTS WITH HEMIPLEGIA. METHODS:A SYSTEMATIC REVIEW AND META-ANALYSIS WAS PERFORMED USING PRISMA GUIDELINES. COMPUTER SEARCHES OF PUBMED, COCHRANE LIBRARY, EMBASE, WEB OF SCIENCE, CHINA KNOWLEDGE NETWORK, WANFANG, AND WIPU DATABASES…					CAPITAL MED UNIV, BEIJING REHABIL HOSP, REHABIL CTR, JINAN, SHANDONG, PEOPLES R CHINA.; SHANDONG UNIV TRADIT CHINESE MED, SCH REHABIL MED, JINAN, SHANDONG, PEOPLES R CHINA.; CAPITAL MED UNIV, SCH BEIJING REHABIL MED, BEIJING, PEOPLES R CHINA.;	CAPITAL MEDICAL UNIVERSITY; SHANDONG UNIVERSITY OF TRADITIONAL CHINESE MEDICINE; CAPITAL MEDICAL UNIVERSITY						2024-01-03	META-ANALYSIS; REPETITIVE TRANSCRANIAL MAGNETIC STIMULATION; STROKE; TASK-ORIENTED TRAINING; UPPER LIMB FUNCTION	10.1097/MD.0000000000033771	REVIEW			1536-5964	KFXXM@MAIL.CCMU.EDU.CN; 15624994391@163.COM; 2022110597@SDUTCM.EDU.CN; DMM512@MAIL.CCMU.EDU.CN; LJL1996@MAIL.CCMU.EDU.CN; QCY0424@MAIL.CCMU.EDU.CN; LINLIN1741@163.COM; LIUZJ888@CCMU.EDU.CN; SHUYANPB@MAIL.CCMU.EDU.CN					I1NM2					22	MEDICINE	MEDICINE (BALTIMORE)	ENGLISH	24	GREEN PUBLISHED, GOLD	, WANG HU JUN/0000-0003-4446-6657	TWO COMMERCE SQ, 2001 MARKET ST, PHILADELPHIA, PA 19103 USA	JUN 2	12	PHILADELPHIA	37266626		J	LIPPINCOTT WILLIAMS & WILKINS	2023	WANG, XI/JNT-5162-2023; CHEN, YU/JUF-6847-2023; JING, JING/JSK-6237-2023; YANG, MEI/JNS-2225-2023; LI, YUN/JTV-7108-2023; WANG, WANG/JQW-3034-2023; CHEN, GANG/JRX-1197-2023; CHEN, CHEN/JGD-3057-2023; ZHOU, WEI/JQJ-0490-2023; LIN, LIN/JTU-1595-2023; ZHAO, YI/JFA-7988-2023; WANG, ZIJUN/JNS-5435-2023	WANG, HJ (CORRESPONDING AUTHOR), CAPITAL MED UNIV, BEIJING REHABIL HOSP, REHABIL CTR, JINAN, SHANDONG, PEOPLES R CHINA.
TESIO L;CARONNI A;RUSSO C;FELISARI G;BANCO E;SIMONE A;SCARANO S;BOLOGNINI N	TESIO, LUIGI;CARONNI, ANTONIO;RUSSO, CRISTINA;FELISARI, GIORGIO;BANCO, ELISABETTA;SIMONE, ANNA;SCARANO, STEFANO;BOLOGNINI, NADIA	ALTSCHULER EL, 1999, LANCET, V353, P2035, DOI 10.1016/S0140-6736(99)00920-4;ANDREWS K, 1979, RHEUMATOL REHABIL, V18, P43, DOI 10.1093/RHEUMATOLOGY/18.1.43;ANTONIOTTI P, 2019, CLIN REHABIL, V33, P885, DOI 10.1177/0269215518824737;BALDISSERA FG, 2017, FRONT HUM NEUROSCI, V11, DOI 10.3389/FNHUM.2017.00152;BAMFORD J, 1991, LANCET, V337, P1521, DOI 10.1016/0140-6736(91)93206-O;BARKER RN, 2005, DISABIL…	IN MIRROR TRAINING (MIT), STROKE PATIENTS STRIVE TO MOVE THEIR HANDS WHILE LOOKING AT THE REFLECTED IMAGE OF THE UNAFFECTED ONE. THE RECRUITMENT OF THE MIRROR NEURONS AND VISUAL-PROPRIOCEPTIVE CONFLICT ARE EXPECTED TO FACILITATE THE PARETIC VOLUNTARY MOVEMENT. HERE, A REVERSED MIT (REMIT) IS PRESENTED, WHICH REQUIRES MOVING HANDS WHILE LOOKING AT THE REFLECTED IMAGE OF THE PARETIC ONE, GIVING THE…	847				OSPED SAN LUCA, IST AUXOL ITALIANO, IRCCS, DEPT NEUROREHABIL SCI, I-20149 MILAN, ITALY.; UNIV MILAN, DEPT BIOMED SCI HLTH, I-20133 MILAN, ITALY.; UNIV MILANO BICOCCA, DEPT PSYCHOL, I-20126 MILAN, ITALY.; IST AUXOL ITALIANO, IRCCS, NEUROPSYCHOL LAB, I-20122 MILAN, ITALY.;	IRCCS ISTITUTO AUXOLOGICO ITALIANO; UNIVERSITY OF MILAN; UNIVERSITY OF MILANO-BICOCCA; IRCCS ISTITUTO AUXOLOGICO ITALIANO						2024-01-03	STROKE; UPPER LIMB MOBILITY; NEUROLOGICAL REHABILITATION; MIRROR MOVEMENT THERAPIES; MIRROR NEURONS; BODY IMAGE; CROSSMODAL ILLUSIONS	10.3390/brainsci13060847	ARTICLE			2076-3425	A.CARONNI@AUXOLOGICO.IT			ITALIAN MINISTRY OF HEALTH; ISTITUTO AUXOLOGICO ITALIANO; IRCCS	THIS RESEARCH WAS FUNDED BY THE ITALIAN MINISTRY OF HEALTH AND BY THE ISTITUTO AUXOLOGICO ITALIANO, IRCCS.	K5TK6				FUGL-MEYER ASSESSMENT; ELECTRICAL-STIMULATION; MOTOR RECOVERY; LIMB; REHABILITATION; MOVEMENT; BRAIN; REORGANIZATION; QUESTIONNAIRE; VALIDATION	6	BRAIN SCI	BRAIN SCI.	ENGLISH	76	GREEN PUBLISHED, GOLD	SCARANO, STEFANO/0000-0002-9217-4117; TESIO, LUIGI/0000-0003-0980-1587; CARONNI, ANTONIO/0000-0003-3051-1031; BOLOGNINI, NADIA/0000-0002-2921-8658; RUSSO, CRISTINA/0000-0002-8493-4972	ST ALBAN-ANLAGE 66, CH-4052 BASEL, SWITZERLAND	JUN	15	BASEL	37371327		J	MDPI	2023	SCARANO, STEFANO/N-2888-2019; TESIO, LUIGI/A-1083-2008; CARONNI, ANTONIO/K-8904-2016; BOLOGNINI, NADIA/J-5746-2016	CARONNI, A (CORRESPONDING AUTHOR), OSPED SAN LUCA, IST AUXOL ITALIANO, IRCCS, DEPT NEUROREHABIL SCI, I-20149 MILAN, ITALY.; CARONNI, A (CORRESPONDING AUTHOR), UNIV MILAN, DEPT BIOMED SCI HLTH, I-20133 MILAN, ITALY.
HUANG SY;HUANG L;XIE FW;HE SM;LI JC;CHEN Y;ZHENG HQ;XIE LH	HUANG, SHUANGYUAN;HUANG, LI;XIE, FAWEN;HE, SHIMAN;LI, JUNCHENG;CHEN, YAN;ZHENG, HAIQING;XIE, LONGHAN	ADA L, 2017, EUR J PHYS REHAB MED, V53, P41, DOI 10.23736/S1973-9087.16.04209-X;ARYA KN, 2018, TOP STROKE REHABIL, V25, P68, DOI 10.1080/10749357.2017.1383712;BOHANNON RW, 2007, J REHABIL MED, V39, P14, DOI 10.2340/16501977-0018;BONITA R, 1988, STROKE, V19, P1497, DOI 10.1161/01.STR.19.12.1497;BOYD EA, 1993, ARCH PHYS MED REHAB, V74, P188;BROOKE MM, 1991, ARCH PHYS MED REHAB, V72, P582;CAI SQ, 20…	OBJECTIVE: THIS PAPER AIMED TO DEVELOP AN ORTHOSIS TO APPLY A COMPENSATING FORCE TO IMPROVE THE STABILITY OF THE GLENOHUMERAL JOINT WITHOUT RESISTING ARM MOVEMENT. METHODS: THE PROPOSED ORTHOSIS WAS BASED ON A PARALLELOGRAM STRUCTURE TO PROVIDE A PAIR OF COMPENSATING FORCES TO THE GLENOHUMERAL JOINT CENTER. THEORETICAL ANALYSIS WAS USED TO EVALUATE THE ADDITIONAL MOMENTS CAUSED BY GLENOHUMERAL JO…				1815	SOUTH CHINA UNIV TECHNOL, DEPT SHIEN MING WU SCH INTELLIGENT ENGN, GUANGZHOU 510640, PEOPLES R CHINA.; SUN YAT SEN UNIV, AFFILIATED HOSP 3, DEPT REHABIL MED, GUANGZHOU 510640, PEOPLES R CHINA.; SOUTH CHINA UNIV TECHNOL, DEPT SHIEN MING WU SCH INTELLIGENT ENGN, GUANGZHOU, PEOPLES R CHINA.; LIZ MED TECHNOL CO LTD, BEIJING, PEOPLES R CHINA.; SUN YAT SEN UNIV, AFFILIATED HOSP 3, DEPT REHABIL MED, GUA…	SOUTH CHINA UNIVERSITY OF TECHNOLOGY; SUN YAT SEN UNIVERSITY; SOUTH CHINA UNIVERSITY OF TECHNOLOGY; SUN YAT SEN UNIVERSITY						2024-01-03	GLENOHUMERAL SUBLUXATION; SHOULDER ORTHOSIS; STROKE REHABILITATION	10.1109/TBME.2022.3229337	ARTICLE			1558-2531	ZHENGHAIQING0909@ALIYUN.COM; MELHXIE@SCUT.EDU.CN	1825		NATIONAL NATURAL SCIENCE FOUNDATION OF CHINA [52075177]; JOINT FUND OF THE MINISTRY OF EDUCATION FOR EQUIPMENT PRE-RESEARCH [6141A02033124]; RESEARCH FOUNDATION OF GUANGDONG PROVINCE [2019A050505001, 2018KZDXM002]; GUANGZHOU RESEARCH FOUNDATION [202002030324, 201903010028]; ZHONGSHAN RESEARCH FOUNDATION [2020B2020]; SHENZHEN INSTITUTE OF ARTIFICIAL INTELLIGENCE AND ROBOTICS FOR SOCIETY [AC0120200…	THIS WORK WAS SUPPORTED IN PART BY THE NATIONAL NATURAL SCIENCE FOUNDATION OF CHINA, UNDER GRANT 52075177, IN PART BY JOINT FUND OF THE MINISTRY OF EDUCATION FOR EQUIPMENT PRE-RESEARCH, UNDER GRANT 6141A02033124, IN PART BY RESEARCH FOUNDATION OF GUANGDONG PROVINCE UNDER GRANTS 2019A050505001 AND 2018KZDXM002, IN PART BY GUANGZHOU RESEARCH FOUNDATION, UNDER GRANTS 202002030324 AND 201903010028, I…	J5ZP3				STROKE; PREVENTION; HEMIPLEGIA; SLINGS	6	IEEE T BIO-MED ENG	IEEE TRANS. BIOMED. ENG.	ENGLISH	35		LI, JUNCHENG/0000-0003-4998-5229; HE, SHIMAN/0000-0002-2374-223X	445 HOES LANE, PISCATAWAY, NJ 08855-4141 USA	JUN	11	PISCATAWAY	37015681		J	IEEE-INST ELECTRICAL ELECTRONICS ENGINEERS INC	2023		XIE, LH (CORRESPONDING AUTHOR), SOUTH CHINA UNIV TECHNOL, DEPT SHIEN MING WU SCH INTELLIGENT ENGN, GUANGZHOU 510640, PEOPLES R CHINA.; ZHENG, HQ (CORRESPONDING AUTHOR), SUN YAT SEN UNIV, AFFILIATED HOSP 3, DEPT REHABIL MED, GUANGZHOU 510640, PEOPLES R CHINA.
KO MJ;CHUANG YC;OU-YANG LJ;CHENG YY;TSAI YL;LEE YC	KO, MING-JIAN;CHUANG, YA-CHI;OU-YANG, LIANG-JUN;CHENG, YUAN-YANG;TSAI, YU-LIN;LEE, YU-CHUN	ALSUBIHEEN AM, 2022, INT J ENV RES PUB HE, V19, DOI 10.3390/IJERPH192114125;ARYA KN, 2011, TOP STROKE REHABIL, V18, P599, DOI 10.1310/TSR18S01-599;AYDIN M, 2022, SENSORS-BASEL, V22, DOI 10.3390/S22103779;BARDI E, 2022, J NEUROENG REHABIL, V19, DOI 10.1186/S12984-022-01065-9;BERTANI R, 2017, NEUROL SCI, V38, P1561, DOI 10.1007/S10072-017-2995-5;BERTRAND AM, 2015, J HAND THER, V28, P356, DOI 10.101…	WEARABLE ROBOTIC DEVICES HAVE BEEN STRONGLY PUT INTO USE IN BOTH THE CLINICAL AND RESEARCH FIELDS OF STROKE REHABILITATION OVER THE PAST DECADES. THIS STUDY AIMED TO EXPLORE THE EFFECTIVENESS OF SOFT ROBOTIC GLOVES (SRGS) TOWARDS IMPROVING THE MOTOR RECOVERY AND FUNCTIONAL ABILITIES IN PATIENTS WITH POST-STROKE HEMIPARESIS. FIVE MAJOR BIBLIOGRAPHIC DATABASES, PUBMED, EMBASE, COCHRANE LIBRARY, WEB…	900				TAICHUNG VET GEN HOSP, DEPT EDUC, TAICHUNG, TAIWAN.; TAICHUNG VET GEN HOSP, DEPT PHYS MED & REHABIL, TAICHUNG, TAIWAN.; CHANG GUNG MEM HOSP, DEPT PHYS MED & REHABIL, TAOYUAN, TAIWAN.; NATL CHUNG HSING UNIV, COLL MED, DEPT POSTBACCALAUREATE MED, TAICHUNG, TAIWAN.; NATL TAIWAN UNIV SPORT, DEPT EXERCISE HLTH SCI, TAICHUNG, TAIWAN.; TUNGHAI UNIV, DEPT IND ENGN & ENTERPRISE INFORMAT, TAICHUNG, TAIWAN.;	TAICHUNG VETERANS GENERAL HOSPITAL; TAICHUNG VETERANS GENERAL HOSPITAL; CHANG GUNG MEMORIAL HOSPITAL; NATIONAL CHUNG HSING UNIVERSITY; NATIONAL TAIWAN UNIVERSITY OF SPORT; TUNGHAI UNIVERSITY						2024-01-03	SOFT ROBOTIC GLOVE; STROKE; REHABILITATION; HEMIPARESIS; META-ANALYSIS	10.3390/brainsci13060900	REVIEW			2076-3425	ALBERT870205@GMAIL.COM; Y065E225@VGHTC.GOV.TW; OHYOUNG18287@GMAIL.COM; S851075@YM.EDU.TW; XOK124@VGHTC.GOV.TW; LYCZOJ@VGHTC.GOV.TW					K1OH1				HAND REHABILITATION; RECOVERY; RELIABILITY; VALIDITY	6	BRAIN SCI	BRAIN SCI.	ENGLISH	30	GOLD, GREEN PUBLISHED	TSAI, YU-LIN/0000-0002-5267-6681; CHENG, YUAN-YANG/0000-0002-3892-4044	ST ALBAN-ANLAGE 66, CH-4052 BASEL, SWITZERLAND	JUN	14	BASEL	37371378		J	MDPI	2023		TSAI, YL; LEE, YC (CORRESPONDING AUTHOR), TAICHUNG VET GEN HOSP, DEPT PHYS MED & REHABIL, TAICHUNG, TAIWAN.; LEE, YC (CORRESPONDING AUTHOR), NATL TAIWAN UNIV SPORT, DEPT EXERCISE HLTH SCI, TAICHUNG, TAIWAN.; LEE, YC (CORRESPONDING AUTHOR), TUNGHAI UNIV, DEPT IND ENGN & ENTERPRISE INFORMAT, TAICHUNG, TAIWAN.
SENARATH ID;THALWATHTE RD;PATHIRAGE M;KULARATNE SAM	SENARATH, IRESHA DILHARI;THALWATHTE, RANDIKA DINESH;PATHIRAGE, MANOJI;KULARATNE, SENANAYAKE A. M.	BENSMAIL D., 2020, PHYS REHABIL MED;BLENNERHASSETT J, 2004, AUST J PHYSIOTHER, V50, P219, DOI 10.1016/S0004-9514(14)60111-2;BROEKS JG, 1999, DISABIL REHABIL, V21, P357;DALIRI SS, 2015, NEUROREHABILITATION, V36, P67, DOI 10.3233/NRE-141193;DE KROON JR, 2008, CLIN REHABIL, V22, P690, DOI 10.1177/0269215508088984;DYMAREK R, 2016, ULTRASOUND MED BIOL, V42, P1862, DOI 10.1016/J.ULTRASMEDBIO.2016.03.00…	BACKGROUNDTRADITIONALLY BOTH RESWT AND TENS ARE USED IN TREATING POST-STROKE UPPER LIMB SPASTICITY OVER YEARS AND THEIR EFFECTIVENESS HAD BEEN ASSESSED DISJOINTEDLY. HOWEVER, THESE METHODS WERE NOT YET COMPARED FOR SUPERIORITY. OBJECTIVESTO COMPARE RESWT VS TENS TO ASSESS THEIR EFFECTIVENESS IN DIFFERENT PARAMETERS OF STROKE SUCH AS STROKE TYPE, GENDER, AND THE AFFECTED SIDE. METHODSTHE EXPERIMEN…	E0283321				UNIV PERADENIYA, FAC ALLIED HLTH SCI, DEPT PHYSIOTHERAPY, PERADENIYA, SRI LANKA.; RAJARATA UNIV SRI LANKA, INFORMAT & STAT DIV, MININTHALE, SRI LANKA.; UNIV PERADENIYA, FAC MED, DEPT MED, PERADENIYA, SRI LANKA.;	UNIVERSITY OF PERADENIYA; RAJARATA UNIVERSITY OF SRI LANKA; UNIVERSITY OF PERADENIYA						2024-01-03		10.1371/journal.pone.0283321	ARTICLE				DILHARISENARATH@AHS.PDN.AC.LK					H4ZV6				UPPER EXTREMITY; SINGLE-BLIND; RECOVERY	5	PLOS ONE	PLOS ONE	ENGLISH	26	GOLD, GREEN PUBLISHED	SENARATH, M.K.I.DILHARI/0000-0002-0481-7777	1160 BATTERY STREET, STE 100, SAN FRANCISCO, CA 94111 USA	MAY 26	13	SAN FRANCISCO	37235581		J	PUBLIC LIBRARY SCIENCE	2023		SENARATH, ID (CORRESPONDING AUTHOR), UNIV PERADENIYA, FAC ALLIED HLTH SCI, DEPT PHYSIOTHERAPY, PERADENIYA, SRI LANKA.
HÖHLER C;WILD L;DE CRIGNIS A;JAHN K;KREWER C	HOEHLER, CHIARA;WILD, LAURA;DE CRIGNIS, ALEXANDRA;JAHN, KLAUS;KREWER, CARMEN	BANGOR A, 2008, INT J HUM-COMPUT INT, V24, P574, DOI 10.1080/10447310802205776;BANGOR A, 2009, J USABILITY STUD, V4, P114;BERGMANN J, 2018, EUR J PHYS REHAB MED, V54, P397, DOI 10.23736/S1973-9087.17.04735-9;BROOKE J, 1996, USABILITY EVALUATION;BUI J, 2021, FRONT VIRTUAL REAL, V2, DOI 10.3389/FRVIR.2021.595771;BUICK AR, 2016, IEEE T NEUR SYS REH, V24, P79, DOI 10.1109/TNSRE.2015.2408453;CAMEIRAO …	INTRODUCTION: VIRTUAL REALITY/SERIOUS GAMES (SG) AND FUNCTIONAL ELECTRICAL STIMULATION (FES) THERAPIES ARE USED IN UPPER LIMB STROKE REHABILITATION. A COMBINATION OF BOTH APPROACHES SEEMS TO BE BENEFICIAL FOR THERAPY SUCCESS. THE FEASIBILITY OF A COMBINATION OF SG AND CONTRALATERALLY EMG-TRIGGERED FES (SG+FES) WAS INVESTIGATED AS WELL AS THE CHARACTERISTICS OF RESPONDERS TO SUCH A THERAPY. MATERI…	1168322				TECH UNIV MUNICH, FAC SPORT & HLTH SCI, CHAIR HUMAN MOVEMENT SCI, MUNICH, GERMANY.; SCHOEN CLIN BAD AIBLING, DEPT NEUROL, RES GRP, BAD AIBLING, GERMANY.; LUDWIG MAXIMILIANS UNIV MUNICH LMU, GERMAN CTR VERTIGO & BALANCE DISORDERS DSGZ, MUNICH, GERMANY.;	TECHNICAL UNIVERSITY OF MUNICH; UNIVERSITY OF MUNICH						2024-01-03	VIRTUAL REALITY; NEUROMUSCULAR STIMULATION; PATIENT TREATMENT; ELECTROMYOGRAPHY; HAND RECOVERY	10.3389/fnbot.2023.1168322	ARTICLE				CHOEHLER@SCHOEN-KLINIK.DE			EUROPEAN UNIONS HORIZON 2020 RESEARCH AND INNOVATION PROGRAMME REHYB [871767]	THIS PROJECT HAS RECEIVED FUNDING FROM THE EUROPEAN UNIONS HORIZON 2020 RESEARCH AND INNOVATION PROGRAMME REHYB UNDER GRANT AGREEMENT NO 871767.	I6WM8				VIRTUAL-REALITY; MOTOR RECOVERY; SYSTEM; DISABILITY		FRONT NEUROROBOTICS	FRONT. NEUROROBOTICS	ENGLISH	59	GREEN PUBLISHED, GOLD	KREWER, CARMEN/0000-0002-4153-0791	AVENUE DU TRIBUNAL FEDERAL 34, LAUSANNE, CH-1015, SWITZERLAND	MAY 25	13	LAUSANNE	37304665		J	FRONTIERS MEDIA SA	2023	KREWER, CARMEN/H-2845-2019	HÖHLER, C (CORRESPONDING AUTHOR), TECH UNIV MUNICH, FAC SPORT & HLTH SCI, CHAIR HUMAN MOVEMENT SCI, MUNICH, GERMANY.; HÖHLER, C (CORRESPONDING AUTHOR), SCHOEN CLIN BAD AIBLING, DEPT NEUROL, RES GRP, BAD AIBLING, GERMANY.
ZHANG ST;YU Y;XU PP;SHEN XS;FANG CQ;WU XS;QU P;WU TT;WANG QM;LUO X;HONG YF	ZHANG, SHUTING;YU, YANG;XU, PANPAN;SHEN, XIANSHAN;FANG, CHUANQIN;WU, XIAOSAN;QU, PING;WU, TINGTING;WANG, QING MEI;LUO, XUN;HONG, YONGFENG	ARANGO-DÁVILA CA, 2015, INT J NEUROSCI, V125, P936, DOI 10.3109/00207454.2014.980906;ARBA F, 2018, INT J STROKE, V13, P47, DOI 10.1177/1747493016666091;AYDIN S, 2015, PEPTIDES, V72, P4, DOI 10.1016/J.PEPTIDES.2015.04.012;AYOOBI F, 2021, CLIN NEUROL NEUROSUR, V205, DOI 10.1016/J.CLINEURO.2021.106643;BOKHARI FARAZ AHMED, 2014, J AYUB MED COLL ABBOTTABAD, V26, P111;BORDOLOI K., 2020, INT J RES MED S…	BACKGROUND: MECHANICAL DIGIT SENSORY STIMULATION (MDSS) IS A NOVEL THERAPY DESIGNED TO ACCELERATE THE RECOVERY OF UPPER LIMB (INCLUDING HAND) FUNCTION IN PATIENTS WITH HEMIPLEGIA FOLLOWING A STROKE. THE PRIMARY GOAL OF THIS STUDY WAS TO INVESTIGATE THE EFFECT OF MDSS ON PATIENTS WITH ACUTE ISCHEMIC STROKE (AIS). METHODS: SIXTY-ONE INPATIENTS WITH AIS WERE RANDOMLY DIVIDED INTO CONVENTIONAL REHABI…	1134904				ANHUI MED UNIV, AFFILIATED HOSP 2, DEPT REHABIL MED, HEFEI, ANHUI, PEOPLES R CHINA.; ANHUI MED UNIV, HOSP 2, DEPT NEUROL, HEFEI, ANHUI, PEOPLES R CHINA.; ANHUI MED UNIV, STOMATOL HOSP & COLL, KEY LAB ORAL DIS RES ANHUI PROV, HEFEI, ANHUI, PEOPLES R CHINA.; HARVARD MED SCH, SPAULDING REHABIL HOSP, STROKE BIOL RECOVERY LAB, BOSTON, MA USA.; SHENZHEN UNIV, SCH MED, SHENZHEN, GUANGDONG, PEOPLES R CHI…	ANHUI MEDICAL UNIVERSITY; ANHUI MEDICAL UNIVERSITY; ANHUI MEDICAL UNIVERSITY; HARVARD UNIVERSITY; HARVARD MEDICAL SCHOOL; SPAULDING REHABILITATION HOSPITAL; SHENZHEN UNIVERSITY						2024-01-03	ACUTE ISCHEMIC STROKE; MECHANICAL DIGIT SENSORY STIMULATION; IL-17A; TNF-ALPHA; VEGF-A	10.3389/fnins.2023.1134904	ARTICLE			1662-453X	LARRYLUOXUN@163.COM; HY_FENG@163.COM			SCIENTIFIC RESEARCH FUND PROJECT FROM ANHUI ACADEMY OF TRANSLATIONAL MEDICINE [2021ZHYX-C50]; SHENZHEN SCIENCE AND TECHNOLOGY INNOVATION PROGRAM [JCYJ20180305163652073]	FUNDING THIS STUDY WAS SUPPORTED BY THE SCIENTIFIC RESEARCH FUND PROJECT FROM ANHUI ACADEMY OF TRANSLATIONAL MEDICINE (NO. 2021ZHYX-C50) AND THE SHENZHEN SCIENCE AND TECHNOLOGY INNOVATION PROGRAM (NO. JCYJ20180305163652073).	I1YX9				ENDOTHELIAL GROWTH-FACTOR; ACUTE ISCHEMIC-STROKE; TNF-ALPHA; BARTHEL INDEX; REHABILITATION; BRAIN; CYTOKINES; PATIENT; MODELS; INJURY		FRONT NEUROSCI-SWITZ	FRONT. NEUROSCI.	ENGLISH	57	GREEN PUBLISHED, GOLD	YU, YANG/0009-0003-2281-1680	AVENUE DU TRIBUNAL FEDERAL 34, LAUSANNE, CH-1015, SWITZERLAND	MAY 23	11	LAUSANNE	37287803		J	FRONTIERS MEDIA SA	2023	ZHANG, LIN/IZQ-4870-2023; WANG, LILI/IXD-9828-2023	HONG, YF (CORRESPONDING AUTHOR), ANHUI MED UNIV, AFFILIATED HOSP 2, DEPT REHABIL MED, HEFEI, ANHUI, PEOPLES R CHINA.; LUO, X (CORRESPONDING AUTHOR), SHENZHEN UNIV, SCH MED, SHENZHEN, GUANGDONG, PEOPLES R CHINA.
ROCHA EDC;RIBERTO M;BARBOSA RD;GERONIMO RMP;MENEZES MM	CARVALHO ROCHA, EDUARDO DE MELO;RIBERTO, MARCELO;BARBOSA, RODRIGO DA PONTE;GERONIMO, RENAN MIGUEL PORCINI;MENEZES JR, MAURICIO	ALLEN ZA, 2010, BMC NEUROL, V10, DOI 10.1186/1471-2377-10-83;ANONYMOUS, 2002, TRATADO MED REABILIT;ANWER S, 2020, INT J ENV RES PUB HE, V17, DOI 10.3390/IJERPH17144962;BAI Q., 2012, ZHONGGUO ZHEN JIU, V30, P921;DE BOER KS, 2008, J NEUROL NEUROSUR PS, V79, P581, DOI 10.1136/JNNP.2007.128371;DYER S, 2020, INT J GEN MED, V13, P1411, DOI 10.2147/IJGM.S200929;FUGLMEYER AR, 1975, SCAND J REHABIL MED, V…	OBJECTIVE: THE PRIMARY OBJECTIVE OF THIS PAPER IS TO ASSESS WHETHER THE USE OF 200 UNITS OF ABOBOTULINUM IN THE PECTORALIS MAJOR AND SUBSCAPULARIS MUSCLES MODIFIES THE PAIN COMPLAINT ASSESSED USING THE VISUAL ANALOG SCALE IN SUBJECTS WITH SHOULDER PAIN AFTER THE ONSET OF SPASTIC HEMIPLEGIA DUE TO CEREBROVASCULAR DISEASE WHEN COMPARED TO THE APPLICATION OF A PLACEBO TO THE SAME MUSCLES. DESIGN: A …	327				FAC CIENCIAS MED SANTA CASA SAO PAULO, REHABIL SERV, BR-01221021 SAO PAULO, BRAZIL.; UNIV SAO PAULO, PROGRAMA POSGRAD CIENCIAS SAUDE APLICADAS APARELHO, BR-14049900 RIBEIRAO PRETO, BRAZIL.;	FACULDADE DE CIENCIAS MEDICAS SANTA CASA DE SAO PAULO; UNIVERSIDADE DE SAO PAULO						2024-01-03	PAINFUL SHOULDER; HEMIPLEGIA; SPASTICITY; TREATMENT; BOTULINUM TOXIN TYPE A; PAIN; FUNCTIONALITY	10.3390/toxins15050327	ARTICLE			2072-6651	EDUARDO.ROCHA@FCMSANTACASASP.EDU.BR; MARCELORIBERTO@GMAIL.COM					H7YN5				UPPER-LIMB SPASTICITY; DOUBLE-BLIND; STROKE; SURVIVORS	5	TOXINS	TOXINS	ENGLISH	31	GOLD, GREEN PUBLISHED	RIBERTO, MARCELO/0000-0001-9549-8830; ROCHA, EDUARDO/0000-0003-2078-5450	ST ALBAN-ANLAGE 66, CH-4052 BASEL, SWITZERLAND	MAY 11	14	BASEL	37235361		J	MDPI	2023	RIBERTO, MARCELO/C-3141-2012	ROCHA, EDC (CORRESPONDING AUTHOR), FAC CIENCIAS MED SANTA CASA SAO PAULO, REHABIL SERV, BR-01221021 SAO PAULO, BRAZIL.
KIM SY;KIM YM;KOO SW;PARK HB;YOON YS	KIM, SI-YUN;KIM, YU-MI;KOO, SEE-WON;PARK, HYUN-BIN;YOON, YONG-SOON	BABAIASL M, 2016, DISABIL REHABIL-ASSI, V11, P263, DOI 10.3109/17483107.2014.1002539;BARKER-COLLO SL, 2009, STROKE, V40, P3293, DOI 10.1161/STROKEAHA.109.558239;BERTANI R, 2017, NEUROL SCI, V38, P1561, DOI 10.1007/S10072-017-2995-5;BRUNNSTROM S, 1966, PHYS THER, V46, P357;CHANG ERIC, 2013, CRIT REV PHYS REHABIL MED, V25, P11;CHANG WH, 2013, J STROKE, V15, P174, DOI 10.5853/JOS.2013.15.3.174;CHIEN…	THIS STUDY AIMED TO DETERMINE WHETHER THE TREATMENT EFFECT DIFFERS FOR PATIENTS WITH STROKE WHO PERFORM ROBOT-ASSISTED UPPER-EXTREMITY REHABILITATION BY THEMSELVES COMPARED TO THOSE WHOSE REHABILITATION IS ACTIVELY ASSISTED BY A THERAPIST. STROKE PATIENTS WITH HEMIPLEGIA WERE RANDOMLY DIVIDED INTO TWO GROUPS AND RECEIVED ROBOT-ASSISTED UPPER-LIMB REHABILITATION FOR FOUR WEEKS. IN THE EXPERIMENTAL…	1369				PRESBYTERIAN MED CTR, DEPT REHABIL MED, JEONJU 54987, SOUTH KOREA.;							2024-01-03	STROKE; UPPER-EXTREMITY; ROBOT REHABILITATION; THERAPIST INTERVENTION	10.3390/healthcare11101369	ARTICLE			2227-9032	SAZURE@NAVER.COM; GVCDR@PMCI.OR.KR					H6QN4				UPPER-LIMB; DISABILITY; RECOVERY	10	HEALTHCARE-BASEL	HEALTHCARE	ENGLISH	29	GOLD, GREEN PUBLISHED		ST ALBAN-ANLAGE 66, CH-4052 BASEL, SWITZERLAND	MAY 10	12	BASEL	37239654		J	MDPI	2023		YOON, YS (CORRESPONDING AUTHOR), PRESBYTERIAN MED CTR, DEPT REHABIL MED, JEONJU 54987, SOUTH KOREA.
MOULAEI K;BAHAADINBEIGY K;HAGHDOOSTD AA;NEZHAD MS;SHEIKHTAHERI A	MOULAEI, KHADIJEH;BAHAADINBEIGY, KAMBIZ;HAGHDOOSTD, ALI AKBAR;NEZHAD, MANSOUR SHAHABI;SHEIKHTAHERI, ABBAS	ABD EL-KAFY EM, GAMES HEALTH J;ABU-DAKKA FJ, 2020, SENSORS-BASEL, V20, DOI 10.3390/S20216215;AKBARI A, 2021, FRONT ROBOT AI, V8, DOI 10.3389/FROBT.2021.612331;AKIYAMA Y., 2012, 2012 RO-MAN: THE 21ST IEEE INTERNATIONAL SYMPOSIUM ON ROBOT AND HUMAN INTERACTIVE COMMUNICATION, P539, DOI 10.1109/ROMAN.2012.6343807;ANDRADE RM, 2019, INT C REHAB ROBOT, P512, DOI 10.1109/ICORR.2019.8779432;ANONYMOUS, PRI…	BACKGROUNDNEUROMOTOR REHABILITATION AND IMPROVEMENT OF UPPER LIMB FUNCTIONS ARE NECESSARY TO IMPROVE THE LIFE QUALITY OF PATIENTS WHO HAVE EXPERIENCED INJURIES OR HAVE PATHOLOGICAL OUTCOMES. MODERN APPROACHES, SUCH AS ROBOTIC-ASSISTED REHABILITATION CAN HELP TO IMPROVE REHABILITATION PROCESSES AND THUS IMPROVE UPPER LIMB FUNCTIONS. THEREFORE, THE AIM OF THIS STUDY WAS TO INVESTIGATE THE ROLE OF R…	84				KERMAN UNIV MED SCI, INST FUTURES STUDIES HLTH, MED INFORMAT RES CTR, KERMAN, IRAN.; KERMAN UNIV MED SCI, INST FUTURES STUDIES HLTH, HIV STI SURVEILLANCE RES CTR, WHO COLLABORATING CTR HIV SURVEILLANCE, KERMAN, IRAN.; KERMAN UNIV MED SCI, FAC ALLIED MED, DEPT PHYS THERAPY, KERMAN, IRAN.; IRAN UNIV MED SCI, SCH HLTH MANAGEMENT & INFORMAT SCI, DEPT HLTH INFORMAT MANAGEMENT, TEHRAN, IRAN.;	KERMAN UNIVERSITY OF MEDICAL SCIENCES; KERMAN UNIVERSITY OF MEDICAL SCIENCES; WORLD HEALTH ORGANIZATION; KERMAN UNIVERSITY OF MEDICAL SCIENCES; IRAN UNIVERSITY OF MEDICAL SCIENCES						2024-01-03	ROBOTS; REHABILITATION; UPPER LIMB; DISABILITIES; DIGITAL HEALTH	10.1186/s13690-023-01100-8	REVIEW			2049-3258	SHEIKHTAHERI.A@IUMS.AC.IR					F5WY9				CHRONIC STROKE PATIENTS; QUALITY-OF-LIFE; ASSISTED THERAPY; VIRTUAL-REALITY; MOTOR RECOVERY; HAND REHABILITATION; CEREBRAL-PALSY; POST STROKE; ARM; SUBACUTE	1	ARCH PUBLIC HEALTH	ARCH. PUBLIC HEALTH	ENGLISH	127	GREEN PUBLISHED, GOLD		CAMPUS, 4 CRINAN ST, LONDON N1 9XW, ENGLAND	MAY 8	21	LONDON	37158979		J	BMC	2023		SHEIKHTAHERI, A (CORRESPONDING AUTHOR), IRAN UNIV MED SCI, SCH HLTH MANAGEMENT & INFORMAT SCI, DEPT HLTH INFORMAT MANAGEMENT, TEHRAN, IRAN.
SCHWAB SM;MAYR R;DAVIS TJ;SILVA PL;RILEY MA	SCHWAB, SARAH M.;MAYR, RILEY;DAVIS, TEHRAN J.;SILVA, PAULA L.;RILEY, MICHAEL A.	BALASUBRAMANIAM R, 2000, GAIT POSTURE, V11, P12, DOI 10.1016/S0966-6362(99)00051-X;BARKER RN, 2005, DISABIL REHABIL, V27, P1213, DOI 10.1080/09638280500075717;BERNSTEIN N., 1967;CIRSTEA MC, 2000, BRAIN, V123, P940, DOI 10.1093/BRAIN/123.5.940;COCO MI, 2014, FRONT PSYCHOL, V5, DOI 10.3389/FPSYG.2014.00510;DE HAART M, 2004, ARCH PHYS MED REHAB, V85, P886, DOI 10.1016/J.APMR.2003.05.012;DEPRÁ PP, 20…	BACKGROUND: INDIVIDUALS WITH STROKE COMMONLY DEMONSTRATE UPPER-LIMB SENSORIMOTOR IMPAIRMENTS. UPPER-LIMB TASKS OCCUR AGAINST A BACKGROUND LEVEL OF POSTURAL CONTROL AND THUS REQUIRE A FLEXIBLE POSTURAL CONTROL SYSTEM TO FACILITATE PERFORMANCE. ANTERIOR PRECISION AIMING TASKS, FOR EXAMPLE, BENEFIT FROM LOWER MEDIAL-LATERAL (ML) CENTER OF PRESSURE (COP) FLUCTUATIONS (WHERE INCREASED FLUCTUATIONS ERO…				133	UNIV CINCINNATI, DEPT REHABIL EXERCISE & NUTR SCI, CINCINNATI, OH USA.; UNIV CINCINNATI, CTR COGNIT ACT & PERCEPT, DEPT PSYCHOL, CINCINNATI, OH USA.; DEPT REHABIL EXERCISE & NUTR SCI, HLTH SCI BLDG, 3225 EDEN AVE, CINCINNATI, OH 45267 USA.;	UNIVERSITY SYSTEM OF OHIO; UNIVERSITY OF CINCINNATI; UNIVERSITY SYSTEM OF OHIO; UNIVERSITY OF CINCINNATI						2024-01-03	STROKE; BALANCE; POSTURAL CONTROL; UPPER EXTREMITY; DISABILITY; NEUROLOGICAL REHABILITATION	10.1016/j.gaitpost.2023.05.002	ARTICLE	MAY 2023		1879-2219	SCHWABSR@UCMAIL.UC.EDU	139		FOUNDATION FOR PHYSICAL THERAPY RESEARCH PROMOTION OF DOCTORAL STUDIES (PODS) LEVEL II SCHOLARSHIP, USA - RHOMBERGER FUND	THIS PROJECT WAS FUNDED IN PART BY A FOUNDATION FOR PHYSICAL THERAPY RESEARCH PROMOTION OF DOCTORAL STUDIES (PODS) LEVEL II SCHOLARSHIP, USA, SUPPORTED BY THE RHOMBERGER FUND (SMS). THE FUNDING SOURCE HAD NO ROLE IN STUDY DESIGN, COLLECTION, ANALYSIS OR INTERPRETATION OF DATA. WE WISH TO THANK THE PARTICIPANTS OF THIS STUDY FOR THEIR TIME AND WILLINGNESS TO PARTICIPATE. WE WOULD ALSO LIKE TO THAN…	I2VN1				RECURRENCE QUANTIFICATION ANALYSIS; POSTURAL CONTROL; RECOVERY; REHABILITATION; PARTICIPANTS; VARIABILITY; CONSTRAINTS; STRATEGIES; MOVEMENTS; DEMANDS		GAIT POSTURE	GAIT POSTURE	ENGLISH	40		SILVA, PAULA/0000-0002-3749-5575; SCHWAB-FARRELL, SARAH/0000-0002-3835-5718	ELSEVIER HOUSE, BROOKVALE PLAZA, EAST PARK SHANNON, CO, CLARE, 00000, IRELAND	JUN	7	CLARE	37159986		J	ELSEVIER IRELAND LTD	2023	SILVA, PAULA/N-1793-2013	SCHWAB, SM (CORRESPONDING AUTHOR), UNIV CINCINNATI, DEPT REHABIL EXERCISE & NUTR SCI, CINCINNATI, OH USA.; SCHWAB, SM (CORRESPONDING AUTHOR), DEPT REHABIL EXERCISE & NUTR SCI, HLTH SCI BLDG, 3225 EDEN AVE, CINCINNATI, OH 45267 USA.
GUO K;ORBAN M;LU JX;AL-QURAISHI MS;YANG HB;ELSAMANTY M	GUO, KAI;ORBAN, MOSTAFA;LU, JINGXIN;AL-QURAISHI, MAGED S.;YANG, HONGBO;ELSAMANTY, MAHMOUD	BOUTERAA Y, 2019, J INTELL ROBOT SYST, V96, P31, DOI 10.1007/S10846-018-0966-6;BÜTZER T, 2021, SOFT ROBOT, V8, P128, DOI 10.1089/SORO.2019.0135;CHOWDHURY A, 2019, J NEUROSCI METH, V312, P1, DOI 10.1016/J.JNEUMETH.2018.11.010;D'ANNA E, 2019, SCI ROBOT, V4, DOI 10.1126/SCIROBOTICS.AAU8892;FURUI A, 2019, SCI ROBOT, V4, DOI 10.1126/SCIROBOTICS.AAW6339;GANDOLLA M, 2017, J INT MED RES, V45, P1831, DOI …	STROKE IS ONE OF THE MOST PREVALENT HEALTH ISSUES THAT PEOPLE FACE TODAY, CAUSING LONG-TERM COMPLICATIONS SUCH AS PARESIS, HEMIPARESIS, AND APHASIA. THESE CONDITIONS SIGNIFICANTLY IMPACT A PATIENT'S PHYSICAL ABILITIES AND CAUSE FINANCIAL AND SOCIAL HARDSHIPS. IN ORDER TO ADDRESS THESE CHALLENGES, THIS PAPER PRESENTS A GROUNDBREAKING SOLUTION-A WEARABLE REHABILITATION GLOVE. THIS MOTORIZED GLOVE I…	557				UNIV SCI & TECHNOL CHINA, SCH BIOMED ENGN SUZHOU, DIV LIFE SCI & MED, HEFEI 230026, PEOPLES R CHINA.; CHINESE ACAD SCI, SUZHOU INST BIOMED ENGN & TECHNOL, SUZHOU 215163, PEOPLES R CHINA.; BENHA UNIV, FAC ENGN SHOUBRA, MECH DEPT, CAIRO 11672, EGYPT.; CHANGCHUN UNIV SCI & TECHNOL, SCH MECH & ELECT ENGN, CHANGCHUN 130001, PEOPLES R CHINA.; THAMAR UNIV, FAC ENGN, DHAMAR 87246, YEMEN.; EGYPT JAPAN UNI…	CHINESE ACADEMY OF SCIENCES; UNIVERSITY OF SCIENCE & TECHNOLOGY OF CHINA, CAS; CHINESE ACADEMY OF SCIENCES; SUZHOU INSTITUTE OF BIOMEDICAL ENGINEERING & TECHNOLOGY, CAS; EGYPTIAN KNOWLEDGE BANK (EKB); BENHA UNIVERSITY; CHANGCHUN UNIVERSITY OF SCIENCE & TECHNOLOGY; EGYPTIAN KNOWLEDGE BANK (EKB); EGYPT-JAPAN UNIVERSITY OF SCIENCE & TECHNOLOGY						2024-01-03	FLEXIBLE ROBOT; HAND REHABILITATION; ROPE-DRIVEN; SENSORY STIMULATION; WEARABLE DEVICE	10.3390/bioengineering10050557	ARTICLE			2306-5354	GUOK@SIBET.AC.CN; YANGHB@SIBET.AC.CN			NATURAL FUND OF SHANDONG PROVINCE [ZR2022QH214]; KEY R&D PLAN OF JIANGSU PROVINCE [BE2021012]	THIS WORK WAS SUPPORTED BY THE NATURAL FUND OF SHANDONG PROVINCE (GRANT NO. ZR2022QH214), AND THE KEY R&D PLAN OF JIANGSU PROVINCE (GRANT NO. BE2021012).	H2LY6					5	BIOENGINEERING-BASEL	BIOENGINEERING-BASEL	ENGLISH	37	GREEN PUBLISHED, GOLD	GUO, KAI/0000-0003-2071-6869; ELSAMANTY, MAHMOUD/0000-0001-6433-1384; AL-QURAISHI, MAGED/0000-0003-0911-789X; ORBAN, MOSTAFA/0000-0002-8414-1171	ST ALBAN-ANLAGE 66, CH-4052 BASEL, SWITZERLAND	MAY 6	18	BASEL	37237627		J	MDPI	2023	GUO, KAI/GXG-4150-2022; ELSAMANTY, MAHMOUD/AAV-7987-2020	GUO, K; YANG, HB (CORRESPONDING AUTHOR), UNIV SCI & TECHNOL CHINA, SCH BIOMED ENGN SUZHOU, DIV LIFE SCI & MED, HEFEI 230026, PEOPLES R CHINA.; YANG, HB (CORRESPONDING AUTHOR), CHANGCHUN UNIV SCI & TECHNOL, SCH MECH & ELECT ENGN, CHANGCHUN 130001, PEOPLES R CHINA.
KAI JP;KITADE T;SHIGEMATSU T;KUNIEDA K;SUGI T;OHNO T;FUJISHIMA I	KAI, JUNPEI;KITADE, TOMOYA;SHIGEMATSU, TAKASHI;KUNIEDA, KENJIRO;SUGI, TAKAFUMI;OHNO, TOMOHISA;FUJISHIMA, ICHIRO	AHEARN DEBBIE, 2005, J HAND THER, V18, P372, DOI 10.1197/J.JHT.2005.04.016;BOLOGNINI N, 2011, NEUROREHAB NEURAL RE, V25, P819, DOI 10.1177/1545968311411056;BOWMAN MH, 2006, NEUROREHABILITATION, V21, P167;BRUNNSTROM S, 1966, PHYS THER, V46, P357;ERIKSSON PS, 1998, NAT MED, V4, P1313, DOI 10.1038/3305;FEYS HM, 1998, STROKE, V29, P785, DOI 10.1161/01.STR.29.4.785;FOLSTEIN MF, 1975, J PSYCHIAT RES, V…	PURPOSEMANY STUDIES HAVE REPORTED THE EFFECTS OF CONSTRAINT-INDUCED MOVEMENT THERAPY (CIMT) WITH AN ORTHOSIS ON THE RESIDUAL FUNCTION OF THE IMPAIRED SIDE OF POST-STROKE PATIENTS. WE ENCOUNTERED A CASE WITH LEFT HEMIPARESIS WHOSE FUNCTIONING OF THE IMPAIRED HAND IMPROVED BY CIMT WITH AN ORTHOSIS NOT TO ASSIST AS IN THE PAST BUT TO RESTRICT THE RESIDUAL FUNCTION OF THE PARALYZED FINGERS.METHODSTHE…					HAMAMATSU CITY REHABIL HOSP, DEPT REHABIL, HAMAMATSU, SHIZUOKA, JAPAN.; HAMAMATSU CITY REHABIL HOSP, DEPT REHABIL MED, HAMAMATSU, SHIZUOKA, JAPAN.; GIFU UNIV, SCH MED, DEPT NEUROL, GIFU, SHIZUOKA, JAPAN.; HAMAMATSU CITY REHABIL HOSP, DEPT DENT, HAMAMATSU, SHIZUOKA, JAPAN.;	GIFU UNIVERSITY						2024-01-03	CHRONIC CEREBROVASCULAR DISEASE; CONSTRAINT-INDUCED MOVEMENT THERAPY; ORTHOSIS; OCCUPATIONAL THERAPY; SHORT-TERM HOSPITALIZATION	10.1080/09638288.2023.2208378	ARTICLE; EARLY ACCESS	MAY 2023		1464-5165	J.KAI@SIS.SEIREI.OR.JP					F5UY6				UPPER EXTREMITY FUNCTION; MOTOR RECOVERY; SINGLE-BLIND; REHABILITATION; ARM		DISABIL REHABIL	DISABIL. REHABIL.	ENGLISH	26		KUNIEDA, KENJIRO/0000-0001-8648-9254; SUGI, TAKAFUMI/0000-0001-7855-452X; OHNO, TOMOHISA/0000-0002-3824-2924	2-4 PARK SQUARE, MILTON PARK, ABINGDON OR14 4RN, OXON, ENGLAND	2023 MAY 6	5	ABINGDON	37154672		J	TAYLOR & FRANCIS LTD	2023		KAI, JP (CORRESPONDING AUTHOR), HAMAMATSU CITY REHABIL HOSP, DEPT REHABIL, 1-6-1 WAGO KITA,NAKA KU, HAMAMATSU, SHIZUOKA 4338511, JAPAN.
OGUL OE;COSKUNSU DK;AKCAY S;AKYOL K;HANOGLU L;OZTURK N	OGUL, OZDEN ERKAN;COSKUNSU, DILBER KARAGOZOGLU;AKCAY, SUMEYYE;AKYOL, KUBRA;HANOGLU, LUTFU;OZTURK, NECLA	AARONSON L S, 1999, IMAGE J NURS SCH, V31, P45;ANG KK, 2009, IEEE ENG MED BIO, P5981, DOI 10.1109/IEMBS.2009.5335381;ANONYMOUS, 2007, REHABILITATION ROBOT;ANONYMOUS, 1997, OCCUP THER INT, DOI 10.1002/OTI.58;CALABRÒ RS, 2019, CLIN NEUROPHYSIOL, V130, P767, DOI 10.1016/J.CLINPH.2019.02.013;ERIKSSON J, 2005, INT C REHAB ROBOT, P21;FASOLI SE, 2004, ARCH PHYS MED REHAB, V85, P1106, DOI 10.1016/J.APMR.…	OBJECTIVE: TO INVESTIGATE THE EFFECT OF ELECTROMYOGRAPHY (EMG)-DRIVEN ROBOTIC THERAPY ON THE RECOVERY OF THE HAND IN A STROKE CASE LASTING 9 YEARS.CASE: AN 18-YEAR-OLD PATIENT WITH HEMIPARESIS DUE TO THE ISCHEMIC LESION WAS ADMITTED TO OUR CLINIC WITH HAND IMPAIRMENT. FIFTEEN SESSIONS (5 WEEKS X 3 TIMES) OF ROBOTIC REHABILITATION WERE APPLIED WITH THE HAND OF HOPE. AVERAGE EMG (MV) OF FLEXOR DIGI…				234	MEDIPOL UNIV, DEPT ERGOTHERAPY, FAC HLTH SCI, ISTANBUL, TURKIYE.; BAHCESEHIR UNIV, DEPT PHYSIOTHERAPY & REHABIL, FAC HLTH SCI, ISTANBUL, TURKIYE.; ISTANBUL UNIV CERRAHPASA, INST HLTH SCI, DEPT PHYSIOTHERAPY & REHABIL, ISTANBUL, TURKIYE.; MEDIPOL UNIV, DEPT NEUROL, FAC MED, ISTANBUL, TURKIYE.; MALTEPE UNIV, DEPT BIOPHYS, FAC MED, ISTANBUL, TURKIYE.; FENERBAHCE UNIV, FAC HLTH SCI, DEPT PHYSIOTHERAP…	ISTANBUL MEDIPOL UNIVERSITY; BAHCESEHIR UNIVERSITY; ISTANBUL UNIVERSITY - CERRAHPASA; ISTANBUL MEDIPOL UNIVERSITY; MALTEPE UNIVERSITY; FENERBAHCE UNIVERSITY; FENERBAHCE UNIVERSITY						2024-01-03	ROBOTIC REHABILITATION; STROKE; HAND; FORCE; CASE REPORT	10.1016/j.jht.2021.04.022	ARTICLE	MAY 2023		1545-004X	DILBERCOSKUNSU@GMAIL.COM	240				H8UD2				UPPER-LIMB; MOTOR; REHABILITATION; ARM; THERAPY	1	J HAND THER	J. HAND THER.	ENGLISH	33			1600 JOHN F KENNEDY BOULEVARD, STE 1800, PHILADELPHIA, PA 19103-2899 USA	JAN-MAR	7	PHILADELPHIA	34253408		J	HANLEY & BELFUS-ELSEVIER INC	2023		COSKUNSU, DK (CORRESPONDING AUTHOR), FENERBAHCE UNIV, DEPT PHYSIOTHERAPY & REHABIL, FAC HLTH SCI, TR-34758 ISTANBUL, TURKIYE.
CAI HM;GUO SX;YANG ZY;GUO J	CAI, HUIMIN;GUO, SHUXIANG;YANG, ZIYI;GUO, JIAN	ANONYMOUS, 2018, INT J MECH ROBOTIC S;BELFATTO A, 2018, APPL SCI-BASEL, V8, DOI 10.3390/APP8112248;CHEN XL, 2016, ENTROPY-SWITZ, V18, DOI 10.3390/E18020041;CLAUDIO S., 2020, NEUROLOG SCI, V412, P20;DOBKIN BH, 2004, LANCET NEUROL, V3, P528, DOI 10.1016/S1474-4422(04)00851-8;DUNKELBERGER N, 2020, EXP NEUROL, V328, DOI 10.1016/J.EXPNEUROL.2020.113274;GIANG C, 2020, BIOMED ENG ONLINE, V19, DOI 10.118…	STROKE CAN CAUSE ACUTE DAMAGE TO BLOOD VESSELS IN THE BRAIN, WHICH OFTEN LEADS TO HEMIPLEGIA AND IMBALANCES IN MOBILITY. IT IS A CHALLENGE TO DEVELOP A MOTOR RECOVERY TRAINING AND EVALUATION METHOD WITH LESS HELP OF THERAPISTS. IN THIS ARTICLE, A MOTOR RECOVERY TRAINING AND EVALUATION METHOD FOR THE UPPER LIMB REHABILITATION ROBOTIC SYSTEM IS PROPOSED. THIS SYSTEM HAS TWO REHABILITATION UNITS, ON…				9871	BEIJING INST TECHNOL, MINIST IND & INFORMAT TECHNOL, KEY LAB CONVERGENCE MED ENGN SYST & HEALTHCARE TEC, BEIJING 100081, PEOPLES R CHINA.; KAGAWA UNIV, GRAD SCH ENGN, TAKAMATSU 7610396, JAPAN.; TIANJIN UNIV TECHNOL, TIANJIN KEY LAB CONTROL THEORY & APPLICAT COMPLICA, TIANJIN 300387, PEOPLES R CHINA.; TIANJIN UNIV TECHNOL, INTELLIGENT ROBOT LAB, TIANJIN 300387, PEOPLES R CHINA.;	BEIJING INSTITUTE OF TECHNOLOGY; KAGAWA UNIVERSITY; TIANJIN UNIVERSITY OF TECHNOLOGY; TIANJIN UNIVERSITY OF TECHNOLOGY						2024-01-03	TRAINING; FORCE; ASSISTIVE ROBOTS; GAMES; SENSORS; ROBOTS; PHANTOMS; FORCE FEEDBACK; FUZZY NEURAL NETWORK (FNN); MOTOR RECOVERY TRAINING AND EVALUATION; UPPER LIMB REHABILITATION ROBOTIC SYSTEM; VIRTUAL REALITY	10.1109/JSEN.2023.3258980	ARTICLE			1558-1748	GUOSHUXIANG@BIT.EDU.CN; S21D642@KAGAWA-U.AC.JP; GJ15102231710@163.COM	9879		NATIONAL NATURAL SCIENCE FOUNDATION OF CHINA [61703305]; KEY RESEARCH PROGRAM OF THE NATURAL SCIENCE FOUNDATION OF TIANJIN [18JCZDJC38500]; INNOVATIVE COOPERATION PROJECT OF TIANJIN SCIENTIFIC AND TECHNOLOGICAL SUPPORT [18PTZWHZ00090]	THIS WORK IS SUPPORTED BY NATIONAL NATURAL SCIENCE FOUNDATION OF CHINA(61703305); KEY RESEARCH PROGRAM OF THE NATURAL SCIENCE FOUNDATION OF TIANJIN (18JCZDJC38500) AND INNOVATIVE COOPERATION PROJECT OF TIANJIN SCIENTIFIC AND TECHNOLOGICAL SUPPORT (18PTZWHZ00090). THE ASSOCIATE EDITOR COORDINATING THE REVIEW OF THIS ARTICLE AND APPROVINGIT FOR PUBLICATION WAS PROF. CHANG-HEE WON.(CORRESPONDING AUT…	F4GQ9				VIRTUAL-REALITY; STROKE	9	IEEE SENS J	IEEE SENS. J.	ENGLISH	34		YANG, ZIYI/0000-0002-8302-2832; GUO, SHUXIANG/0000-0002-0607-9798	445 HOES LANE, PISCATAWAY, NJ 08855-4141 USA	MAY 1	9	PISCATAWAY			J	IEEE-INST ELECTRICAL ELECTRONICS ENGINEERS INC	2023	YANG, ZIYI/JGD-5349-2023; YANG, ZIYI/ABG-1301-2021	GUO, SX (CORRESPONDING AUTHOR), BEIJING INST TECHNOL, MINIST IND & INFORMAT TECHNOL, KEY LAB CONVERGENCE MED ENGN SYST & HEALTHCARE TEC, BEIJING 100081, PEOPLES R CHINA.
DUSFOUR G;MOTTET D;MUTHALIB M;LAFFONT I;BAKHTI K	DUSFOUR, GILLES;MOTTET, DENIS;MUTHALIB, MAKII;LAFFONT, ISABELLE;BAKHTI, KARIMA	BAILEY RR, 2015, NEUROREHAB NEURAL RE, V29, P969, DOI 10.1177/1545968315583720;BAILEY RR, 2013, J REHABIL RES DEV, V50, P1213, DOI 10.1682/JRRD.2012.12.0222;BHATNAGAR KAVITA, 2020, ARCH REHABIL RES CLIN TRANSL, V2, DOI 10.1016/J.ARRCT.2020.100048;BLEECKER ML, 1988, NEUROLOGY, V38, P1565, DOI 10.1212/WNL.38.10.1565;FISHER C.J., 2010, AN1057 AN DEV, P1;FUGLMEYER AR, 1975, SCAND J REHABIL MED, V7, P…	BACKGROUNDTO DATE, MANY WRIST ACTIMETRIC VARIABLES DEDICATED TO MEASURING THE UPPER LIMBS (UL) IN POST-STROKE PATIENTS HAVE BEEN DEVELOPED BUT VERY FEW COMPARISONS HAVE BEEN MADE BETWEEN THEM. THE OBJECTIVE OF THIS STUDY WAS TO COMPARE DIFFERENT ACTIMETRIC VARIABLES OF THE ULS BETWEEN A STROKE AND HEALTHY POPULATION.METHODSACCELEROMETERS WERE WORN CONTINUOUSLY FOR A PERIOD OF 7 DAYS ON BOTH WRIST…	52				UNIV HOSP MONTPELLIER, CARTIGEN, MONTPELLIER, FRANCE.; UNIV MONTPELLIER, EUROMOV DIGITAL HLTH MOT, IMT MINES ALES, MONTPELLIER, FRANCE.; MONTPELLIER UNIV HOSP CHU, PHYS & REHABIL MED, MONTPELLIER, FRANCE.;	UNIVERSITE DE MONTPELLIER; CHU DE MONTPELLIER; IMT - INSTITUT MINES-TELECOM; IMT MINES ALES; UNIVERSITE DE MONTPELLIER; UNIVERSITE DE MONTPELLIER; CHU DE MONTPELLIER						2024-01-03	ACTIMETRY; STROKE; UPPER LIMB HEMIPARESIS; ACTIMETRIC VARIABLES	10.1186/s12984-023-01167-y	ARTICLE			1743-0003	G-DUSFOUR@CHU-MONTPELLIER.FR					E8KK8				MOVEMENT; ADULTS	1	J NEUROENG REHABIL	J. NEUROENG. REHABIL.	ENGLISH	24	GREEN PUBLISHED, GOLD, GREEN SUBMITTED		CAMPUS, 4 CRINAN ST, LONDON N1 9XW, ENGLAND	APR 27	10	LONDON	37106460		J	BMC	2023		DUSFOUR, G (CORRESPONDING AUTHOR), UNIV HOSP MONTPELLIER, CARTIGEN, MONTPELLIER, FRANCE.; DUSFOUR, G (CORRESPONDING AUTHOR), UNIV MONTPELLIER, EUROMOV DIGITAL HLTH MOT, IMT MINES ALES, MONTPELLIER, FRANCE.
PILA O;DURET C;KOEPPEL T;JAMIN P	PILA, OPHELIE;DURET, CHRISTOPHE;KOEPPEL, TYPHAINE;JAMIN, PASCAL	ARYA KN, 2011, TOP STROKE REHABIL, V18, P599, DOI 10.1310/TSR18S01-599;BOYD LA, 2017, INT J STROKE, V12, P480, DOI 10.1177/1747493017714176;BUTEFISCH C, 1995, J NEUROL SCI, V130, P59, DOI 10.1016/0022-510X(95)00003-K;BYBLOW WD, 2015, ANN NEUROL, V78, P848, DOI 10.1002/ANA.24472;CLASSEN J, 1998, J NEUROPHYSIOL, V79, P1117, DOI 10.1152/JN.1998.79.2.1117;COUPAR F, 2012, CLIN REHABIL, V26, P291, DOI …	THE HIGH VARIABILITY OF UPPER LIMB MOTOR RECOVERY WITH ROBOTIC TRAINING (RT) IN SUBACUTE STROKE UNDERSCORES THE NEED TO EXPLORE DIFFERENCES IN RESPONSES TO RT. WE EXPLORED DIFFERENCES IN BASELINE CHARACTERISTICS AND THE RT DOSE BETWEEN RESPONDERS (DELTA FUGL-MEYER ASSESSMENT (FMA) SCORE >= 9 POINTS; N = 20) AND NON-RESPONDERS (N = 16) IN PEOPLE WITH SUBACUTE STROKE (MEAN [SD] POSTSTROKE TIME AT B…	4304				CTR REEDUC FONCT LES TROIS SOLEILS, UNITE NEUROREEDUC, MED PHYS & READAPTAT, F-77310 BOISSISE LE ROI, FRANCE.; INST ROBERT MERLE AUBIGNE REEDUC & APPAREILLAGE, F-94460 VALENTON, FRANCE.;							2024-01-03	RESPONSIVENESS; HEMIPARESIS; UPPER EXTREMITY; KINEMATICS; ROBOT-BASED THERAPY; TRAINING MODALITY	10.3390/s23094304	ARTICLE			1424-8220	O.PILA@LES-TROIS-SOLEILS.FR; C.DURET@LES-TROIS-SOLEILS.FR; TYPHAINE.KOEPPEL@GMAIL.COM; P.JAMIN@IRMA-VALENTON.FR					G2TP4				MOTOR RECOVERY; UPPER EXTREMITY; MOVEMENT REPRESENTATIONS; PROPORTIONAL RECOVERY; ARM; NEUROREHABILITATION; REHABILITATION; INTENSITY; MODEL; EXCITABILITY	9	SENSORS-BASEL	SENSORS	ENGLISH	55	GOLD, GREEN PUBLISHED	PILA, OPHELIE/0000-0003-4523-9448; CHRISTOPHE, DURET/0000-0002-0317-8504	ST ALBAN-ANLAGE 66, CH-4052 BASEL, SWITZERLAND	APR 26	12	BASEL	37177508		J	MDPI	2023		PILA, O (CORRESPONDING AUTHOR), CTR REEDUC FONCT LES TROIS SOLEILS, UNITE NEUROREEDUC, MED PHYS & READAPTAT, F-77310 BOISSISE LE ROI, FRANCE.
YUKAWA Y;SHIBATA S;KOGANEMARU S;MINAKUCHI M;SHIMOMURA R;NAKAMURA K;MIMA T	YUKAWA, YOSHIHIRO;SHIBATA, SUMIYA;KOGANEMARU, SATOKO;MINAKUCHI, MASATOSHI;SHIMOMURA, RYOTA;NAKAMURA, KAZUHITO;MIMA, TATSUYA	BODDINGTON LJ, 2017, BRAIN STIMUL, V10, P214, DOI 10.1016/J.BRS.2017.01.006;BOHANNON RW, 1987, PHYS THER, V67, P206, DOI 10.1093/PTJ/67.2.206;BROWN P, 1994, J NEUROL NEUROSUR PS, V57, P773, DOI 10.1136/JNNP.57.7.773;BYBLOW WD, 2015, ANN NEUROL, V78, P848, DOI 10.1002/ANA.24472;FAUL F, 2007, BEHAV RES METHODS, V39, P175, DOI 10.3758/BF03193146;FERBERT A, 1992, J PHYSIOL-LONDON, V453, P525, DOI 10.…	OBJECTIVE: DEVELOPING NEW THERAPIES TO IMPROVE MOTOR FUNCTION IN PATIENTS WITH SEVERE CHRONIC STROKE REMAINS A MAJOR FOCUS OF NEUROREHABILITATION. IN THIS PROSPECTIVE, NON-CONTROLLED, PILOT STUDY, WE AIMED TO INVESTIGATE THE EFFECTS OF LOW-FREQUENCY REPETITIVE TRANSCRANIAL MAGNETIC STIMULATION (RTMS) COMBINED WITH OCCUPATIONAL THERAPY (OT) ON THE MOTOR FUNCTION RECOVERY OF THE AFFECTED UPPER LIMB…	E15564				WAKAYAMA PROFESS UNIV REHABIL, DEPT REHABIL, 3-1 MINATOHON MACHI, WAKAYAMA, WAKAYAMA 6408222, JAPAN.; NIIGATA UNIV HLTH & WELF, DEPT PHYS THERAPY, 1398 SHIMAMI CHO,KITA KU, NIIGATA, NIIGATA 9503198, JAPAN.; NIIGATA UNIV HLTH & WELF, INST HUMAN MOVEMENT & MED SCI, 1398 SHIMAMI CHO,KITA KU, NIIGATA, NIIGATA 9503198, JAPAN.; KYOTO UNIV, HUMAN BRAIN RES CTR, GRAD SCH MED, DEPT REGENERAT SYST NEUROSCI…	NIIGATA UNIVERSITY; NIIGATA UNIVERSITY; KYOTO UNIVERSITY; RITSUMEIKAN UNIVERSITY						2024-01-03	INTERHEMISPHERIC INHIBITION; OCCUPATIONAL THERAPY; STROKE; TRANSCRANIAL MAGNETIC STIMULATION; UPPER LIMB HEMIPARESIS	10.1016/j.heliyon.2023.e15564	ARTICLE	APR 2023		2405-8440	T-MIMA@FC.RITSUMEI.AC.JP					H7KN6				SHAM-CONTROLLED TRIAL; INTERHEMISPHERIC INHIBITION; UNAFFECTED HEMISPHERE; OCCUPATIONAL-THERAPY; MOTOR RECOVERY; RTMS; PATHOPHYSIOLOGY; HEMIPARESIS; DEPENDS	4	HELIYON	HELIYON	ENGLISH	37	GREEN PUBLISHED, GOLD	MIMA, TATSUYA/0000-0001-7787-4855; SHIBATA, SUMIYA/0000-0001-6719-758X	50 HAMPSHIRE ST, FLOOR 5, CAMBRIDGE, MA 02139 USA	APR	8	CAMBRIDGE	37128321		J	CELL PRESS	2023	MIMA, TATSUYA/IZP-6842-2023	MIMA, T (CORRESPONDING AUTHOR), RITSUMEIKAN UNIV, GRAD SCH CORE ETH & FRONTIER SCI, KITAMACHI, 56-1 TOJIIN,KITAMACHI,KITA KU, KYOTO, KYOTO 6038577, JAPAN.
HOKAZONO A;ETOH S;JONOSHITA Y;KAWAHIRA K;SHIMODOZONO M	HOKAZONO, AKIHIKO;ETOH, SEIJI;JONOSHITA, YUIKO;KAWAHIRA, KAZUMI;SHIMODOZONO, MEGUMI	ALBRIGHT AL, 1993, JAMA-J AM MED ASSOC, V270, P2475, DOI 10.1001/JAMA.270.20.2475;ASANUMA H, 1991, NEUROREPORT, V2, P217, DOI 10.1097/00001756-199105000-00001;BENSMAIL D, 2010, NEUROREHAB NEURAL RE, V24, P273, DOI 10.1177/1545968309347682;BHAKTA BB, 2000, J NEUROL NEUROSUR PS, V69, P217, DOI 10.1136/JNNP.69.2.217;BOHANNON RW, 1987, PHYS THER, V67, P206, DOI 10.1093/PTJ/67.2.206;BRUNNSTROM S, 1966…	STUDY DESIGN: AN OPEN-LABEL, RANDOMIZED, CONTROLLED, OBSERVER-BLINDED TRIAL. INTRODUCTION: REPETITIVE FACILITATIVE EXERCISE (RFE) IS A MOVEMENT THERAPY TO RECOVER FROM HEMIPARESIS AFTER STROKE. HOWEVER, IMPROVEMENT IS INHIBITED BY SPASTICITY. RECENTLY, BOTULINUM TOXIN TYPE A (BONT-A) INJECTION HAS BEEN SHOWN TO REDUCE SPASTICITY. PURPOSE: TO EXAMINE THE COMBINED EFFECT OF AN RFE PROGRAM AND BONT-…				507	KAGOSHIMA UNIV, GRAD SCH MED & DENT SCI, DEPT REHABIL & PHYS MED, KAGOSHIMA, JAPAN.; KAGOSHIMA UNIV HOSP, KIRISHIMA REHABIL CTR, DEPT REHABIL, KAGOSHIMA, JAPAN.; KAGOSHIMA UNIV, GRAD SCH MED & DENT SCI, DEPT REHABIL & PHYS MED, 8-35-1, SAKURAGAOKA, KAGOSHIMA 8908520, JAPAN.;	KAGOSHIMA UNIVERSITY; KAGOSHIMA UNIVERSITY; KAGOSHIMA UNIVERSITY						2024-01-03	STROKE; REHABILITATION; HEMIPLEGIA; MUSCLE SPASTICITY; BOTULINUM TOXIN; EXERCISE THERAPY	10.1016/j.jht.2021.01.005	ARTICLE	APR 2023		1545-004X	RIHAKOZA@M2.KUFM.KAGOSHIMA-U.AC.JP	515				F9KO3				SUBACUTE STROKE; INTERRATER RELIABILITY; ELECTRICAL-STIMULATION; MAGNETIC STIMULATION; HEMIPLEGIC HAND; ARM SPASTICITY; DOUBLE-BLIND; EXTREMITY; BURDEN; REHABILITATION	4	J HAND THER	J. HAND THER.	ENGLISH	50			1600 JOHN F KENNEDY BOULEVARD, STE 1800, PHILADELPHIA, PA 19103-2899 USA	OCT-DEC	9	PHILADELPHIA	33820711		J	HANLEY & BELFUS-ELSEVIER INC	2022		SHIMODOZONO, M (CORRESPONDING AUTHOR), KAGOSHIMA UNIV, GRAD SCH MED & DENT SCI, DEPT REHABIL & PHYS MED, 8-35-1, SAKURAGAOKA, KAGOSHIMA 8908520, JAPAN.
MALONEY SR;BECKMANN M;WENGER U;WIDMER M;ODERMATT U	MALONEY, SHARON-ROSE;BECKMANN, MARIANNE;WENGER, URSULA;WIDMER, MATTHIAS;ODERMATT, URS	AL-JAISHI AA, 2014, AM J KIDNEY DIS, V63, P464, DOI 10.1053/J.AJKD.2013.08.023;BIDART Y, 1973, PARAPLEGIA, V11, P1;BLOM JW, 2005, J THROMB HAEMOST, V3, P2471, DOI 10.1111/J.1538-7836.2005.01625.X;FELDMAN HI, 2003, AM J KIDNEY DIS, V42, P1000, DOI 10.1016/J.AJKD.2003.07.003;GRANDE NR, 1999, SURG RADIOL ANAT, V21, P23;HOPMAN MTE, 1994, PARAPLEGIA, V32, P810, DOI 10.1038/SC.1994.128;LOK CE, 2020, AM…	A PATENT VASCULAR ACCESS IS OF CRUCIAL IMPORTANCE FOR PATIENTS ON DIALYSIS. THERE IS NO LITERATURE DESCRIBING THE SUCCESS RATE AND COMPLICATIONS OF CREATING DIALYSIS FISTULAE IN A PARETIC ARM. IN ADDITION, THE RISK FOR NON-MATURATION OF DIALYSIS FISTULA IS THOUGHT TO BE HIGH DUE TO THE INACTIVITY, MUSCLE ATROPHY, VASCULAR CHANGES, AND HIGHER RISK OF THROMBOSIS IN PARETIC LIMBS. HERE WE DESCRIBE A…					LUZERNER KANTONSSPITAL, DEPT NEPHROL, LUZERN, SWITZERLAND.; LUZERNER KANTONSSPITAL, DEPT ANGIOL, LUZERN, SWITZERLAND.; LUZERNER KANTONSSPITAL, DEPT VASC SURG, LUZERN, SWITZERLAND.; UNIV HOSP BERN, DEPT VASC SURG, BERN, SWITZERLAND.; LUZERNER KANTONSSPITAL, DEPT NEPHROL, SPITALSTR, CH-6003 LUZERN, SWITZERLAND.;	LUCERNE CANTONAL HOSPITAL; LUCERNE CANTONAL HOSPITAL; LUCERNE CANTONAL HOSPITAL; UNIVERSITY OF BERN; UNIVERSITY HOSPITAL OF BERN; LUCERNE CANTONAL HOSPITAL						2024-01-03	VASCULAR ACCESS; ARTERIO-VENOUS FISTULA; THROMBOSIS; HEMIPARESIS	10.1177/11297298231168673	ARTICLE; EARLY ACCESS	APR 2023		1724-6032	SHARON-ROSE.MALONEY@LUKS.CH					E2ZD5				ARTERIOVENOUS-FISTULA		J VASC ACCESS	J. VASC. ACCESS	ENGLISH	8		MALONEY, SHARON-ROSE/0000-0003-3378-7391	1 OLIVERS YARD, 55 CITY ROAD, LONDON EC1Y 1SP, ENGLAND	2023 APR 17	3	LONDON	37070171		J	SAGE PUBLICATIONS LTD	2023		MALONEY, SR (CORRESPONDING AUTHOR), LUZERNER KANTONSSPITAL, DEPT NEPHROL, SPITALSTR, CH-6003 LUZERN, SWITZERLAND.
MURAKAMI Y;HONAGA K;KONO H;HARUYAMA K;YAMAGUCHI T;TANI M;ISAYAMA R;TAKAKURA T;TANUMA A;HATORI K;WADA F;FUJIWARA T	MURAKAMI, YUHEI;HONAGA, KAORU;KONO, HIDEMI;HARUYAMA, KOSHIRO;YAMAGUCHI, TOMOFUMI;TANI, MAMI;ISAYAMA, REINA;TAKAKURA, TOMOKAZU;TANUMA, AKIRA;HATORI, KOZO;WADA, FUTOSHI;FUJIWARA, TOSHIYUKI	ANWER S, 2022, HEALTHCARE-BASEL, V10, DOI 10.3390/HEALTHCARE10020190;BARDI E, 2022, J NEUROENG REHABIL, V19, DOI 10.1186/S12984-022-01065-9;BASTERIS A, 2014, J NEUROENG REHABIL, V11, DOI 10.1186/1743-0003-11-111;BOHANNON RW, 1987, PHYS THER, V67, P206, DOI 10.1093/PTJ/67.2.206;BOS RA, 2016, J NEUROENG REHABIL, V13, DOI 10.1186/S12984-016-0168-Z;BRESSI F, 2022, NEUROREHABILITATION, V51, P541, DOI …	BACKGROUND. AN ARTIFICIAL INTELLIGENCE (AI)-INTEGRATED ELECTROMYOGRAPHY (EMG)-DRIVEN ROBOT HAND WAS DEVISED FOR UPPER EXTREMITY (UE) REHABILITATION. THIS ROBOT DETECTS PATIENTS' INTENTIONS TO PERFORM FINGER EXTENSION AND FLEXION BASED ON THE EMG ACTIVITIES OF 3 FOREARM MUSCLES. OBJECTIVE. THIS STUDY AIMED TO ASSESS THE EFFECT OF THIS ROBOT IN PATIENTS WITH CHRONIC STROKE. METHODS. THIS WAS A SING…	15459683231166939			298	JUNTENDO UNIV, DEPT REHABIL MED, GRAD SCH MED, TOKYO, JAPAN.; JUNTENDO UNIV, DEPT PHYS THERAPY, FAC HLTH SCI, TOKYO, JAPAN.; JUNTENDO UNIV, DEPT REHABIL MED, GRAD SCH MED, 2-1-1 HONGO,BUNKYO, TOKYO 1138421, JAPAN.;	JUNTENDO UNIVERSITY; JUNTENDO UNIVERSITY; JUNTENDO UNIVERSITY						2024-01-03	REHABILITATION; ROBOTICS; UPPER EXTREMITY; CEREBROVASCULAR DISEASE; HEMIPARESIS	10.1177/15459683231166939	ARTICLE	APR 2023		1552-6844	T-FUJIWARA@JUNTENDO.AC.JP	306		MELTIN MMI	THE AUTHOR(S) DISCLOSED RECEIPT OF THE FOLLOWING FINANCIAL SUPPORT FOR THE RESEARCH, AUTHORSHIP, AND/OR PUBLICATION OF THIS ARTICLE: THIS STUDY WAS FINANCIALLY SUPPORTED BY MELTIN MMI, AND THE ROBOTIC MACHINE WAS PROVIDED BY MELTIN MMI	I7ZW5				BRAIN-COMPUTER INTERFACE; ELECTRICAL-STIMULATION; RECIPROCAL INHIBITION; RELIABILITY	5	NEUROREHAB NEURAL RE	NEUROREHABIL. NEURAL REPAIR	ENGLISH	32		MURAKAMI, YUHEI/0000-0002-2463-4687; HONAGA, KAORU/0000-0003-0885-2876	2455 TELLER RD, THOUSAND OAKS, CA 91320 USA	MAY	9	THOUSAND OAKS	37039319		J	SAGE PUBLICATIONS INC	2023		FUJIWARA, T (CORRESPONDING AUTHOR), JUNTENDO UNIV, DEPT REHABIL MED, GRAD SCH MED, 2-1-1 HONGO,BUNKYO, TOKYO 1138421, JAPAN.
DOS SANTOS HM;PEREIRA GS;DE OLIVEIRA LC;DA SILVA PK;LIMA MG;FARIA CDCD;SILVA SM	DOS SANTOS, HEYRIANE MARTINS;PEREIRA, GABRIELA SANTOS;DE OLIVEIRA, LEIA CORDEIRO;DA SILVA, PAULA KARINA;LIMA, MICHAEL GONCALVES;FARIA, CHRISTINA DANIELLI C. DE MORAIS;SILVA, SORAIA MICAELA	ADDO J, 2012, STROKE, V43, P1186, DOI 10.1161/STROKEAHA.111.639732;ALMEIDA OP, 1999, ARQ NEURO-PSIQUIAT, V57, P421, DOI 10.1590/S0004-282X1999000300013;ANONYMOUS, 2003, INCAPACIDADE SAUDE;ARNETT DK, 2019, CIRCULATION, V140, PE563, DOI 10.1161/CIR.0000000000000677, 10.1161/CIR.0000000000000678, 10.1016/J.JACC.2019.03.009, 10.1016/J.JACC.2019.03.010;AROWOIYA AI, 2017, SOUTH AFR J PHYSIOTH, V73, DOI…	OBJECTIVE: TO IDENTIFY THE MAIN BIOPSYCHOSOCIAL FACTORS ASSOCIATED WITH DISABILITY LEVEL AFTER STROKE USING THE INTERNATIONAL CLASSIFICATION OF FUNCTIONING, DISABILITY AND HEALTH (ICF) MODEL. METHODS: A CROSS-SECTIONAL STUDY WAS CONDUCTED WITH CHRONIC STROKE SURVIVORS. DISABILITY WAS ASSESSED USING THE WORLD HEALTH DISABILITY ASSESSMENT SCHEDULE 2.0. THE INDEPENDENT VARIABLES WERE: BODY FUNCTIONS…					UNIV NOVE JULHO UNINOVE, POSTGRAD PROGRAM REHABIL SCI, SAO PAULO, BRAZIL.; UNIV FED MINAS GERAIS UFMG, POSTGRAD PROGRAM REHABIL SCI, BELO HORIZONTE, BRAZIL.; UNIV NOVE JULHO UNINOVE, RUA VERGUEIRO, 235 249, LIBERDADE, BR-01504001 SAO PAULO, BRAZIL.;	UNIVERSIDADE NOVE DE JULHO; UNIVERSIDADE FEDERAL DE MINAS GERAIS; UNIVERSIDADE NOVE DE JULHO						2024-01-03	INTERNATIONAL CLASSIFICATION OF FUNCTIONING; DISABILITY AND HEALTH; STROKE; BIOPSYCHOSOCIAL MODEL; NEUROLOGICAL REHABILITATION; MULTIPLE LINEAR REGRESSION	10.1080/09638288.2023.2196444	ARTICLE; EARLY ACCESS	APR 2023		1464-5165	SORAIA.MICAELAA@GMAIL.COM			COORDENACAO DE APERFEICOAMENTO DE PESSOAL DE NIVEL SUPERIOR [001]	THIS WORK WAS SUPPORTED BY COORDENACAO DE APERFEICOAMENTO DE PESSOAL DE NIVEL SUPERIOR 001	D3QD5				GERIATRIC DEPRESSION SCALE; QUALITY-OF-LIFE; ABILHAND QUESTIONNAIRE; POSTSTROKE DEPRESSION; ENVIRONMENTAL-FACTORS; BRAZILIAN VERSION; SEX-DIFFERENCES; MANUAL ABILITY; SATIS-STROKE; PARTICIPATION		DISABIL REHABIL	DISABIL. REHABIL.	ENGLISH	50		FARIA, CHRISTINA DCM/0000-0001-9784-9729; GONCALVES LIMA, MICHAEL/0000-0001-6666-7156; SILVA, SORAIA MICAELA/0000-0002-5929-3253; CORDEIRO DE OLIVEIRA, LEIA/0000-0001-7117-2238	2-4 PARK SQUARE, MILTON PARK, ABINGDON OR14 4RN, OXON, ENGLAND	2023 APR 7	8	ABINGDON	37029629		J	TAYLOR & FRANCIS LTD	2023	FARIA, CHRISTINA DCM/D-2464-2017; SILVA, SORAIA MICAELA/M-1098-2017	SILVA, SM (CORRESPONDING AUTHOR), UNIV NOVE JULHO UNINOVE, RUA VERGUEIRO, 235 249, LIBERDADE, BR-01504001 SAO PAULO, BRAZIL.
DOUMEN S;SORBA L;FEYS P;TRICCAS LT	DOUMEN, STEFF;SORBA, LUCA;FEYS, PETER;TRICCAS, LISA TEDESCO	AISEN ML, 1997, ARCH NEUROL-CHICAGO, V54, P443, DOI 10.1001/ARCHNEUR.1997.00550160075019;ANONYMOUS, 2020, J PHYSIOTHER, V66, P59, DOI 10.1016/J.JPHYS.2019.08.005;BARTH J, 2022, ARCH PHYS MED REHAB, V103, P44, DOI 10.1016/J.APMR.2021.07.808;BERNHARDT J, 2017, INT J STROKE, V12, P444, DOI 10.1177/1747493017711816;BORSCHMANN KN, 2020, PHYSIOTHERAPY, V107, P216, DOI 10.1016/J.PHYSIO.2019.10.001;CASSI…	OBJECTIVE THE PURPOSE OF THIS STUDY WAS TO EXAMINE THE EVIDENCE OF THE EFFICACY OF REHABILITATION APPROACHES FOR IMPROVING SEVERE UPPER LIMB IMPAIRMENTS AND DISABILITY DURING ACUTE AND EARLY SUBACUTE STROKE, TAKING INTO CONSIDERATION THE DOSAGE OF THERAPY. METHODS RANDOMIZED CONTROLLED TRIALS FROM PUBMED, WEB OF SCIENCE, AND SCOPUS DATABASES WERE SEARCHED BY 2 INDEPENDENT RESEARCHERS. STUDIES WER…	PZAD002				UNIV HASSELT, FAC REHABIL SCI, REVAL, HASSELT, BELGIUM.; UCL, INST NEUROL, DEPT CLIN & MOVEMENT NEUROSCI, QUEEN SQ, LONDON, ENGLAND.;	HASSELT UNIVERSITY; UNIVERSITY OF LONDON; UNIVERSITY COLLEGE LONDON						2024-01-03	ARM AND HAND; CEREBROVASCULAR ACCIDENT; DOSAGE; MOTOR RECOVERY; NEUROLOGICAL REHABILITATION; TECHNOLOGY	10.1093/ptj/pzad002	REVIEW			1538-6724	STEFF.DOUMEN@STUDENT.UHASSELT.BE; LUCA.SORBA@STUDENT.UHASSELT.BE; PETER.FEYS@UHASSELT.BE; LISA.TEDESCOTRICCAS@UHASSELT.BE					C6KH5				UPPER EXTREMITY FUNCTION; BLINDED RANDOMIZED-TRIAL; RESEARCH ARM TEST; POST-STROKE; MOTOR CONTROL; RECOVERY; THERAPY; STIMULATION; SURVIVORS; ROBOT	4	PHYS THER	PHYS. THERAPY	ENGLISH	66	GREEN PUBLISHED	TEDESCO TRICCAS, DR LISA/0000-0001-9097-9352	JOURNALS DEPT, 2001 EVANS RD, CARY, NC 27513 USA	APR 4	11	CARY	37014279		J	OXFORD UNIV PRESS INC	2023		TRICCAS, LT (CORRESPONDING AUTHOR), UNIV HASSELT, FAC REHABIL SCI, REVAL, HASSELT, BELGIUM.; TRICCAS, LT (CORRESPONDING AUTHOR), UCL, INST NEUROL, DEPT CLIN & MOVEMENT NEUROSCI, QUEEN SQ, LONDON, ENGLAND.
AMORIM P;SERRA H;SOUSA BS;DIAS P;CASTELO-BRANCO M;MARTINS H	AMORIM, PAULA;SERRA, HELDER;SOUSA, BEATRIZ SANTOS;DIAS, PAULO;CASTELO-BRANCO, MIGUEL;MARTINS, HENRIQUE	ALLEGUE DR, 2021, JMIR SERIOUS GAMES, V9, DOI 10.2196/26153;ALVAREZ J., 2012, INTRO SERIOUS GAME S, V2ND ED.;ALCOVER EA, 2018, PLOS ONE, V13, DOI 10.1371/JOURNAL.PONE.0197383;AMORIM P, 2020, INT J TELEREHABILITA, V12, P65, DOI 10.5195/IJT.2020.6326;ANONYMOUS, 2017, IEEE 5 INT C SERIOUS;BÉJOT Y, 2016, PRESSE MED, V45, PE391, DOI 10.1016/J.LPM.2016.10.003;BERNHARDT J, 2017, INT J STROKE, V12, P444,…	UPPER LIMB PARESIS OCCURS QUITE COMMONLY AFTER STROKE AND MAY RESULT IN THE AFFECTED LIMB'S DISUSE OR LEARNED NON-USE. AS A RESULT, ITS CORTICAL REPRESENTATION MAY BE SUPPRESSED, FURTHER INHIBITING ITS SPONTANEOUS UTILIZATION, RESULTING IN MOTOR FUNCTION DETERIORATION, INCREASE IN SPASTICITY, JOINT STIFFNESS AND PAIN.THE AIM OF THIS WORK WAS TO INVOLVE STROKE SURVIVORS IN A QUALITATIVE STUDY WITH…	14604582231171932				UNIV BEIRA INTERIOR, FAC HLTH SCI, COVILHA, PORTUGAL.; MED REHABIL CTR CENT ROVISCO PAIS REG, TOCHA, PORTUGAL.; UNIV AVEIRO, DEPT ELECT TELECOMMUN & INFORMAT, AVEIRO, PORTUGAL.; UNIV AVEIRO, DEPT ELECT TELECOMMUN & INFORMAT, IEETA, DETI,LASI, AVEIRO, PORTUGAL.; PORTUGALCLIN ACAD CTR BEIRAS, COVILHA, PORTUGAL.; UNIV AVEIRO, DETI, IEETA, PORTUGAL LASI, AVEIRO, PORTUGAL.;	UNIVERSIDADE DA BEIRA INTERIOR; UNIVERSIDADE DE AVEIRO; UNIVERSIDADE DE AVEIRO; UNIVERSIDADE DE AVEIRO						2024-01-03	PARTICIPATORY APPROACH; SERIOUS GAMES; STROKE CHRONIC PHASE; UPPER LIMB REHABILITATION; USER-CENTRED DESIGN	10.1177/14604582231171932	ARTICLE			1741-2811	BSS@UA.PT					L8JK5				VIRTUAL-REALITY; DESIGN; HOME; TELEREHABILITATION; PERSUASION; RECOVERY; BALANCE; ADULTS; MODEL; TOOL	2	HEALTH INFORM J	HEALTH INFORM. J.	ENGLISH	54	GOLD	DIAS, PAULO PMD/0000-0002-3754-2749; AMORIM, PAULA/0000-0003-4908-5642; CASTELO-BRANCO SOUSA, MIGUEL/0000-0002-6191-5912	2455 TELLER RD, THOUSAND OAKS, CA 91320 USA	APR	18	THOUSAND OAKS	37291772		J	SAGE PUBLICATIONS INC	2023	DIAS, PAULO PMD/G-3681-2013; MARTINS, HENRIQUE/JOZ-4044-2023; CASTELO-BRANCO SOUSA, MIGUEL/F-7869-2010	SOUSA, BS (CORRESPONDING AUTHOR), UNIV AVEIRO, DETI, IEETA, PORTUGAL LASI, AVEIRO, PORTUGAL.
GASPERINI G;ROTA M;GUANZIROLI E;BISSOLOTTI L;BALESTRIERI F;CHISARI C;CURRÀ A;DEL FELICE A;FARINA N;MANGANOTTI P;MILLEVOLTE M;RESTIVO DA;SANTAMATO A;SCIARRINI F;SPECCHIA A;TROMPETTO C;CALZA S;MOLTENI F	GASPERINI, GIULIO;ROTA, MATTEO;GUANZIROLI, ELEONORA;BISSOLOTTI, LUCIANO;BALESTRIERI, FABRIZIO;CHISARI, CARMELO;CURRA, ANTONIO;DEL FELICE, ALESSANDRA;FARINA, NICO;MANGANOTTI, PAOLO;MILLEVOLTE, MARZIA;RESTIVO, DOMENICO A.;SANTAMATO, ANDREA;SCIARRINI, FRANCESCO;SPECCHIA, ALESSANDRO;TROMPETTO, CARLO;CALZA, STEFANO;MOLTENI, FRANCO	AHMED S, 2003, PHYS THER, V83, P617, DOI 10.1093/PTJ/83.7.617;ALT MURPHY M, 2015, PHYS THER REV, V20, P137, DOI 10.1179/1743288X15Y.0000000002;ANDRICH D, 1982, EDUC RES PERSPECT, V9, P95;BERNHARDT J, 1998, PHYS THER, V78, P259, DOI 10.1093/PTJ/78.3.259;BLAND JM, 1997, BRIT MED J, V314, P572, DOI 10.1136/BMJ.314.7080.572;CAIMMI M, 2008, NEUROREHAB NEURAL RE, V22, P31, DOI 10.1177/1545968307302923;…	OBJECTIVE: TO DEVELOP AND VALIDATE A QUICK OBSERVATIONAL CLINICAL TOOL, THE FUNCTIONAL ASSESSMENT TEST FOR UPPER LIMB (FAST-UL), FOR THE EVALU-ATION OF UPPER LIMB IMPAIRMENT IN GOAL-DIRECTED FUNCTIONAL-ORIENTED MOTOR TASKS AFTER STROKE.DESIGN: OBSERVATIONAL, CROSS-SECTIONAL, PSYCHOMETRIC STUDY. SETTING: INPATIENT AND OUTPATIENT REHABILITATION CLINIC. PARTICIPANTS: A TOTAL OF 188 POST-STROKE SURVI…				597	VALDUCE HOSP, VILLA BERETTA REHABIL CTR, VIA N SAURO 17, I-23845 COSTA MASNAGA, LC, ITALY.; UNIV BRESCIA, DEPT MOL & TRANSLAT MED, UNIT BIOSTAT & BIOINFORMAT, BRESCIA, ITALY.; CASA DI CURA DOMUS SALUTIS, FDN TERESA CAMPLANI, REHABIL SERV, BRESCIA, ITALY.; SAN GIOVANNI DI DIO HOSP, AZIENDA USL TOSCANA CTR, ACQUIRED BRAIN INJURY UNIT SOSD, FLORENCE, FI, ITALY.; UNIV HOSP PISA, DEPT MED SPECIALTIES,…	UNIVERSITY OF BRESCIA; UNIVERSITY OF PISA; AZIENDA OSPEDALIERO UNIVERSITARIA PISANA; SAPIENZA UNIVERSITY ROME; UNIVERSITY OF PADUA; UNIVERSITY OF PADUA; UNIVERSITY OF TRIESTE; UNIVERSITY OF FOGGIA; UNIVERSITY OF GENOA						2024-01-03	PATIENTS OUTCOME ASSESSMENT; PSYCHOMETRICS; REHABILITATION; STROKE; UPPER EXTREMITY	10.1016/j.apmr.2022.10.003	ARTICLE	MAR 2023		1532-821X	ELEONORA.GUANZIROLI@GMAIL.COM	604				H0LZ2				UPPER EXTREMITY; MOTOR EVALUATION; MOVEMENT; REHABILITATION; SCALE; HEMIPARESIS; POSTSTROKE	4	ARCH PHYS MED REHAB	ARCH. PHYS. MED. REHABIL.	ENGLISH	47		GUANZIROLI, ELEONORA/0000-0002-7512-5372; BISSOLOTTI, LUCIANO/0000-0002-5882-645X; GASPERINI, GIULIO/0000-0002-3992-3246	1600 JOHN F KENNEDY BOULEVARD, STE 1800, PHILADELPHIA, PA 19103-2899 USA	APR	8	PHILADELPHIA	36332677		J	W B SAUNDERS CO-ELSEVIER INC	2023	GUANZIROLI, ELEONORA/K-5078-2016	GUANZIROLI, E (CORRESPONDING AUTHOR), VALDUCE HOSP, VILLA BERETTA REHABIL CTR, VIA N SAURO 17, I-23845 COSTA MASNAGA, LC, ITALY.
YU SL;YUAN J;LIN H;XU B;LIU C;SHEN YD	YU, SULI;YUAN, JING;LIN, HUA;XU, BING;LIU, CHI;SHEN, YUNDONG	ALTAS EU, 2020, J STROKE CEREBROVASC, V29, DOI 10.1016/J.JSTROKECEREBROVASDIS.2020.104995;BRAUS DF, 1994, ANN NEUROL, V36, P728, DOI 10.1002/ANA.410360507;BREIMAN L, 2001, MACH LEARN, V45, P5, DOI 10.1023/A:1010933404324;BREIMAN L., 2001, MACHINE LEARNING, V45, P5, DOI 10.1023/A:1010933404324;BUSSA M, 2015, ACTA ANAESTH SCAND, V59, P685, DOI 10.1111/AAS.12489;BZDOK D, 2018, NAT METHODS, V15, P232…	OBJECTIVESTHE SHOULDER-HAND SYNDROME (SHS) SEVERELY IMPEDES THE FUNCTION RECOVERY PROCESS OF PATIENTS AFTER STROKE. IT IS INCAPABLE TO IDENTIFY THE FACTORS AT HIGH RISK FOR ITS OCCURRENCE, AND THERE IS NO EFFECTIVE TREATMENT. THIS STUDY INTENDS TO APPLY THE RANDOM FOREST (RF) ALGORITHM IN ENSEMBLE LEARNING TO ESTABLISH A PREDICTIVE MODEL FOR THE OCCURRENCE OF SHS AFTER STROKE, AIMING TO IDENTIFY …	1124329				FUDAN UNIV, JINGAN DIST CENT HOSP, DEPT HAND & UPPER EXTREM SURG, SHANGHAI, PEOPLES R CHINA.; SHANGHAI FOURTH REHABIL HOSP, DEPT GERIATR REHABIL MED, SHANGHAI, PEOPLES R CHINA.; FUDAN UNIV, DEPT GERIATR CTR, NATL CLIN RES CTR AGING & MED, JINGAN DIST CENT HOSP SHANGHAI, SHANGHAI, PEOPLES R CHINA.; FUDAN UNIV, HUASHAN HOSP, DEPT HAND SURG, SHANGHAI, PEOPLES R CHINA.;	FUDAN UNIVERSITY; FUDAN UNIVERSITY; FUDAN UNIVERSITY						2024-01-03	ENSEMBLE LEARNING; RANDOM FOREST; SHOULDER-HAND SYNDROME; STROKE REHABILITATION; PREDICTIVE MODEL	10.3389/fnins.2023.1124329	ARTICLE			1662-453X	LIUCHI1975@163.COM; YUNDONGSHEN@FUDAN.EDU.CN			MEDICAL RESEARCH PROGRAM OF SHANGHAI MUNICIPAL HEALTH COMMISSION FUNDING [201940055]; NATIONAL NATURAL SCIENCE FOUNDATION OF CHINA [2020QN07]; JOINT MEDICAL RESEARCH PROGRAM OF SHANGHAI JING'AN DISTRICT SCIENCE AND TECHNOLOGY COMMISSION; [82071406]	THE PROJECT WAS SUPPORTED BY MEDICAL RESEARCH PROGRAM OF SHANGHAI MUNICIPAL HEALTH COMMISSION FUNDING (GRANT NO. 201940055), THE JOINT MEDICAL RESEARCH PROGRAM OF SHANGHAI JING'AN DISTRICT SCIENCE AND TECHNOLOGY COMMISSION AND HEALTH COMMISSION (GRANT NO. 2020QN07), AND NATIONAL NATURAL SCIENCE FOUNDATION OF CHINA (GRANT NO. 82071406).	D4FX5				SYNDROME TYPE-I; PAIN; STROKE; SUBLUXATION		FRONT NEUROSCI-SWITZ	FRONT. NEUROSCI.	ENGLISH	32	GREEN PUBLISHED, GOLD	YU, SULI/0000-0002-2209-5886	AVENUE DU TRIBUNAL FEDERAL 34, LAUSANNE, CH-1015, SWITZERLAND	MAR 31	8	LAUSANNE	37065924		J	FRONTIERS MEDIA SA	2023	YU, SULI/HSG-5676-2023	SHEN, YD (CORRESPONDING AUTHOR), FUDAN UNIV, JINGAN DIST CENT HOSP, DEPT HAND & UPPER EXTREM SURG, SHANGHAI, PEOPLES R CHINA.; LIU, C (CORRESPONDING AUTHOR), FUDAN UNIV, DEPT GERIATR CTR, NATL CLIN RES CTR AGING & MED, JINGAN DIST CENT HOSP SHANGHAI, SHANGHAI, PEOPLES R CHINA.; SHEN, YD (CORRESPONDING AUTHOR), FUDAN UNIV, HUASHAN HOSP, DEPT HAND SURG, SHANGHAI, PEOPLES R CHINA.
LIU XL;ZHANG WD;LI WB;ZHANG SH;LV PY;YIN Y	LIU, XIAOLU;ZHANG, WENDONG;LI, WEIBO;ZHANG, SHAOHUA;LV, PEIYUAN;YIN, YU	GONZALES CBA, 2022, IEEE LAT AM T, V20, P746, DOI 10.1109/TLA.2022.9693558;ANG KK, 2015, CLIN EEG NEUROSCI, V46, P310, DOI 10.1177/1550059414522229;BIASIUCCI A, 2018, NAT COMMUN, V9, DOI 10.1038/S41467-018-04673-Z;CARELLI L, 2017, BIOMED RES INT, V2017, DOI 10.1155/2017/1695290;CHEN L, 2021, FRONT MED-PRC, V15, P740, DOI 10.1007/S11684-020-0794-5;DALY S, 2020, COGN AFFECT BEHAV NE, V20, P669, DOI…	BACKGROUNDSEEKING POSITIVE AND COMPREHENSIVE REHABILITATION METHODS AFTER STROKE IS AN URGENT PROBLEM TO BE SOLVED, WHICH IS VERY IMPORTANT TO IMPROVE THE DYSFUNCTION OF STROKE. THE AIM OF THIS STUDY WAS TO INVESTIGATE THE EFFECTS OF MOTOR IMAGERY-BASED BRAIN-COMPUTER INTERFACE TRAINING (MI-BCI) ON UPPER LIMB FUNCTION AND ATTENTION IN STROKE PATIENTS WITH HEMIPLEGIA.METHODSSIXTY STROKE PATIENTS W…	136				NORTH CHINA UNIV SCI & TECHNOL, COLL NURSING & REHABIL, TANGSHAN 063210, PEOPLES R CHINA.; HEBEI GEN HOSP, DEPT REHABIL, SHIJIAZHUANG 050000, PEOPLES R CHINA.; HEBEI MED UNIV, DEPT GASTROINTESTINAL SURG, HOSP 2, SHIJIAZHUANG 050000, PEOPLES R CHINA.; EIGHTH PEOPLES HOSP HEBEI PROV, DEPT MED, SHIJIAZHUANG 050000, PEOPLES R CHINA.; HEBEI GEN HOSP, DEPT NEUROL, SHIJIAZHUANG 050000, PEOPLES R CHINA.;…	NORTH CHINA UNIVERSITY OF SCIENCE & TECHNOLOGY; HEBEI MEDICAL UNIVERSITY						2024-01-03	BRAIN-COMPUTER INTERFACE; STROKE; ATTENTION; MOTOR IMAGERY; UPPER EXTREMITY	10.1186/s12883-023-03150-5	ARTICLE			1471-2377	LIWEIBO-99@163.COM; YINYU-99@163.COM					C3EG6				REHABILITATION; RECOVERY; PERFORMANCE	1	BMC NEUROL	BMC NEUROL.	ENGLISH	50	GREEN SUBMITTED, GOLD, GREEN PUBLISHED		CAMPUS, 4 CRINAN ST, LONDON N1 9XW, ENGLAND	MAR 31	14	LONDON	37003976		J	BMC	2023		YIN, Y (CORRESPONDING AUTHOR), HEBEI GEN HOSP, DEPT REHABIL, SHIJIAZHUANG 050000, PEOPLES R CHINA.; LI, WB (CORRESPONDING AUTHOR), HEBEI MED UNIV, DEPT GASTROINTESTINAL SURG, HOSP 2, SHIJIAZHUANG 050000, PEOPLES R CHINA.; YIN, Y (CORRESPONDING AUTHOR), HEBEI PROV KEY LAB CEREBRAL NETWORKS & COGNIT DISO, SHIJIAZHUANG 050000, PEOPLES R CHINA.
VINARSKY V;SUN LR;YEDAVALLI VS;SCHLEIFER L;ARTHUR K;HUI FRA;HARRAR DB	VINARSKY, VICTORIA;SUN, LISA R.;YEDAVALLI, VIVEK S.;SCHLEIFER, LINDSAY;ARTHUR, KARISSA;HUI, FERDINAND;HARRAR, DANA B.	ALBERS GW, 2018, NEW ENGL J MED, V378, P708, DOI 10.1056/NEJMOA1713973;AMLIE-LEFOND C, 2020, STROKE, V51, P542, DOI 10.1161/STROKEAHA.119.027225;BANG OY, 2011, STROKE, V42, P693, DOI 10.1161/STROKEAHA.110.595256;BESLOW LA, 2012, STROKE, V43, P341, DOI 10.1161/STROKEAHA.111.633305;BHATIA K, 2019, J NEUROSURG-PEDIATR, V24, P558, DOI 10.3171/2019.5.PEDS19126;CASETTA I, 2022, J NEUROINTERV SURG, V14,…	BACKGROUND: ARTERIAL ISCHEMIC STROKE IN CHILDREN COMES WITH THE POTENTIAL FOR MORBIDITY AND MORTALITY AND CAN RESULT IN HIGH COST OF CARE AND DECREASED QUALITY OF LIFE AMONG SURVIVORS. CHILDREN WITH ARTERIAL ISCHEMIC STROKE ARE INCREASINGLY BEING TREATED WITH MECHANICAL THROMBECTOMY, BUT LITTLE IS KNOWN ABOUT THE RISKS AND BENEFITS 24 HOURS AFTER A PATIENT'S LAST KNOWN WELL (LKW) TIME. METHODS: A…				64	CHILDRENS NATL HOSP, DEPT NEUROL, 111 MICHIGAN AVE NW, WASHINGTON, DC 20010 USA.; JOHNS HOPKINS SCH MED, DEPT NEUROL, DIV PEDIAT NEUROL, BALTIMORE, MD USA.; JOHNS HOPKINS SCH MED, DEPT NEUROL, DIV CEREBROVASCULAR NEUROL, BALTIMORE, MD USA.; RUSSELL H MORGAN DEPT RADIOL & RADIOL SCI, BALTIMORE, MD USA.; UNIV HAWAII, NEUROSCI INST, QUEENS MED CTR, DIV NEUROINTERVENT SURG, HONOLULU, HI USA.;	CHILDREN'S NATIONAL HEALTH SYSTEM; JOHNS HOPKINS UNIVERSITY; JOHNS HOPKINS MEDICINE; JOHNS HOPKINS UNIVERSITY; JOHNS HOPKINS MEDICINE; THE QUEEN'S MEDICAL CENTER; UNIVERSITY OF HAWAII SYSTEM						2024-01-03	PEDIATRIC; THROMBECTOMY; COLLATERAL CIRCULATION; ARTERIAL ISCHEMIC STROKE	10.1016/j.pediatrneurol.2023.01.014	ARTICLE	MAR 2023		1873-5150	VVINARSKY2@CHILDRENSNATIONAL.ORG	67				E1QH0				ISCHEMIC-STROKE		PEDIATR NEUROL	PEDIATR. NEUROL.	ENGLISH	25			STE 800, 230 PARK AVE, NEW YORK, NY 10169 USA	JUN	4	NEW YORK	37003190		J	ELSEVIER SCIENCE INC	2023		VINARSKY, V (CORRESPONDING AUTHOR), CHILDRENS NATL HOSP, DEPT NEUROL, 111 MICHIGAN AVE NW, WASHINGTON, DC 20010 USA.
DELATORRE RG;SUTTER EN;NEMANICH ST;KRACH LE;MEEKINS G;FEYMA T;GILLICK BT	DELATORRE, RODRIGO G.;SUTTER, ELLEN N.;NEMANICH, SAMUEL T.;KRACH, LINDA E.;MEEKINS, GREGG;FEYMA, TIMOTHY;GILLICK, BERNADETTE T.	ALLMAN C, 2016, SCI TRANSL MED, V8, DOI 10.1126/SCITRANSLMED.AAD5651;BOLOGNINI N, 2011, NEUROREHAB NEURAL RE, V25, P819, DOI 10.1177/1545968311411056;BRADNAM LV, 2013, FRONT HUM NEUROSCI, V7, DOI 10.3389/FNHUM.2013.00184;CAREY JR, 1998, ARCH PHYS MED REHAB, V79, P435, DOI 10.1016/S0003-9993(98)90146-0;CARR LJ, 1993, BRAIN, V116, P1223, DOI 10.1093/BRAIN/116.5.1223;DUARTE NDC, 2014, PLOS ONE, V9, …	HEMIPARETIC CEREBRAL PALSY (HCP), WEAKNESS ON ONE SIDE OF THE BODY TYPICALLY CAUSED BY PERINATAL STROKE, IS CHARACTERIZED BY LIFELONG MOTOR IMPAIRMENTS RELATED TO ALTERATIONS IN THE CORTICOSPINAL TRACT (CST). CST REORGANIZATION COULD BE A USEFUL BIOMARKER TO GUIDE APPLICATIONS OF NEUROMODULATORY INTERVENTIONS, SUCH AS TRANSCRANIAL DIRECT CURRENT STIMULATION (TDCS), TO IMPROVE THE EFFECTIVENESS OF…				216	UNIV WISCONSIN, WAISMAN CTR, 1500 HIGHLAND AVE, MADISON, WI 53706 USA.; UNIV MINNESOTA, DEPT REHABIL MED, MINNEAPOLIS, MN USA.; MARQUETTE UNIV, DEPT OCCUPAT THERAPY, MILWAUKEE, WI USA.; GILLETTE CHILDRENS SPECIALTY HEALTHCARE, DEPT NEUROL, ST PAUL, MN USA.; UNIV MINNESOTA, DEPT NEUROL, MINNEAPOLIS, MN USA.; UNIV WISCONSIN, DEPT PEDIAT, MADISON, WI 53706 USA.;	UNIVERSITY OF WISCONSIN SYSTEM; UNIVERSITY OF WISCONSIN MADISON; UNIVERSITY OF MINNESOTA SYSTEM; UNIVERSITY OF MINNESOTA TWIN CITIES; MARQUETTE UNIVERSITY; UNIVERSITY OF MINNESOTA SYSTEM; UNIVERSITY OF MINNESOTA TWIN CITIES; UNIVERSITY OF WISCONSIN SYSTEM; UNIVERSITY OF WISCONSIN MADISON						2024-01-03	BRAIN EXCITABILITY; HEMIPARESIS; MOTOR EVOKED POTENTIAL; PERINATAL STROKE; TRANSCRANIAL DIRECT CURRENT STIMULATION	10.1080/17518423.2023.2193626	ARTICLE	MAR 2023		1751-8431	BGILLICK@WISC.EDU	221		EUNICE KENNEDY SHRIVER NATIONAL INSTITUTE OF CHILD HEALTH AND HUMAN DEVELOPMENT [HD078484-01A1]; FOUNDATION FOR PHYSICAL THERAPY; NATIONAL CENTER FOR NEUROMODULATION FOR REHABILITATION (NC NM4R) UNIVERSITY OF MINNESOTA MEDICAL SCHOOL UNIVERSITY OF MINNESOTA CENTER FOR MAGNETIC RESONANCE RESEARCH [1S10OD017974-01]; UNIVERSITY OF MINNESOTA FOUNDATION	THE WORK WAS SUPPORTED BY THE EUNICE KENNEDY SHRIVER NATIONAL INSTITUTE OF CHILD HEALTH AND HUMAN DEVELOPMENT [HD078484-01A1]; FOUNDATION FOR PHYSICAL THERAPY [PROMOTION OF DOCTORAL STUDIES - LEVEL I AWARD]; NATIONAL CENTER FOR NEUROMODULATION FOR REHABILITATION (NC NM4R) UNIVERSITY OF MINNESOTA MEDICAL SCHOOL UNIVERSITY OF MINNESOTA CENTER FOR MAGNETIC RESONANCE RESEARCH [1S10OD017974-01]; UNIVE…	C7OY0				DIRECT-CURRENT STIMULATION; PERINATAL STROKE; CHILDREN; REORGANIZATION; CONNECTIVITY; THERAPY	3	DEV NEUROREHABIL	DEV. NEUROREHABIL.	ENGLISH	29	GREEN SUBMITTED	DELATORRE, RODRIGO G./0009-0007-9500-0968	530 WALNUT STREET, STE 850, PHILADELPHIA, PA 19106 USA	APR 3	6	PHILADELPHIA	36967533		J	TAYLOR & FRANCIS INC	2023		GILLICK, BT (CORRESPONDING AUTHOR), UNIV WISCONSIN, WAISMAN CTR, 1500 HIGHLAND AVE, MADISON, WI 53706 USA.
KIM JA;CHUN MH;LEE A;JI Y;JANG H;HAN C	KIM, JI AE;CHUN, MIN HO;LEE, ANNA;JI, YOUNGHOON;JANG, HYEYOUN;HAN, CHANGSOO	BERTANI R, 2017, NEUROL SCI, V38, P1561, DOI 10.1007/S10072-017-2995-5;BROCHARD S, 2010, CURR OPIN NEUROL, V23, P683, DOI 10.1097/WCO.0B013E32833F61CE;BROKAW EB, 2011, IEEE T NEUR SYS REH, V19, P391, DOI 10.1109/TNSRE.2011.2157705;CHARALAMBOUS CP., 2014, CLASSIC PAPERS IN ORTHOPAEDICS, P415, DOI DOI 10.1007/978-1-4471-5451-8_105, 10.1007/978-1-4471-5451-8_105;CRAVEN BC, 2010, SPINAL CORD, V48, P2…	BACKGROUND: UPPER LIMB ROBOTIC REHABILITATION CAN BE BENEFICIAL TO THE PATIENTS WHEN APPLIED APPROPRIATELY. HEXO-UR30A IS A NOVEL EXOSKELETAL TYPE UPPER LIMB REHABILITATION ROBOT THAT PROVIDES CONTINUOUS PASSIVE MOTION TO THE SHOULDER JOINT. OBJECTIVE: THE PURPOSE OF THIS STUDY IS TO EVALUATE THE EFFECTIVENESS OF HEXO-UR30A ON THE PATIENT'S FUNCTIONAL CHANGE, SPASTICITY, AND RANGE OF MOTION (ROM)…	E33246				UNIV ULSAN, ASAN MED CTR, DEPT REHABIL MED, COLL MED, SEOUL, SOUTH KOREA.; ASAN INST LIFE SCI, ASAN MED CTR, SEOUL, SOUTH KOREA.; HEXAR HUMANCARE CO LTD, ANSAN, SOUTH KOREA.; UNIV ULSAN, ASAN MED CTR, DEPT REHABIL MED, COLL MED, 88 OLYMP RO 43 GIL, SEOUL 05505, SOUTH KOREA.;	UNIVERSITY OF ULSAN; ASAN MEDICAL CENTER; UNIVERSITY OF ULSAN						2024-01-03	NEUROLOGICAL REHABILITATION; ROBOTICS; STROKE; UPPER LIMB	10.1097/MD.0000000000033246	ARTICLE			1536-5964	JIREHJIAE@GMAIL.COM; MHCHUN0@GMAIL.COM; LEEANNA725@GMAIL.COM; YHOON88@NAVER.COM; HYJANG82@GMAIL.COM; CSHAN@HEXARSYS.COM					D7PB0				FUGL-MEYER ASSESSMENT; MODIFIED ASHWORTH SCALE; UPPER-EXTREMITY; RELIABILITY; RECOVERY	12	MEDICINE	MEDICINE (BALTIMORE)	ENGLISH	26	GREEN PUBLISHED, GOLD		TWO COMMERCE SQ, 2001 MARKET ST, PHILADELPHIA, PA 19103 USA	MAR 24	6	PHILADELPHIA	36961152		J	LIPPINCOTT WILLIAMS & WILKINS	2023		CHUN, MH (CORRESPONDING AUTHOR), UNIV ULSAN, ASAN MED CTR, DEPT REHABIL MED, COLL MED, 88 OLYMP RO 43 GIL, SEOUL 05505, SOUTH KOREA.
KOLMOS M;MADSEN MJ;LIU ML;KARABANOV A;JOHANSEN KL;THIELSCHER A;GANDRUP K;LUNDELL H;FUGLSANG S;THADE E;CHRISTENSEN H;IVERSEN HK;SIEBNER HR;KRUUSE C	KOLMOS, MIA;MADSEN, MADS JUST;LIU, MARIE LOUISE;KARABANOV, ANKE;JOHANSEN, KATRINE LYDERS;THIELSCHER, AXEL;GANDRUP, KAREN;LUNDELL, HENRIK;FUGLSANG, SOREN;THADE, ESBEN;CHRISTENSEN, HANNE;IVERSEN, HELLE KLINGENBERG;SIEBNER, HARTWIG ROMAN;KRUUSE, CHRISTINA	ADAMS HP, 1993, STROKE, V24, P35, DOI 10.1161/01.STR.24.1.35;ALAM M, 2016, PHYS MED BIOL, V61, P4506, DOI 10.1088/0031-9155/61/12/4506;ALSOP DC, 2015, MAGN RESON MED, V73, P102, DOI 10.1002/MRM.25197;ANTAL A, 2017, CLIN NEUROPHYSIOL, V128, P1774, DOI 10.1016/J.CLINPH.2017.06.001;ANTAL A, 2004, INVEST OPHTH VIS SCI, V45, P702, DOI 10.1167/IOVS.03-0688;AWATA S, 2007, PSYCHIAT CLIN NEUROS, V61, P112…	BACKGROUNDMANY PATIENTS DO NOT FULLY REGAIN MOTOR FUNCTION AFTER ISCHEMIC STROKE. TRANSCRANIAL DIRECT CURRENT STIMULATION (TDCS) TARGETING THE MOTOR CORTEX MAY IMPROVE MOTOR OUTCOME AS AN ADD-ON INTERVENTION TO PHYSICAL REHABILITATION. HOWEVER, BENEFICIAL EFFECTS ON MOTOR FUNCTION VARY LARGELY AMONG PATIENTS WITHIN AND ACROSS TDCS TRIALS. IN ADDITION TO A LARGE HETEROGENEITY OF STUDY DESIGNS, THI…	216				COPENHAGEN UNIV HOSP HERLEV & GENTOFTE, DEPT NEUROL, NEUROVASC RES UNIT NVRU, COPENHAGEN, DENMARK.; COPENHAGEN UNIV HOSP AMAGER & HVIDOVRE, DANISH RES CTR MAGNET RESONANCE DRCMR, CTR FUNCT & DIAGNOST IMAGING & RES, COPENHAGEN, DENMARK.; UNIV COPENHAGEN, DEPT NUTR EXERCISE & SPORT NEXS, COPENHAGEN, DENMARK.; COPENHAGEN UNIV HOSP HERLEV & GENTOFTE, DEPT PHYSIOTHERAPY & OCCUPAT THERAPY, COPENHAGEN, …	UNIVERSITY OF COPENHAGEN; TECHNICAL UNIVERSITY OF DENMARK; UNIVERSITY OF COPENHAGEN; BISPEBJERG HOSPITAL; UNIVERSITY OF COPENHAGEN; RIGSHOSPITALET; UNIVERSITY OF COPENHAGEN						2024-01-03	TRANSCRANIAL DIRECT CURRENT STIMULATION; ISCHEMIC STROKE; NEUROREHABILITATION; UPPER-EXTREMITY RECOVERY; NEUROPLASTICITY	10.1186/s13063-023-07234-y	ARTICLE			1745-6215	CHRISTINA.KRUUSE@REGIONH.DK					A8QY5				ACUTE ISCHEMIC-STROKE; MOTOR CORTEX; UPPER EXTREMITY; HAND MOVEMENTS; EXCITABILITY; RECOVERY; BRAIN; TDCS; RECOMMENDATIONS; RELIABILITY	1	TRIALS	TRIALS	ENGLISH	80	GOLD, GREEN PUBLISHED, GREEN SUBMITTED	LIU, MARIE LOUISE/0000-0002-9116-0696; SIEBNER, HARTWIG ROMAN/0000-0002-3756-9431; IVERSEN, HELLE KLINGENBERG/0000-0002-5880-6352; PETERSEN, ESBEN THADE/0000-0001-7529-3432; THIELSCHER, AXEL/0000-0002-4752-5854; CHRISTENSEN, HANNE/0000-0002-7472-3194; MADSEN, MADS ALEXANDER JUST/0000-0002-8585-3883; KRUUSE, CHRISTINA/0000-0002-4210-0523; KARABANOV, ANKE NINIJA/0000-0003-1874-393X	CAMPUS, 4 CRINAN ST, LONDON N1 9XW, ENGLAND	MAR 23	16	LONDON	36949490		J	BMC	2023	LIU, MARIE LOUISE/HQY-4700-2023; SIEBNER, HARTWIG ROMAN/ISS-8209-2023; IVERSEN, HELLE KLINGENBERG/P-5726-2019; PETERSEN, ESBEN THADE/Q-8266-2019	KRUUSE, C (CORRESPONDING AUTHOR), COPENHAGEN UNIV HOSP HERLEV & GENTOFTE, DEPT NEUROL, NEUROVASC RES UNIT NVRU, COPENHAGEN, DENMARK.; KRUUSE, C (CORRESPONDING AUTHOR), UNIV COPENHAGEN, FAC HLTH & MED SCI, DEPT CLIN MED, COPENHAGEN, DENMARK.
GEED S;GRAINGER ML;MITCHELL A;ANDERSON CC;SCHMAULFUSS HL;CULP SA;MCCORMICK ER;MCGARRY MR;DELGADO MN;NOCCIOLI AD;SHELEPOV J;DROMERICK AW;LUM PS	GEED, SHASHWATI;GRAINGER, MEGAN L.;MITCHELL, ABIGAIL;ANDERSON, CASSIDY C.;SCHMAULFUSS, HENRIKE L.;CULP, SERAPHINA A.;MCCORMICK, EILIS R.;MCGARRY, MAUREEN R.;DELGADO, MYSTEE N.;NOCCIOLI, ALLYSA D.;SHELEPOV, JULIA;DROMERICK, ALEXANDER W.;LUM, PETER S.	BARTH J, 2020, PLOS ONE, V15, DOI 10.1371/JOURNAL.PONE.0221668;BLAND JM, 1986, LANCET, V1, P307, DOI 10.1016/S0140-6736(86)90837-8;BOCHNIEWICZ EM, 2017, J STROKE CEREBROVASC, V26, P2880, DOI 10.1016/J.JSTROKECEREBROVASDIS.2017.07.004;BROTT T, 1989, STROKE, V20, P864, DOI 10.1161/01.STR.20.7.864;CHUANG IC, 2017, PHYS THER, V97, P1030, DOI 10.1093/PTJ/PZX071;CUMMING TB, 2013, ACTA NEUROL SCAND, V12…	OBJECTIVE: THIS STUDY AIMS TO INVESTIGATE THE VALIDITY OF MACHINE LEARNING-DERIVED AMOUNT OF REAL-WORLD FUNCTIONAL UPPER EXTREMITY (UE) USE IN INDIVIDUALS WITH STROKE. WE HYPOTHESIZED THAT MACHINE LEARNING CLASSIFICATION OF WRIST-WORN ACCELEROMETRY WILL BE AS ACCURATE AS FRAME-BY-FRAME VIDEO LABELING (GROUND TRUTH). A SECOND OBJECTIVE WAS TO VALIDATE THE MACHINE LEARNING CLASSIFICATION AGAINST ME…	1116878				GEORGETOWN UNIV, DEPT REHABIL MED, WASHINGTON, DC 20057 USA.; MEDSTAR NATL REHABIL HOSP, WASHINGTON, DC 20010 USA.; CATHOLIC UNIV AMER, DEPT BIOMED ENGN, WASHINGTON, DC USA.;	GEORGETOWN UNIVERSITY; CATHOLIC UNIVERSITY OF AMERICA						2024-01-03	ACCELEROMETRY; STROKE REHABILITATION; PSYCHOMETRICS; PARESIS; REHABILITATION; SENSORS; DISABILITY EVALUATION; MACHINE LEARNING; ADLS	10.3389/fphys.2023.1116878	ARTICLE			1664-042X	SHASHWATI.GEED@MEDSTAR.NET			DEPARTMENT OF HEALTH AND HUMAN SERVICES (NIDILRR) [90REGE0004]; NIH/NICHD NATIONAL CENTER FOR MEDICAL REHABILITATION RESEARCH NEURAL REHABILITATION AND RESTORATIVE NEUROSCIENCE TRAINING NETWORK [K12HD093427]	FUNDING THIS WORK WAS SUPPORTED BY THE DEPARTMENT OF HEALTH AND HUMAN SERVICES (NIDILRR; GRANT NUMBER 90REGE0004) AND THE NIH/NICHD NATIONAL CENTER FOR MEDICAL REHABILITATION RESEARCH NEURAL REHABILITATION AND RESTORATIVE NEUROSCIENCE TRAINING NETWORK K12HD093427.	C7UZ9				MOTOR-ACTIVITY LOG; ARM MOVEMENT; WORN SENSOR; RESPONSIVENESS; DEXTERITY		FRONT PHYSIOL	FRONT. PHYSIOL.	ENGLISH	33	GREEN PUBLISHED, GOLD		AVENUE DU TRIBUNAL FEDERAL 34, LAUSANNE, CH-1015, SWITZERLAND	MAR 22	10	LAUSANNE	37035665		J	FRONTIERS MEDIA SA	2023		GEED, S (CORRESPONDING AUTHOR), GEORGETOWN UNIV, DEPT REHABIL MED, WASHINGTON, DC 20057 USA.; GEED, S (CORRESPONDING AUTHOR), MEDSTAR NATL REHABIL HOSP, WASHINGTON, DC 20010 USA.
PARK JE;PARK SH;LEE JH;RYU BJ;HWANG SY;BAEK SJ;YANG SN	PARK, JI EUN;PARK, SO HYUN;LEE, JUN HEE;RYU, BYUNG-JU;HWANG, SOON-YOUNG;BAEK, SEUNG JUN;YANG, SEUNG NAM	AKOGLU H, 2018, TURK J EMERG MED, V18, P91, DOI 10.1016/J.TJEM.2018.08.001;ALT MURPHY M, 2011, NEUROREHAB NEURAL RE, V25, P71, DOI 10.1177/1545968310370748;BEATON DE, 2000, SPINE, V25, P3186, DOI 10.1097/00007632-200012150-00014;BECKERMAN H, 2001, QUAL LIFE RES, V10, P571, DOI 10.1023/A:1013138911638;BENTLER PM, 1980, PSYCHOL BULL, V88, P588, DOI 10.1037/0033-2909.107.2.238;BUMA FE, 2010, NEURORE…	THE REACHING PERFORMANCE SCALE FOR STROKE EVALUATES REACH-TO GRASP MOVEMENT OF THE UPPER EXTREMITY AND COMPENSATORY MOVEMENTS. THE OBJECTIVE OF THE STUDY WAS TO TRANSLATE AND CROSS-CULTURALLY ADAPT THE REACHING PERFORMANCE SCALE FOR STROKE INTO KOREAN AND ASSESS ITS RELIABILITY AND VALIDITY. AN EXPERT COMMITTEE SUPERVISED THE FORWARD AND BACKWARD TRANSLATION AND THE FINAL TRANSLATED KOREAN VERSIO…					KOREA UNIV, GURO HOSP, COLL MED, DEPT PHYS MED & REHABIL, SEOUL, SOUTH KOREA.; SAHMYOOK MED CTR, DEPT PHYS MED & REHABIL, SEOUL, SOUTH KOREA.; KOREA UNIV, COLL MED, DEPT BIOSTAT, SEOUL, SOUTH KOREA.; KOREA UNIV, DEPT COMP SCI & ENGN, SEOUL, SOUTH KOREA.;	KOREA UNIVERSITY; KOREA UNIVERSITY MEDICINE (KU MEDICINE); KOREA UNIVERSITY; KOREA UNIVERSITY MEDICINE (KU MEDICINE); KOREA UNIVERSITY						2024-01-03	HEMIPLEGIA; KOREAN VERSION; REACHING; REACHING PERFORMANCE SCALE; STROKE; UPPER LIMB	10.1097/MD.0000000000033261	ARTICLE			1536-5964	PARKSH0406@GMAIL.COM; PARKSH0406@GMAIL.COM; JHL3728@HANMAIL.NET; BTJRBJ@GMAIL.COM; HWANGSY214@GMAIL.COM; SJBAEK@KOREA.AC.KR; SNAMYANG@KOREA.AC.KR			NATIONAL RESEARCH FOUNDATION OF KOREA (NRF) - MINISTRY OF SCIENCE, ICT & FUTURE PLANNING [NRF-2019R1G1A1009646]; MSIT (MINISTRY OF SCIENCE AND ICT), KOREA [IITP-2022-2020-0-01819]	THIS RESEARCH WAS SUPPORTED BY THE BASIC SCIENCE RESEARCH PROGRAM THROUGH THE NATIONAL RESEARCH FOUNDATION OF KOREA (NRF) FUNDED BY THE MINISTRY OF SCIENCE, ICT & FUTURE PLANNING (NRF-2019R1G1A1009646); MSIT (MINISTRY OF SCIENCE AND ICT), KOREA, UNDER THE ICT CREATIVE CONSILIENCE PROGRAM (IITP-2022-2020-0-01819) SUPERVISED BY THE IITP (INSTITUTE FOR INFORMATION & COMMUNICATIONS TECHNOLOGY PLANNIN…	J6WE8				UPPER-LIMB; FIT INDEXES; RECOVERY; TRUNK; MOVEMENT; CRITERIA; QUALITY; PATIENT	11	MEDICINE	MEDICINE (BALTIMORE)	ENGLISH	22	GOLD, GREEN PUBLISHED	HWANG, SOON YOUNG/0000-0001-7474-1803; YANG, SEUNG NAM/0000-0003-2850-0341	TWO COMMERCE SQ, 2001 MARKET ST, PHILADELPHIA, PA 19103 USA	MAR 17	5	PHILADELPHIA	36930076		J	LIPPINCOTT WILLIAMS & WILKINS	2023		YANG, SN (CORRESPONDING AUTHOR), KOREA UNIV, GURO HOSP, COLL MED, DEPT PHYS MED & REHABIL, SEOUL, SOUTH KOREA.
JADAVJI Z;KIRTON A;METZLER MJ;ZEWDIE E	JADAVJI, ZEANNA;KIRTON, ADAM;METZLER, MEGAN J.;ZEWDIE, EPHREM	ALAWIEH A, 2017, TRANSL STROKE RES, V8, P529, DOI 10.1007/S12975-017-0551-5;ANONYMOUS, 2006, J PSYCHOEDUC ASSESS, DOI 10.1177/0734282905285792, DOI 10.1177/0734282905285792;ANONYMOUS, 2015, NEUROLOGY, DOI 10.1016/S1090-3798(15)30030-1, DOI 10.1016/S1090-3798(15)30030-1;BIASIUCCI A, 2018, NAT COMMUN, V9, DOI 10.1038/S41467-018-04673-Z;BOCKBRADER MA, 2018, PM&R, V10, PS233, DOI 10.1016/J.PMRJ.2018.…	BACKGROUNDPERINATAL STROKE (PS) CAUSES MOST HEMIPARETIC CEREBRAL PALSY (CP) AND RESULTS IN LIFELONG DISABILITY. CHILDREN WITH SEVERE HEMIPARESIS HAVE LIMITED REHABILITATION OPTIONS. BRAIN COMPUTER INTERFACE- ACTIVATED FUNCTIONAL ELECTRICAL STIMULATION (BCI-FES) OF TARGET MUSCLES MAY ENHANCE UPPER EXTREMITY FUNCTION IN HEMIPARETIC ADULTS. WE CONDUCTED A PILOT CLINICAL TRIAL TO ASSESS THE SAFETY AN…	1006242				UNIV CALGARY, CUMMING SCH MED, CALGARY, AB, CANADA.; UNIV CALGARY, DEPT PEDIAT, CALGARY, AB, CANADA.; ALBERTA CHILDRENS HOSP RES INST, CALGARY, AB, CANADA.; ALBERTA CHILDRENS PROV GEN HOSP, DEPT PEDIAT, CALGARY, AB, CANADA.; ALBERTA CHILDRENS PROV GEN HOSP, DEPT CLIN NEUROSCI, CALGARY, AB, CANADA.;	UNIVERSITY OF CALGARY; UNIVERSITY OF CALGARY; ALBERTA CHILDRENS HOSPITAL; UNIVERSITY OF CALGARY; UNIVERSITY OF CALGARY; ALBERTA CHILDRENS HOSPITAL						2024-01-03	PERINATAL STROKE; CEREBRAL PALSY; ELECTRICAL STIMULATION (ES); BRAIN COMPUTER INTERFACE; REHABILITATION	10.3389/fnhum.2023.1006242	ARTICLE				EPHREM.ZEWDIE@ALBERTAHEALTHSERVICES.CA			HEART AND STROKE FOUNDATION SEED GRANT [10012689]; ALBERTA CHILDREN'S HOSPITAL DEPARTMENT OF PEDIATRICS INNOVATION AWARD	FUNDING THIS STUDY WAS SUPPORTED BY THE HEART AND STROKE FOUNDATION SEED GRANT UNDER GRANT NUMBER (10012689) AND THE ALBERTA CHILDREN'S HOSPITAL DEPARTMENT OF PEDIATRICS INNOVATION AWARD.	C3VE3				BRAIN-COMPUTER INTERFACES; CEREBRAL-PALSY; DEVELOPMENTAL PLASTICITY; UPPER-LIMB; REHABILITATION; RECOMMENDATIONS; EFFICACY		FRONT HUM NEUROSCI	FRONT. HUM. NEUROSCI.	ENGLISH	54	GREEN PUBLISHED, GOLD		AVENUE DU TRIBUNAL FEDERAL 34, LAUSANNE, CH-1015, SWITZERLAND	MAR 17	10	LAUSANNE	37007682		J	FRONTIERS MEDIA SA	2023		ZEWDIE, E (CORRESPONDING AUTHOR), UNIV CALGARY, CUMMING SCH MED, CALGARY, AB, CANADA.; ZEWDIE, E (CORRESPONDING AUTHOR), UNIV CALGARY, DEPT PEDIAT, CALGARY, AB, CANADA.; ZEWDIE, E (CORRESPONDING AUTHOR), ALBERTA CHILDRENS HOSP RES INST, CALGARY, AB, CANADA.
GONG QW;YAN RB;CHEN H;DUAN X;WU XY;ZHANG X;ZHOU Y;FENG Z;CHEN Y;LIU JB;XU P;QIU J;LIU HL;HOU JM	GONG, QIUWEN;YAN, RUBING;CHEN, HAN;DUAN, XIA;WU, XIAOYU;ZHANG, XIN;ZHOU, YI;FENG, ZHOU;CHEN, YA;LIU, JIANBO;XU, PENG;QIU, JING;LIU, HONGLIANG;HOU, JINGMING	APARÍCIO LVM, 2016, BRAIN STIMUL, V9, P671, DOI 10.1016/J.BRS.2016.05.004;BEEBE JA, 2009, STROKE, V40, P1772, DOI 10.1161/STROKEAHA.108.536763;BORNHEIM S, 2020, BRAIN STIMUL, V13, P329, DOI 10.1016/J.BRS.2019.10.019;BUCKNER RL, 2013, NEURON, V80, P807, DOI 10.1016/J.NEURON.2013.10.044;CANTARERO G, 2015, J NEUROSCI, V35, P3285, DOI 10.1523/JNEUROSCI.2885-14.2015;CAO YX, 2020, INT J SPORTS MED, V41…	BACKGROUND: THE CEREBELLUM IS INVOLVED IN THE CONTROL AND COORDINATION OF MOVEMENTS BUT IT REMAINS UNCLEAR WHETHER STIMULATION OF THE CEREBELLUM COULD IMPROVE THE RECOVERY OF UPPER LIMB MOTOR FUNCTION. THEREFORE, THIS STUDY AIMED TO EXPLORE WHETHER CEREBELLAR TRANSCRANIAL DIRECT CURRENT STIMULATION (TDCS) THERAPY COULD PROMOTE THE RECOVERY OF UPPER LIMB MOTOR FUNCTION IN PATIENTS WHO SUFFERED A S…	1044333				THIRD MIL MED UNIV ARMY MED UNIV, SOUTHWEST HOSP, DEPT REHABIL, CHONGQING, PEOPLES R CHINA.; UNIV ELECT SCI & TECHNOL CHINA, SCH LIFE SCI & TECHNOL, CHENGDU, PEOPLES R CHINA.; UNIV ELECT SCI & TECHNOL CHINA, SCH MECH & ELECT ENGN, CHENGDU, PEOPLES R CHINA.;	ARMY MEDICAL UNIVERSITY; UNIVERSITY OF ELECTRONIC SCIENCE & TECHNOLOGY OF CHINA; UNIVERSITY OF ELECTRONIC SCIENCE & TECHNOLOGY OF CHINA						2024-01-03	TRANSCRANIAL DIRECT CURRENT STIMULATION; STROKE; CEREBELLUM; REHABILITATION; UPPER LIMB MOTOR FUNCTION	10.3389/fneur.2023.1044333	ARTICLE				JINGMINGHOU@HOTMAIL.COM			NATIONAL NATURE SCIENCE FOUNDATION OF CHINA [U19A2082]; NATIONAL KEY RESEARCH AND DEVELOPMENT PROGRAM OF CHINA [2017YFC1308503]; CHONGQING NATURAL SCIENCE FOUNDATION [2022WSJK009]	FUNDING THIS STUDY WAS SUPPORTED BY THE NATIONAL NATURE SCIENCE FOUNDATION OF CHINA (U19A2082), THE NATIONAL KEY RESEARCH AND DEVELOPMENT PROGRAM OF CHINA (2017YFC1308503), AND THE CHONGQING NATURAL SCIENCE FOUNDATION (2022WSJK009).	C4OU6				MAGNETIC STIMULATION; COGNITIVE FUNCTION; ISCHEMIC-STROKE; RECOVERY; ACQUISITION; CORTEX		FRONT NEUROL	FRONT. NEUROL.	ENGLISH	53	GOLD, GREEN PUBLISHED		AVENUE DU TRIBUNAL FEDERAL 34, LAUSANNE, CH-1015, SWITZERLAND	MAR 16	10	LAUSANNE	37006504		J	FRONTIERS MEDIA SA	2023	JIN, JIN/JTV-5024-2023; ZHANG, YUAN/JUF-7293-2023; LI, YAN/JUU-5189-2023; LIU, JING/IQX-0664-2023; ZHANG, LY/JMB-7214-2023; WANG, HANG/JND-8481-2023; WANG, XINGYU/JNE-0602-2023; WANG, PEIPEI/JUF-6950-2023; ZHANG, ZIXUAN/JSL-3603-2023; LI, WEI/JUE-9796-2023; YIN, YUE/JQV-9753-2023	HOU, JM (CORRESPONDING AUTHOR), THIRD MIL MED UNIV ARMY MED UNIV, SOUTHWEST HOSP, DEPT REHABIL, CHONGQING, PEOPLES R CHINA.
ELMANOWSKI J;SEELEN H;GEERS R;KLEYNEN M;VERBUNT J	ELMANOWSKI, JULE;SEELEN, HENK;GEERS, RICHARD;KLEYNEN, MELANIE;VERBUNT, JEANINE	ARYA KN, 2012, TOP STROKE REHABIL, V19, P193, DOI 10.1310/TSR1903-193;ASKIE LM., 2017, THE CLINICAL TRIALS LANDSCAPE IN AUSTRALIA 2006;BACH-Y-RITA P, 2001, TOP STROKE REHABIL, V8, P1;BACH-Y-RITA PAUL, 2002, TOP STROKE REHABIL, V8, P1;BARAK SHARON, 2006, NEURORX, V3, P505, DOI 10.1016/J.NURX.2006.07.009;BOHANNON RW, 1987, PHYS THER, V67, P206, DOI 10.1093/PTJ/67.2.206;BROEKS JG, 1999, DISABIL REHA…	BACKGROUNDIMPROVING ARM-HAND SKILL PERFORMANCE IS A MAJOR THERAPEUTIC TARGET IN STROKE REHABILITATION AND NEEDS INTENSIVE AND VARIED TRAINING. HOWEVER, GUIDED TREATMENT TIME IS LIMITED. TECHNOLOGY CAN ASSIST IN THE TRAINING OF PATIENTS, OFFERING A HIGHER INTENSITY AND MORE VARIETY IN CONTENT. A NEW TASK-ORIENTED ARM TRAINING APPROACH WAS DEVELOPED, USING A 'REMOTE HANDLING CONCEPT BASED' DEVICE T…	189				MAASTRICHT UNIV, CARE & PUBL HLTH RES INST, DEPT REHABIL MED, MAASTRICHT, NETHERLANDS.; ADELANTE CTR EXPERTISE REHABIL & AUDIOL, HOENSBROEK, NETHERLANDS.; ADELANTE REHABIL CTR, HOENSBROEK, NETHERLANDS.; ZUYD UNIV APPL SCI, FAC HLTH, RES CTR NUTR LIFESTYLE & EXERCISE, HEERLEN, NETHERLANDS.;	MAASTRICHT UNIVERSITY; MAASTRICHT UNIVERSITY MEDICAL CENTRE (MUMC)						2024-01-03	STROKE; REHABILITATION; FUNCTIONAL PERFORMANCE; UPPER LIMB; TECHNOLOGY; HAPTIC FEEDBACK; RANDOMIZED CLINICAL TRIAL; EFFECTIVENESS; CLINICAL STUDY; CLINICAL TRIAL PROTOCOL	10.1186/s13063-023-07139-w	ARTICLE			1745-6215	JULE.ELMANOWSKI@ADELANTEGROEP.NL			ADELANTE ZORGGROEP; ZUYD UNIVERSITY OF APPLIED SCIENCES	THIS STUDY IS INVESTIGATOR INITIATED AND IS FUNDED BY ADELANTE ZORGGROEP IN THE FORM OF SALARIES OF THE AUTHORS JE, RG, JV AND HS. ZUYD UNIVERSITY OF APPLIED SCIENCES SUPPORTS THIS STUDY IN THE FORM OF SALARY OF THE AUTHOR MK.THE FUNDING BODIES DO NOT HAVE A ROLE IN THE DESIGN OF THE STUDY AND COLLECTION, THE ANALYSIS AND INTERPRETATION OF THE DATA AND THE WRITING OF THE MANUSCRIPT.	A2FJ1				FUGL-MEYER ASSESSMENT; CONSTRAINT-INDUCED THERAPY; SELF-EFFICACY; UPPER-LIMB; INTERRATER RELIABILITY; RECOVERY PLATEAU; MOTOR RECOVERY; REHABILITATION; TIME; VALIDITY	1	TRIALS	TRIALS	ENGLISH	100	GREEN PUBLISHED, GOLD		CAMPUS, 4 CRINAN ST, LONDON N1 9XW, ENGLAND	MAR 14	14	LONDON	36918922		J	BMC	2023		ELMANOWSKI, J (CORRESPONDING AUTHOR), MAASTRICHT UNIV, CARE & PUBL HLTH RES INST, DEPT REHABIL MED, MAASTRICHT, NETHERLANDS.; ELMANOWSKI, J (CORRESPONDING AUTHOR), ADELANTE CTR EXPERTISE REHABIL & AUDIOL, HOENSBROEK, NETHERLANDS.; ELMANOWSKI, J (CORRESPONDING AUTHOR), ADELANTE REHABIL CTR, HOENSBROEK, NETHERLANDS.
NEMANICH ST;LENCH DH;SUTTER EN;KOWALSKI JL;FRANCIS SM;MEEKINS GD;KRACH LE;FEYMA T;GILLICK BT	NEMANICH, SAMUEL T.;LENCH, DANIEL H.;SUTTER, ELLEN N.;KOWALSKI, JESSE L.;FRANCIS, SUNDAY M.;MEEKINS, GREGG D.;KRACH, LINDA E.;FEYMA, TIM;GILLICK, BERNADETTE T.	ALLMAN C, 2016, SCI TRANSL MED, V8, DOI 10.1126/SCITRANSLMED.AAD5651;ANTAL A, 2007, EUR J NEUROSCI, V26, P2687, DOI 10.1111/J.1460-9568.2007.05896.X;AREE-UEA BENCHAPORN, 2014, JOURNAL OF THE MEDICAL ASSOCIATION OF THAILAND, V97, P954;BAGCE HF, 2013, J NEUROPHYSIOL, V109, P1097, DOI 10.1152/JN.00304.2012;BASHIR S, 2019, PHYSIOL REP, V7, DOI 10.14814/PHY2.14087;BATSIKADZE G, 2013, J PHYSIOL-LONDON,…	CHILDREN WITH HEMIPARESIS (CWH) DUE TO STROKE EARLY IN LIFE FACE LIFELONG IMPAIRMENTS IN MOTOR FUNCTION. TRANSCRANIAL DIRECT CURRENT STIMULATION (TDCS) MAY BE A SAFE AND FEASIBLE ADJUVANT THERAPY TO AUGMENT REHA-BILITATION. GIVEN THE VARIABILITY IN OUTCOMES FOLLOWING TDCS, TAILORED PROTOCOLS OF TDCS ARE REQUIRED. WE EVAL-UATED THE SAFETY, FEASIBILITY, AND PRELIMINARY EFFECTS OF A SINGLE SESSION O…				27	MARQUETTE UNIV, DEPT OCCUPAT THERAPY, 1700 WEST WELLS ST,ROOM 140, MILWAUKEE, WI 53201 USA.; MED UNIV SOUTH CAROLINA, DEPT NEUROL, 208B RUTLEDGE AVE, CHARLESTON, SC 29425 USA.; UNIV MINNESOTA, DEPT REHABIL MED, 420 DELAWARE ST SE,MMC 388, MINNEAPOLIS, MN 55455 USA.; HARVARD MED SCH, DEPT PHYS MED & REHABIL, 79-96 13TH ST, CHARLESTOWN, MA USA.; UNIV MINNESOTA, DEPT PSYCHIAT & BEHAV SCI, 2312 S 6TH…	MARQUETTE UNIVERSITY; MEDICAL UNIVERSITY OF SOUTH CAROLINA; UNIVERSITY OF MINNESOTA SYSTEM; UNIVERSITY OF MINNESOTA TWIN CITIES; UNIVERSITY OF MINNESOTA SYSTEM; UNIVERSITY OF MINNESOTA TWIN CITIES; UNIVERSITY OF MINNESOTA SYSTEM; UNIVERSITY OF MINNESOTA TWIN CITIES; UNIVERSITY OF WISCONSIN SYSTEM; UNIVERSITY OF WISCONSIN MADISON; MARQUETTE UNIVERSITY						2024-01-03	TRANSCRANIAL DIRECT CURRENT STIMULATION; PERINATAL STROKE; HEMIPARESIS; MOTOR EVOKED POTENTIAL; BRAIN EXCITABILITY	10.1016/j.ejpn.2023.01.013	ARTICLE	MAR 2023		1532-2130	SAM.NEMANICH@MARQUETTE.EDU	35		NATIONAL INSTITUTES OF HEALTH NATIONAL CENTER OF NEUROMODULATION; NIH/NICHD [P2CHD086844]; EUNICE KENNEDY SHRIVER NATIONAL INSTITUTE OF CHILD HEALTH & HUMAN DEVELOPMENT OF THE NATIONAL INSTITUTES OF HEALTH [HD078484-01A1]; UNIVERSITY OF MINNESOTA FOUNDATION; UNIVERSITY OF MINNESOTA MEDICAL SCHOOL; UNIVERSITY OF MINNESOTA CENTER FOR MAGNETIC RESONANCE RESEARCH [P41 EB027061, P30 NS076408, 1S10OD01…	TO ALL THE DEDICATED PARTICIPANTS AND THEIR FAMILIES, WE ARE GRATEFUL FOR YOUR CONTINUED INVOLVEMENT IN OUR RESEARCH. WE WOULD ALSO LIKE TO THANK TANJILA NAWSHIN, MBBS FOR HER HELP WITH DATA COLLECTION, AND CRYSTAL JIANG, ANTHONY RIKBERG, AND KERI ROGAN FOR THEIR HELP WITH DATA ANALYSIS. RESEARCH REPORTED IN THIS PUBLICATION WAS SUPPORTED BY PILOT FUNDING FROM THE NATIONAL INSTITUTES OF HEALTH NA…	A5YX8				INDUCED MOVEMENT THERAPY; HEMIPLEGIC CEREBRAL-PALSY; PERINATAL STROKE; PEDIATRIC HEMIPARESIS; DOUBLE-BLIND; MAGNETIC STIMULATION; BRAIN-STIMULATION; VIRTUAL-REALITY; SINGLE SESSION; CONSTRAINT		EUR J PAEDIATR NEURO	EUR. J. PAEDIATR. NEUROL.	ENGLISH	64		FRANCIS, S/0000-0003-4369-0331; NEMANICH, SAMUEL/0000-0001-6093-7266; KOWALSKI, JESSE/0000-0003-1745-3877; SUTTER, ELLEN/0000-0002-9883-8471; KRACH, LINDA/0000-0002-0993-8199	THE BOULEVARD, LANGFORD LANE, KIDLINGTON, OXFORD OX5 1GB, OXON, ENGLAND	MAR	9	OXFORD	36878110		J	ELSEVIER SCI LTD	2023		NEMANICH, ST (CORRESPONDING AUTHOR), MARQUETTE UNIV, DEPT OCCUPAT THERAPY, 1700 WEST WELLS ST,ROOM 140, MILWAUKEE, WI 53201 USA.
CHEN YA;LEWTHWAITE R;SCHWEIGHOFER N;MONTEROSSO JR;FISHER BE;WINSTEIN C	CHEN, YI-AN;LEWTHWAITE, REBECCA;SCHWEIGHOFER, NICOLAS;MONTEROSSO, JOHN R.;FISHER, BETH E.;WINSTEIN, CAROLEE	ANDREWS K, 1979, RHEUMATOL REHABIL, V18, P43, DOI 10.1093/RHEUMATOLOGY/18.1.43;BAILEY RR, 2015, NEUROREHAB NEURAL RE, V29, P969, DOI 10.1177/1545968315583720;BAILEY RR, 2014, PLOS ONE, V9, DOI 10.1371/JOURNAL.PONE.0103135;BALLESTER BR, 2022, FRONT NEUROL, V13, DOI 10.3389/FNEUR.2022.804211;BANDURA A, 1977, PSYCHOL REV, V84, P191, DOI 10.1037/0033-295X.84.2.191;BARKER RN, 2005, DISABIL REHABIL, V2…	OBJECTIVE: TO DETERMINE THE MOMENTARY EFFECT OF SOCIAL-COGNITIVE FACTORS, IN ADDITION TO MOTOR CAPABILITY, ON POST-STROKE PARETIC ARM/HAND USE IN THE NATURAL ENVIRONMENT. DESIGN: A 5-DAY OBSERVATIONAL STUDY IN WHICH PARTICIPANTS WERE SENT 6 ECOLOGICAL MOMENTARY ASSESSMENT (EMA) PROMPTS/DAY. SETTING: PARTICIPANTS' DAILY ENVIRONMENT. PARTICIPANTS: COMMUNITY-DWELLING, CHRONIC STROKE SURVIVORS WITH R…				390	UNIV SOUTHERN CALIF, HERMAN OSTROW SCH DENT, DIV BIOKINESIOL & PHYS THERAPY, LOS ANGELES, CA USA.; RANCHO LOS AMIGOS NATL REHABIL CTR, DOWNEY, CA USA.; UNIV SOUTHERN CALIF, DANA & DAVID DORNSIFE COLL LETTERS ARTS & SCI, DEPT PSYCHOL, LOS ANGELES, CA USA.; UNIV SOUTHERN CALIF, KECK SCH MED, DEPT NEUROL, LOS ANGELES, CA USA.; URBAN LIFE BLDG, SUITE 1242, 140 DECATUR ST, ATLANTA, GA 30303 USA.;	UNIVERSITY OF SOUTHERN CALIFORNIA; UNIVERSITY OF SOUTHERN CALIFORNIA; UNIVERSITY OF SOUTHERN CALIFORNIA						2024-01-03		10.1016/j.apmr.2022.09.003	ARTICLE	MAR 2023		1532-821X	YCHEN102@GSU.EDU	402				L9JW8				UPPER-EXTREMITY; POST-STROKE; RECOVERY; REHABILITATION; INDIVIDUALS; IMPAIRMENT; PLASTICITY; VALIDITY; SUPPORT; PATIENT	3	ARCH PHYS MED REHAB	ARCH. PHYS. MED. REHABIL.	ENGLISH	62		CHEN, YI-AN/0000-0001-5742-3088	1600 JOHN F KENNEDY BOULEVARD, STE 1800, PHILADELPHIA, PA 19103-2899 USA	MAR	13	PHILADELPHIA	36167117		J	W B SAUNDERS CO-ELSEVIER INC	2023		CHEN, YA (CORRESPONDING AUTHOR), URBAN LIFE BLDG, SUITE 1242, 140 DECATUR ST, ATLANTA, GA 30303 USA.
ZHOU ZQ;CHEN XX;LI YL;CHEN SM;ZHANG SC;WU YW;SHI XL;REN M;SHAN CL	ZHOU, ZHIQING;CHEN, XIXI;LI, YUANLI;CHEN, SONGMEI;ZHANG, SICONG;WU, YUWEI;SHI, XIAOLONG;REN, MENG;SHAN, CHUNLEI	ABBRUZZESE G, 2014, FRONT HUM NEUROSCI, V8, DOI 10.3389/FNHUM.2014.00961;ARYA KN, 2018, J STROKE CEREBROVASC, V27, P3236, DOI 10.1016/J.JSTROKECEREBROVASDIS.2018.07.012;BECKWITH T, 2020, PLOS ONE, V15, DOI 10.1371/JOURNAL.PONE.0228092;BÖNSTRUP M, 2018, NEUROIMAGE-CLIN, V18, P720, DOI 10.1016/J.NICL.2018.03.006;BOLOGNINI N, 2016, RESTOR NEUROL NEUROS, V34, P571, DOI 10.3233/RNN-150606;BROEKS JG, 1…	INTRODUCTIONTHIS STUDY PROTOCOL AIMS TO EXPLORE THE EFFECTIVENESS AND NEURAL MECHANISM OF THE INTEGRATION OF ACTION OBSERVATION THERAPY (AOT) AND SENSORY OBSERVATION THERAPY (SOT) FOR POST-STROKE PATIENTS ON UPPER LIMB SENSORIMOTOR FUNCTION.METHODS AND ANALYSISTHIS IS A SINGLE-CENTRE, SINGLE-BLIND, RANDOMISED CONTROLLED TRIAL. A TOTAL OF 69 PATIENTS WITH UPPER EXTREMITY HEMIPARESIS AFTER STROKE W…					SHANGHAI UNIV TRADIT CHINESE MED, YUEYANG HOSP INTEGRATED TRADIT CHINESE & WESTERN M, DEPT REHABIL MED, SHANGHAI, PEOPLES R CHINA.; SHANGHAI UNIV TRADIT CHINESE MED, SCH REHABIL SCI, SHANGHAI, PEOPLES R CHINA.; MINIST EDUC, ENGN RES CTR TRADIT CHINESE MED INTELLIGENT REHABI, SHANGHAI, PEOPLES R CHINA.; SHANGHAI 3 REHABIL HOSP, SHANGHAI, PEOPLES R CHINA.; SHANGHAI ACAD TRADIT CHINESE MED, INST REH…	SHANGHAI UNIVERSITY OF TRADITIONAL CHINESE MEDICINE; SHANGHAI UNIVERSITY OF TRADITIONAL CHINESE MEDICINE						2024-01-03	REHABILITATION MEDICINE; STROKE; ADULT NEUROLOGY	10.1136/bmjopen-2022-069126	ARTICLE				SHANCLHAPPY@163.COM					C3MD9				FUGL-MEYER ASSESSMENT; MOTOR RECOVERY; CORTEX; TOUCH; REHABILITATION; STIMULATION; CHALLENGES; PREMOTOR; PARIETAL; VALIDITY	3	BMJ OPEN	BMJ OPEN	ENGLISH	69	GOLD, GREEN PUBLISHED	YANG, JING/0009-0004-8274-9863; WANG, HAO/0000-0001-9109-6017;	BRITISH MED ASSOC HOUSE, TAVISTOCK SQUARE, LONDON WC1H 9JR, ENGLAND	MAR	8	LONDON	36882253		J	BMJ PUBLISHING GROUP	2023	LI, YIFAN/JHU-9272-2023; ZHANG, XIAO/JCN-8822-2023; YUANYUAN, LI/JEZ-6497-2023; ZHANG, YUAN/JUF-7293-2023; ZHANG, CHI/JSK-0744-2023; LI, WEN/JQI-4757-2023; WANG, XUECHUN/JRX-6509-2023; SUN, CHEN/JCP-0396-2023; ZHENG, YAN/JKJ-3632-2023; LI, WEI/JUE-9796-2023; LI, YU/JQV-2716-2023; YANG, YING/JLL-3724-2023; WANG, JING/JRW-1512-2023; ZHAO, XUAN/JMR-2135-2023; WANG, XIAOXUAN/JMP-6531-2023; YANG, XIAO…	SHAN, CL (CORRESPONDING AUTHOR), SHANGHAI UNIV TRADIT CHINESE MED, YUEYANG HOSP INTEGRATED TRADIT CHINESE & WESTERN M, DEPT REHABIL MED, SHANGHAI, PEOPLES R CHINA.; SHAN, CL (CORRESPONDING AUTHOR), SHANGHAI UNIV TRADIT CHINESE MED, SCH REHABIL SCI, SHANGHAI, PEOPLES R CHINA.; SHAN, CL (CORRESPONDING AUTHOR), MINIST EDUC, ENGN RES CTR TRADIT CHINESE MED INTELLIGENT REHABI, SHANGHAI, PEOPLES R CHIN…
GUO LY;XU S;ZHANG Y;XI W;KANG RR	GUO, LIYUN;XU, SHUO;ZHANG, YUAN;XI, WANG;KANG, RONGRONG	OLIVEIRA FAA, 2019, HEADACHE, V59, P469, DOI 10.1111/HEAD.13478;BENESCH C, 2021, CIRCULATION, V143, PE923, DOI 10.1161/CIR.0000000000000968;CHASE HW, 2020, MOL PSYCHIATR, V25, P397, DOI 10.1038/S41380-019-0499-9;DORIA JW, 2019, CURR NEUROL NEUROSCI, V19, DOI 10.1007/S11910-019-0957-4;GLADSTONE DJ, 2002, NEUROREHAB NEURAL RE, V16, P232, DOI 10.1177/154596802401105171;HARCIAREK MICHAL, 2021, HANDB …	CONTEXT . APPROXIMATELY 1.5- TO 2-MILLION NEW PATIENTS SUFFER FROM STROKE ANNUALLY IN CHINA. 60% OF PATIENTS SUFFERING FROM STROKE WILL SUSTAIN DIFFERENT DEGREES OF UPPER LIMB DYSFUNCTION AT SIX MONTHS AFTER ONSET. RECOVERY OF UPPER LIMB FUNCTION AFTER STROKE IS OF GREAT SIGNIFICANCE IN IMPROVING PATIENTS' QUALITY OF LIFE. OBJECTIVE . THE STUDY INTENDED TO EXPLORE THE REHABILITATIVE THE EFFECTS O…				120	CHANGZHI MED COLL, DEPT REHABIL MED, HEPING HOSP, CHANGZHI, SHANXI, PEOPLES R CHINA.;	CHANGZHI MEDICAL COLLEGE						2024-01-03			ARTICLE				GUOLIYUN1122@126.COM	124				D4MS0				CARE	2	ALTERN THER HEALTH M	ALTERN. THER. HEALTH MED.	ENGLISH	15			3470 WASHINGTON DRIVE SUITE 102, EAGAN, MN 55122, UNITED STATES	MAR	5	EAGAN	36350318		J	INNOVISION PROFESSIONAL MEDIA	2023		GUO, LY (CORRESPONDING AUTHOR), CHANGZHI MED COLL, DEPT REHABIL MED, HEPING HOSP, CHANGZHI, SHANXI, PEOPLES R CHINA.
MITSOPOULOS K;FISKA V;TAGARAS K;PAPIAS A;ANTONIOU P;NIZAMIS K;KASIMIS K;SARRA PD;MYLOPOULOU D;SAVVIDIS T;PRAFTSIOTIS A;ARVANITIDIS A;LYSSAS G;CHASAPIS K;MORAITOPOULOS A;ASTARAS A;BAMIDIS PD;ATHANASIOU A	MITSOPOULOS, KONSTANTINOS;FISKA, VASILIKI;TAGARAS, KONSTANTINOS;PAPIAS, ATHANASIOS;ANTONIOU, PANAGIOTIS;NIZAMIS, KONSTANTINOS;KASIMIS, KONSTANTINOS;SARRA, PASCHALINA-DANAI;MYLOPOULOU, DIAMANTO;SAVVIDIS, THEODORE;PRAFTSIOTIS, APOSTOLOS;ARVANITIDIS, ATHANASIOS;LYSSAS, GEORGE;CHASAPIS, KONSTANTINOS;MORAITOPOULOS, ALEXANDROS;ASTARAS, ALEXANDER;BAMIDIS, PANAGIOTIS D. D.;ATHANASIOU, ALKINOOS	AADAL L, 2018, REHABIL RES PRACT, V2018, DOI 10.1155/2018/1972190;ADITHYA K., 2020, 2020 5TH INTERNATIONAL CONFERENCE ON ROBOTICS AND AUTOMATION ENGINEERING (ICRAE), P153, DOI 10.1109/ICRAE50850.2020.9310801;ANTONIOU P., 2022, 3D PRINTING: APPLICATIONS IN MEDICINE AND SURGERY, VVOLUME 2, P77;ANTONIOU P.E., 2020, IET HEALTH TECH SER, P69;ANTONIOU PE, 2020, JMIR SERIOUS GAMES, V8, DOI 10.2196/17823…	BACKGROUND: THIS ARTICLE PRESENTS THE SYSTEM ARCHITECTURE AND VALIDATION OF THE NEUROSUITUP BODY-MACHINE INTERFACE (BMI). THE PLATFORM CONSISTS OF WEARABLE ROBOTICS JACKET AND GLOVES IN COMBINATION WITH A SERIOUS GAME APPLICATION FOR SELF-PACED NEUROREHABILITATION IN SPINAL CORD INJURY AND CHRONIC STROKE. METHODS: THE WEARABLE ROBOTICS IMPLEMENT A SENSOR LAYER, TO APPROXIMATE KINEMATIC CHAIN SEGM…	3281				ARISTOTLE UNIV THESSALONIKI, FAC HLTH SCI, SCH MED, MED PHYS & DIGITAL INNOVAT LAB, THESSALONIKI 54124, GREECE.; UNIV TWENTE, DEPT DESIGN PROD & MANAGEMENT, NL-7522 NB ENSCHEDE, NETHERLANDS.; INT HELLEN UNIV, DEPT PHYSIOTHERAPY, THESSALONIKI 57400, GREECE.; AMER COLL THESSALONIKI, DEPT COMP SCI, THESSALONIKI 55535, GREECE.;	ARISTOTLE UNIVERSITY OF THESSALONIKI; UNIVERSITY OF TWENTE; INTERNATIONAL HELLENIC UNIVERSITY						2024-01-03	BODY-MACHINE INTERFACE; HUMAN-ROBOT INTERACTION; NEURAL REHABILITATION; ROBOTIC GLOVE; ROBOTIC JACKET; SERIOUS GAME; SOFT ROBOTICS; SPINAL CORD INJURY; STROKE; WEARABLE ROBOTICS	10.3390/s23063281	ARTICLE			1424-8220	ATHALKINOOS@AUTH.GR			HELLENIC FOUNDATION FOR RESEARCH AND INNOVATION (H.F.R.I.) [4391]	THIS RESEARCH PROJECT WAS SUPPORTED BY THE HELLENIC FOUNDATION FOR RESEARCH AND INNOVATION (H.F.R.I.) HTTPS://WWW.ELIDEK.GR (ACCESSED ON 1 MARCH 2023) UNDER THE "2ND CALL FOR H.F.R.I. RESEARCH PROJECTS TO SUPPORT FACULTY MEMBERS & RESEARCHERS" (PROJECT NUMBER: 4391).	D4HH7				ELECTRICAL-STIMULATION; STROKE; DESIGN; EXOSKELETONS; HEMIPLEGIA; RECOVERY; THERAPY	6	SENSORS-BASEL	SENSORS	ENGLISH	94	GOLD, GREEN PUBLISHED	NIZAMIS, KOSTAS/0000-0002-6965-0242; TAGARAS, KONSTANTINOS/0000-0003-1447-7208; BAMIDIS, PANAGIOTIS/0000-0002-9936-5805; MITSOPOULOS, KONSTANTINOS/0000-0001-5614-225X; ANTONIOU, PANAGIOTIS/0000-0003-2650-9529; KASIMIS, KONSTANTINOS/0000-0002-7888-4956	ST ALBAN-ANLAGE 66, CH-4052 BASEL, SWITZERLAND	MAR	26	BASEL	36991992		J	MDPI	2023	NIZAMIS, KOSTAS/I-2830-2019	ATHANASIOU, A (CORRESPONDING AUTHOR), ARISTOTLE UNIV THESSALONIKI, FAC HLTH SCI, SCH MED, MED PHYS & DIGITAL INNOVAT LAB, THESSALONIKI 54124, GREECE.
VEVERKA T;HOK P;TRNECKOV M;OTRUBA P;ZAPLETALOV J;TUEDOS Z;LOTZE M;KANOVSKY P;HLUSTIK P	VEVERKA, TOMAS;HOK, PAVEL;TRNECKOV, MARKETA;OTRUBA, PAVEL;ZAPLETALOV, JANA;TUEDOS, ZBYNEK;LOTZE, MARTIN;KANOVSKY, PETR;HLUSTIK, PETR	ALLART E, 2022, ANN PHYS REHABIL MED, V65, DOI 10.1016/J.REHAB.2021.101544;BEHZADI Y, 2007, NEUROIMAGE, V37, P90, DOI 10.1016/J.NEUROIMAGE.2007.04.042;BINKOFSKI F, 2000, HUM BRAIN MAPP, V11, P273, DOI 10.1002/1097-0193(200012)11:4<273::AID-HBM40>3.0.CO;2-0;BOHANNON RW, 1987, PHYS THER, V67, P206, DOI 10.1093/PTJ/67.2.206;CHOI HJ, 2006, J COMP NEUROL, V495, P53, DOI 10.1002/CNE.20849;CONNOLLY JD, …	IN POST-STROKE SPASTICITY (PSS), EFFECTIVE TREATMENT WITH BOTULINUM NEUROTOXIN (BONT) IS ASSOCIATED WITH TRANSIENT DECREASE IN ACTIVATION OF THE IPSILESIONAL SUPERIOR PARIETAL LOBULE (SPL) AND INTRAPARIETAL SULCUS (IPS). WE HY-POTHESIZED THAT THIS WOULD BE REFLECTED IN CHANGES IN RESTING-STATE FUNCTIONAL CONNECTIVITY (RSFC) OF THE SPL/IPS. OUR AIM WAS THEREFORE TO ASSESS RSFC OF THE IPSILESIONAL …	120588				PALACKY UNIV OLOMOUC, UNIV HOSP OLOMOUC, FAC MED & DENT, DEPT NEUROL, I P PAVLOVA 185-6, OLOMOUC 77900, CZECH REPUBLIC.; UNIV MED GREIFSWALD, INST DIAGNOST RADIOL & NEURORADIOL, FUNCT IMAGING UNIT, WALTHER-RATHENAU-STR 46, D-17475 GREIFSWALD, GERMANY.; PALACKY UNIV OLOMOUC, FAC SCI, DEPT COMP SCI, 17 LISTOPADU 1192-1277900, OLOMOUC, CZECH REPUBLIC.; PALACKY UNIV OLOMOUC, UNIV HOSP OLOMOUC, FAC ME…	PALACKY UNIVERSITY OLOMOUC; UNIVERSITY HOSPITAL OLOMOUC; GREIFSWALD MEDICAL SCHOOL; PALACKY UNIVERSITY OLOMOUC; UNIVERSITY HOSPITAL OLOMOUC; PALACKY UNIVERSITY OLOMOUC; PALACKY UNIVERSITY OLOMOUC; UNIVERSITY HOSPITAL OLOMOUC						2024-01-03	STROKE; SPASTICITY; BOTULINUM TOXIN; FUNCTIONAL MAGNETIC RESONANCE IMAGING; RESTING-STATE	10.1016/j.jns.2023.120588	ARTICLE	FEB 2023		1878-5883	TOMAS.VEVERKA@FNOL.CZ; PAVEL.HOK@MED.UNI-GREIFSWALD.DE; PAVEL.OTRUBA@FNOL.CZ; JA.ZAPLETALOVA@UPOL.CZ; ZBYNEK.TUDOS@FNOL.CZ; MARTIN.LOTZE@UNI-GREIFSWALD.DE; PETR.KANOVSKY@FNOL.CZ; PHLUSTIK@UPOL.CZ			MINISTRY OF HEALTH OF THE CZECH REPUBLIC-BY THE CZECH HEALTH RESEARCH COUNCIL [NV17-29452A]; CONCEPTUAL DEVELOPMENT OF RESEARCH ORGANIZATION [00098892]	THIS WORK WAS SUPPORTED BY THE MINISTRY OF HEALTH OF THE CZECH REPUBLIC-BY THE CZECH HEALTH RESEARCH COUNCIL GRANT [NV17-29452A] AND BY THE CONCEPTUAL DEVELOPMENT OF RESEARCH ORGANIZATION GRANT [FNOL, 00098892].	D0PZ9				UPPER-LIMB SPASTICITY; ARM SPASTICITY; CERVICAL DYSTONIA; CORTICAL ACTIVITY; STROKE; MODULATION; AREAS; REORGANIZATION; VARIABILITY; RELIABILITY		J NEUROL SCI	J. NEUROL. SCI.	ENGLISH	63		LOTZE, MARTIN/0000-0003-4519-4956; HOK, PAVEL/0000-0003-1010-384X	RADARWEG 29, 1043 NX AMSTERDAM, NETHERLANDS	MAR 15	11	AMSTERDAM	36827809		J	ELSEVIER	2023	LOTZE, MARTIN/D-2964-2012; HOK, PAVEL/K-8224-2017	HOK, P (CORRESPONDING AUTHOR), UNIV MED GREIFSWALD, INST DIAGNOST RADIOL & NEURORADIOL, FUNCT IMAGING UNIT, WALTHER-RATHENAU-STR 46, D-17475 GREIFSWALD, GERMANY.
SENGÜL I;ASKIN A;ALTUN A;TOSUN A	SENGUL, ILKER;ASKIN, AYHAN;ALTUN, AYLIN;TOSUN, ALIYE	ALIBIGLOU L, 2008, J NEUROENG REHABIL, V5, DOI 10.1186/1743-0003-5-18;ANDRADE SM, 2017, REHABIL RES PRACT, V2017, DOI 10.1155/2017/6842549;BAKHEIT AMO, 2003, J NEUROL NEUROSUR PS, V74, P646, DOI 10.1136/JNNP.74.5.646;GALVAO SCB, 2014, ARCH PHYS MED REHAB, V95, P222, DOI 10.1016/J.APMR.2013.10.023;BESTMANN S, 2010, J NEUROSCI, V30, P11926, DOI 10.1523/JNEUROSCI.5642-09.2010;BLICHER JU, 2009, NEURO…	OBJECTIVETHIS STUDY AIMED AT INVESTIGATING THE EFFECT OF A SINGLE-SESSION REPETITIVE TRANSCRANIAL MAGNETIC STIMULATION (RTMS) OF THE CONTRALESIONAL DORSAL PREMOTOR CORTEX ON POSTSTROKE UPPER-LIMB SPASTICITY.MATERIAL AND METHODSTHE STUDY CONSISTED OF THE FOLLOWING THREE INDEPENDENT PARALLEL ARMS: INHIBITORY RTMS (N = 12), EXCITATORY RTMS (N = 12), AND SHAM STIMULATION (N = 13). THE PRIMARY AND SEC…				1345	IZMIR KATIP CELEBI UNIV, SCH MED, DEPT PHYS MED & REHABIL, BASIN SITESI MAHALLESI GAZETECI HASAN TAHSIN CADD, IZMIR, TURKIYE.;	IZMIR KATIP CELEBI UNIVERSITY						2024-01-03	DORSAL PREMOTOR CORTEX; MUSCLE SPASTICITY; REPETITIVE TRANSCRANIAL MAGNETIC STIMULATION; STROKE	10.1007/s13760-023-02212-2	ARTICLE	FEB 2023		2240-2993	ILKRSNGL@GMAIL.COM	1354				M3OA2				TRANSCRANIAL MAGNETIC STIMULATION; MODIFIED ASHWORTH SCALE; UPPER-LIMB SPASTICITY; MOTOR-NEURON EXCITABILITY; LOW-FREQUENCY RTMS; OCCUPATIONAL-THERAPY; POSTSTROKE PATIENTS; F-RESPONSES; BRAIN; RELIABILITY	4	ACTA NEUROL BELG	ACTA NEUROL. BELG.	ENGLISH	60		ŞENGÜL, İLKER/0000-0002-7675-7814; AŞKIN, AYHAN/0000-0001-9445-4430	TIERGARTENSTRASSE 17, D-69121 HEIDELBERG, GERMANY	AUG	10	HEIDELBERG	36809647		J	SPRINGER HEIDELBERG	2023	ŞENGÜL, İLKER/K-8086-2018; AŞKIN, AYHAN/A-7699-2015	SENGÜL, I (CORRESPONDING AUTHOR), IZMIR KATIP CELEBI UNIV, SCH MED, DEPT PHYS MED & REHABIL, BASIN SITESI MAHALLESI GAZETECI HASAN TAHSIN CADD, IZMIR, TURKIYE.
POWELL MP;VERMA N;SORENSEN E;CARRANZA E;BOOS A;FIELDS DP;ROY S;ENSEL S;BARRA B;BALZER J;GOLDSMITH J;FRIEDLANDER RM;WITTENBERG GF;FISHER LE;KRAKAUER JW;GERSZTEN PC;PIRONDINI E;WEBER DJ;CAPOGROSSO M	POWELL, MARC P. P.;VERMA, NIKHIL;SORENSEN, ERYNN;CARRANZA, ERICK;BOOS, AMY;FIELDS, DARYL P. P.;ROY, SOUVIK;ENSEL, SCOTT;BARRA, BEATRICE;BALZER, JEFFREY;GOLDSMITH, JEFF;FRIEDLANDER, ROBERT M. M.;WITTENBERG, GEORGE F. F.;FISHER, LEE E. E.;KRAKAUER, JOHN W. W.;GERSZTEN, PETER C. C.;PIRONDINI, ELVIRA;WEBER, DOUGLAS J. J.;CAPOGROSSO, MARCO	AJIBOYE AB, 2017, LANCET, V389, P1821, DOI 10.1016/S0140-6736(17)30601-3;ALAM M, 2015, J NEUROSCI METH, V247, P50, DOI 10.1016/J.JNEUMETH.2015.03.012;ANGELI CA, 2018, NEW ENGL J MED, V379, P1244, DOI 10.1056/NEJMOA1803588;ANGELI CA, 2014, BRAIN, V137, P1394, DOI 10.1093/BRAIN/AWU038;AYERS CA, 2016, J NEUROPHYSIOL, V116, P51, DOI 10.1152/JN.00961.2015;BAROLATROMANA G, 1985, J NEUROSURG, V62, P558,…	CEREBRAL STROKES CAN DISRUPT DESCENDING COMMANDS FROM MOTOR CORTICAL AREAS TO THE SPINAL CORD, WHICH CAN RESULT IN PERMANENT MOTOR DEFICITS OF THE ARM AND HAND. HOWEVER, BELOW THE LESION, THE SPINAL CIRCUITS THAT CONTROL MOVEMENT REMAIN INTACT AND COULD BE TARGETED BY NEUROTECHNOLOGIES TO RESTORE MOVEMENT. HERE WE REPORT RESULTS FROM TWO PARTICIPANTS IN A FIRST-IN-HUMAN STUDY USING ELECTRICAL STI…				689	UNIV PITTSBURGH, DEPT NEUROL SURG, PITTSBURGH, PA 15260 USA.; UNIV PITTSBURGH, REHAB & NEURAL ENGN LABS, PITTSBURGH, PA 15260 USA.; CARNEGIE MELLON UNIV, DEPT MECH ENGN, PITTSBURGH, PA USA.; CARNEGIE MELLON UNIV, NEUROMECHATRON LAB, PITTSBURGH, PA USA.; UNIV PITTSBURGH, DEPT BIOENGN, PITTSBURGH, PA 15260 USA.; UNIV PITTSBURGH, DEPT PHYS MED & REHABIL, PITTSBURGH, PA USA.; UNIV PITTSBURGH, DEPT NE…	PENNSYLVANIA COMMONWEALTH SYSTEM OF HIGHER EDUCATION (PCSHE); UNIVERSITY OF PITTSBURGH; PENNSYLVANIA COMMONWEALTH SYSTEM OF HIGHER EDUCATION (PCSHE); UNIVERSITY OF PITTSBURGH; CARNEGIE MELLON UNIVERSITY; CARNEGIE MELLON UNIVERSITY; PENNSYLVANIA COMMONWEALTH SYSTEM OF HIGHER EDUCATION (PCSHE); UNIVERSITY OF PITTSBURGH; PENNSYLVANIA COMMONWEALTH SYSTEM OF HIGHER EDUCATION (PCSHE); UNIVERSITY OF PIT…						2024-01-03		10.1038/s41591-022-02202-6	ARTICLE	FEB 2023		1546-170X	MCAPO@PITT.EDU	+		NATIONAL INSTITUTES OF HEALTH BRAIN INITIATIVE [UG3NS123135-01A1]; DEPARTMENT OF NEUROLOGICAL SURGERY AT THE UNIVERSITY OF PITTSBURGH; DEPARTMENT OF MECHANICAL ENGINEERING AND THE NEUROSCIENCE INSTITUTE AT CARNEGIE MELLON UNIVERSITY; DEPARTMENT OF PHYSICAL MEDICINE AND REHABILITATION AT THE UNIVERSITY OF PITTSBURGH	WE THANK J. RUBY FOR THE DESIGN OF FIGURE ELEMENTS IN FIGS. 1, 3 AND 4. WE THANK T. SIMPSON FOR ENGINEERING SUPPORT. THE STUDY WAS EXECUTED THROUGH THE SUPPORT OF NATIONAL INSTITUTES OF HEALTH BRAIN INITIATIVE GRANT NO. UG3NS123135-01A1 TO M.C. AND D.J.W. AND INTERNAL FUNDING FROM THE DEPARTMENT OF NEUROLOGICAL SURGERY AT THE UNIVERSITY OF PITTSBURGH TO M.C., THE DEPARTMENT OF MECHANICAL ENGINEER…	A9AQ7	Y		N	ELECTRICAL-STIMULATION; STROKE; MICROSTIMULATION; REHABILITATION; EXCITABILITY; MOVEMENTS; CIRCUITS; DEFICITS; WALKING; ATLAS	3	NAT MED	NAT. MED.	ENGLISH	64	GREEN SUBMITTED, GREEN ACCEPTED	FISHER, LEE/0000-0002-9072-3119; POWELL, MARC/0000-0002-4880-2745; SORENSEN, ERYNN/0000-0003-0988-4132	HEIDELBERGER PLATZ 3, BERLIN, 14197, GERMANY	MAR	26	BERLIN	36807682		J	NATURE PORTFOLIO	2023	FISHER, LEE/JDD-3082-2023	CAPOGROSSO, M (CORRESPONDING AUTHOR), UNIV PITTSBURGH, DEPT NEUROL SURG, PITTSBURGH, PA 15260 USA.; CAPOGROSSO, M (CORRESPONDING AUTHOR), UNIV PITTSBURGH, REHAB & NEURAL ENGN LABS, PITTSBURGH, PA 15260 USA.; CAPOGROSSO, M (CORRESPONDING AUTHOR), UNIV PITTSBURGH, DEPT BIOENGN, PITTSBURGH, PA 15260 USA.
BUETEFISCH CM;HAUT MW;REVILL KP;SHAEFFER S;EDWARDS L;BARANY DA;BELAGAJE SR;NAHAB F;SHENVI N;EASLEY K	BUETEFISCH, CATHRIN M.;HAUT, MARC W.;REVILL, KATE P.;SHAEFFER, SCOTT;EDWARDS, LAUREN;BARANY, DEBORAH A.;BELAGAJE, SAMIR R.;NAHAB, FADI;SHENVI, NEETA;EASLEY, KIRK	ARCHER DB, 2018, CEREB CORTEX, V28, P1685, DOI 10.1093/CERCOR/BHX066;AWISZUS F, 2003, SUPPL CLIN NEUROPHYS, V56, P13;BAKER SN, 2015, PROG BRAIN RES, V218, P389, DOI 10.1016/BS.PBR.2014.12.010;BIERNASKIE J, 2005, EUR J NEUROSCI, V21, P989, DOI 10.1111/J.1460-9568.2005.03899.X;BINKOFSKI F, 1996, ANN NEUROL, V39, P460, DOI 10.1002/ANA.410390408;BOEHME AK, 2014, J STROKE CEREBROVASC, V23, PE255, DOI …	BACKGROUND AFTER STROKE, INCREASES IN CONTRALESIONAL PRIMARY MOTOR CORTEX (M1(CL)) ACTIVITY AND EXCITABILITY HAVE BEEN REPORTED. IN PRE-CLINICAL STUDIES, M1(CL) REORGANIZATION IS RELATED TO THE EXTENT OF IPSILESIONAL M1 (M1(IL)) INJURY, BUT THIS HAS YET TO BE TESTED CLINICALLY. OBJECTIVES WE TESTED THE HYPOTHESIS THAT THE EXTENT OF DAMAGE TO THE IPSILESIONAL M1 AND/OR ITS CORTICOSPINAL TRACT (CST…				119	EMORY UNIV, DEPT NEUROL, ATLANTA, GA USA.; EMORY UNIV, DEPT REHABIL MED, ATLANTA, GA USA.; EMORY UNIV, DEPT PSYCHOL, ATLANTA, GA USA.; WEST VIRGINIA UNIV, ROCKEFELLER NEUROSCI INST, DEPT BEHAV MED & PSYCHIAT, MORGANTOWN, WV USA.; WEST VIRGINIA UNIV, ROCKEFELLER NEUROSCI INST, DEPT NEUROL, MORGANTOWN, WV USA.; WEST VIRGINIA UNIV, DEPT RADIOL, MORGANTOWN, WV USA.; GRADY MEM HOSP, MARCUS STROKE & NE…	EMORY UNIVERSITY; EMORY UNIVERSITY; EMORY UNIVERSITY; WEST VIRGINIA UNIVERSITY; WEST VIRGINIA UNIVERSITY; WEST VIRGINIA UNIVERSITY; EMORY UNIVERSITY; ROLLINS SCHOOL PUBLIC HEALTH; EMORY UNIVERSITY						2024-01-03	STROKE; MOTOR CORTEX; UPPER EXTREMITY PARESIS; REORGANIZATION; TMS; MRI	10.1177/15459683231152816	ARTICLE	FEB 2023		1552-6844	CATHRIN.BUETEFISCH@EMORY.EDU	130				C3IP5				CORTICOSPINAL TRACT LESION; CORTICAL EXCITABILITY; HAND FUNCTION; RECOVERY; BRAIN; HEMISPHERE; THRESHOLD; NORMALIZATION; INHIBITION; INFARCTION	2-3	NEUROREHAB NEURAL RE	NEUROREHABIL. NEURAL REPAIR	ENGLISH	60	GREEN ACCEPTED	EASLEY, KIRK A/0000-0003-4419-2617; BUETEFISCH, CATHRIN/0000-0001-6473-7800; BARANY, DEBORAH/0000-0002-1619-1513; HAUT, MARC/0000-0003-0235-362X	2455 TELLER RD, THOUSAND OAKS, CA 91320 USA	FEB	12	THOUSAND OAKS	36786394		J	SAGE PUBLICATIONS INC	2023	BARANY, DEBORAH/IWV-3019-2023; EASLEY, KIRK A/K-6910-2015	BUETEFISCH, CM (CORRESPONDING AUTHOR), EMORY UNIV, 1441 CLIFTON RD, ATLANTA, GA 30322 USA.
MATTOS DJS;RUTLIN J;HONG X;ZINN K;SHIMONY JS;CARTER AR	MATTOS, DANIELA J. S.;RUTLIN, JERREL;HONG, XIN;ZINN, KRISTINA;SHIMONY, JOSHUA S.;CARTER, ALEXANDRE R.	BADRE D, 2009, NAT REV NEUROSCI, V10, P659, DOI 10.1038/NRN2667;BALDASSARRE A, 2021, NEUROIMAGE, V238, DOI 10.1016/J.NEUROIMAGE.2021.118239;BALDASSARRE A, 2016, BRAIN, V139, P2024, DOI 10.1093/BRAIN/AWW107;BALDASSARRE A, 2012, P NATL ACAD SCI USA, V109, P3516, DOI 10.1073/PNAS.1113148109;BAYLIS GC, 1997, J EXP PSYCHOL HUMAN, V23, P1617, DOI 10.1037/0096-1523.23.6.1617;BENJAMIN EJ, 2019, CIRCULATI…	MOTOR IMPROVEMENT POST-STROKE MAY HAPPEN EVEN IF RESTING STATE FUNCTIONAL CONNECTIVITY BETWEEN THE IPSILESIONAL AND CONTRALESIONAL COMPONENTS OF THE SENSORIMOTOR NETWORK IS NOT FULLY RECOVERED. THEREFORE, WE INVESTIGATED WHICH EXTRA-MOTOR NETWORKS MIGHT SUPPORT UPPER LIMB MOTOR GAINS IN RESPONSE TO TREATMENT POST-STROKE. METHODS: BOTH RESTING STATE FUNCTIONAL CONNECTIVITY AND UPPER LIMB CAPACITY …				1	WASHINGTON UNIV, DEPT NEUROL, SCH MED, ST LOUIS, MO 63110 USA.; WASHINGTON UNIV, DEPT PSYCHIAT, SCH MED, ST LOUIS, MO 63110 USA.; WASHINGTON UNIV, DEPT GENET, SCH MED, ST LOUIS, MO 63110 USA.; WASHINGTON UNIV, DEPT RADIOL, SCH MED, ST LOUIS, MO 63110 USA.; WASHINGTON UNIV, SCH MED, 4525 SCOTT AVE, ROOM 2127K, ST LOUIS, MO 63110 USA.;	WASHINGTON UNIVERSITY (WUSTL); WASHINGTON UNIVERSITY (WUSTL); WASHINGTON UNIVERSITY (WUSTL); WASHINGTON UNIVERSITY (WUSTL); WASHINGTON UNIVERSITY (WUSTL)						2024-01-03	CEREBROVASCULAR ACCIDENT; UPPER LIMB FUNCTION; NEUROLOGICAL REHABILITATION; MAGNETIC RESONANCE IMAGING; FUNCTIONAL CONNECTIVITY; TASK-SPECIFIC TRAINING	10.1016/j.neuroscience.2023.01.033	ARTICLE	FEB 2023		1873-7544	JUNCKED@WUSTL.EDU	13		NIH [R01 HD068290, U54 HD087011]; DEPARTMENT OF NEUROLOGY AT WASHINGTON UNIVERSITY SCHOOL OF MEDICINE	THE WORK WAS SUPPORTED BY NIH (GRANT NO: R01 HD068290, U54 HD087011) AND THE DEPARTMENT OF NEUROLOGY AT WASHINGTON UNIVERSITY SCHOOL OF MEDICINE.	9N7XQ				CONNECTIVITY PREDICTS PERFORMANCE; BRAIN FUNCTIONAL CONNECTIVITY; DEFAULT-MODE; STROKE; ATTENTION; ARCHITECTURE; ACTIVATION; MECHANISMS; SELECTION; RECOVERY		NEUROSCIENCE	NEUROSCIENCE	ENGLISH	81		SHIMONY, JOSHUA/0000-0002-6228-776X	THE BOULEVARD, LANGFORD LANE, KIDLINGTON, OXFORD OX5 1GB, ENGLAND	MAR 15	13	OXFORD	36736882		J	PERGAMON-ELSEVIER SCIENCE LTD	2023		MATTOS, DJS (CORRESPONDING AUTHOR), WASHINGTON UNIV, SCH MED, 4525 SCOTT AVE, ROOM 2127K, ST LOUIS, MO 63110 USA.
WU XF;WANG R;WU QQ;LIAO CH;ZHANG JS;JIAO HD;CHEN BL;WANG SY;LIU R	WU, XIAOFANG;WANG, RUI;WU, QUNQIANG;LIAO, CHUNHUA;ZHANG, JIANSHE;JIAO, HUIDUO;CHEN, BAOLIN;WANG, SHUYAN;LIU, RUI	AFSAR SI, 2018, J STROKE CEREBROVASC, V27, P3473, DOI 10.1016/J.JSTROKECEREBROVASDIS.2018.08.007;AURIAT AM, 2015, FRONT NEUROL, V6, DOI 10.3389/FNEUR.2015.00226;BEAULIEU LD, 2015, NEUROPHYSIOL CLIN, V45, P223, DOI 10.1016/J.NEUCLI.2015.08.002;BORNHEIM S, 2020, BRAIN STIMUL, V13, P329, DOI 10.1016/J.BRS.2019.10.019;BRZOSKO Z, 2019, NEURON, V103, P563, DOI 10.1016/J.NEURON.2019.05.041;CAGLAYAN AB, …	INTRODUCTION: UPPER LIMB MOTOR IMPAIRMENTS AFTER STROKE CAUSE PATIENTS PARTIAL OR TOTAL LOSS OF THE CAPABILITY OF PERFORMING DAILY LIVING, WORKING, AND SOCIAL ACTIVITIES, WHICH SIGNIFICANTLY AFFECTS THE QUALITY OF LIFE (QOL) OF PATIENTS AND BRINGS A HEAVY BURDEN TO THEIR FAMILIES AND SOCIETY. AS A NON-INVASIVE NEUROMODULATION TECHNIQUE, TRANSCRANIAL MAGNETIC STIMULATION (TMS) CAN ACT NOT ONLY ON …	1100464				AIR FORCE MED UNIV, TANGDU HOSP, DEPT REHABIL, XIAN, PEOPLES R CHINA.; XIAN MED COLL, GRAD SCH, XIAN, PEOPLES R CHINA.; AIR FORCE MED UNIV, TANGDU HOSP, MED DEPT, XIAN, PEOPLES R CHINA.;	AIR FORCE MILITARY MEDICAL UNIVERSITY; XI'AN MEDICAL UNIVERSITY; AIR FORCE MILITARY MEDICAL UNIVERSITY						2024-01-03	REPETITIVE TRANSCRANIAL MAGNETIC STIMULATION; STROKE; UPPER LIMB MOTOR FUNCTION; REHABILITATION; CERVICAL NERVE ROOT	10.3389/fnins.2023.1100464	ARTICLE			1662-453X	TDLIURUI@FMMU.EDU.CN			NATIONAL NATURAL SCIENCE FOUNDATION OF CHINA [81771469]; KEY BASIC RESEARCH PROJECTS OF BASIC STRENGTHENING PLAN	FUNDING THIS WORK WAS SUPPORTED BY GRANTS FROM THE NATIONAL NATURAL SCIENCE FOUNDATION OF CHINA (NO. 81771469) AND KEY BASIC RESEARCH PROJECTS OF BASIC STRENGTHENING PLAN (NO. FK2022030029). THE FUNDING BODY HAD NO ROLE IN THE DESIGN OF THE STUDY, DATA COLLECTION, ANALYSIS, AND INTERPRETATION AND IN WRITING THE MANUSCRIPT.	9G3FM				SPINAL-CORD-INJURY; CORTEX EXCITABILITY; HEMIPARESIS; IMPROVEMENT; GUIDELINES; TMS		FRONT NEUROSCI-SWITZ	FRONT. NEUROSCI.	ENGLISH	42	GREEN PUBLISHED, GOLD	ZHANG, XIAOFENG/0000-0003-2738-3286; LIU, ZHIYU/0000-0001-8351-1268;	AVENUE DU TRIBUNAL FEDERAL 34, LAUSANNE, CH-1015, SWITZERLAND	FEB 7	10	LAUSANNE	36845428		J	FRONTIERS MEDIA SA	2023	ZHANG, XIAOFENG/JMC-6060-2023; ZHANG, HAO/JOJ-7093-2023; ZHANG, XUE/JJE-9257-2023; DING, YANG/JUV-4842-2023; CHEN, WENJIE/JQW-1608-2023; WANG, WEI/JBS-7400-2023; LI, SHUYAO/JRY-8603-2023; LIU, ZHIYU/JNR-8043-2023; ZHANG, YUE/JAC-3705-2023; WANG, YANG/JFA-8821-2023; LIU, JIE/JCP-1070-2023; CHEN, CHAO/JHS-6563-2023; LI, WL/JJC-0768-2023; ZHAO, LIN/JPK-8436-2023; WANG, HAN/JJF-2614-2023; LI, JIAXIN/…	LIU, R (CORRESPONDING AUTHOR), AIR FORCE MED UNIV, TANGDU HOSP, DEPT REHABIL, XIAN, PEOPLES R CHINA.
CARLSON HL;GIUFFRE A;CIECHANSKI P;KIRTON A	CARLSON, HELEN L. L.;GIUFFRE, ADRIANNA;CIECHANSKI, PATRICK;KIRTON, ADAM	AREE-UEA BENCHAPORN, 2014, JOURNAL OF THE MEDICAL ASSOCIATION OF THAILAND, V97, P954;ATALAR MH, 2007, PEDIATR INT, V49, P70, DOI 10.1111/J.1442-200X.2007.02299.X;BASTANI A, 2012, CLIN NEUROPHYSIOL, V123, P644, DOI 10.1016/J.CLINPH.2011.08.029;BEAULIEU C, 2002, NMR BIOMED, V15, P435, DOI 10.1002/NBM.782;BENJAMINI Y, 1995, J R STAT SOC B, V57, P289, DOI 10.1111/J.2517-6161.1995.TB02031.X;BIKSON M, …	INTRODUCTION: PERINATAL STROKE (PS) IS A FOCAL VASCULAR BRAIN INJURY AND THE LEADING CAUSE OF HEMIPARETIC CEREBRAL PALSY. MOTOR IMPAIRMENTS LAST A LIFETIME BUT TREATMENTS ARE LIMITED. TRANSCRANIAL DIRECT-CURRENT STIMULATION (TDCS) MAY ENHANCE MOTOR LEARNING IN ADULTS BUT TDCS EFFECTS ON MOTOR LEARNING ARE LESS STUDIED IN CHILDREN. IMAGING-BASED SIMULATIONS OF TDCS-INDUCED ELECTRIC FIELDS (EF) SUG…	1075741				ALBERTA CHILDRENS PROV GEN HOSP, CALGARY PEDIAT STROKE PROGRAM, CALGARY, AB, CANADA.; ALBERTA CHILDRENS HOSP RES INST ACHRI, CALGARY, AB, CANADA.; UNIV CALGARY, HOTCHKISS BRAIN INST, CALGARY, AB, CANADA.; UNIV CALGARY, DEPT PEDIAT, CALGARY, AB, CANADA.; UNIV CALGARY, DEPT CLIN NEUROSCI & RADIOL, CALGARY, AB, CANADA.;	UNIVERSITY OF CALGARY; ALBERTA CHILDRENS HOSPITAL; UNIVERSITY OF CALGARY; UNIVERSITY OF CALGARY; UNIVERSITY OF CALGARY						2024-01-03	PEDIATRIC; MRI; HEMIPARESIS; CEREBRAL PALSY; TDCS; NEUROMODULATION; CURRENT; ELECTRIC FIELD	10.3389/fnhum.2023.1075741	ARTICLE				HELEN.CARLSON@AHS.CA			CANADIAN INSTITUTES OF HEALTH RESEARCH (CIHR); HEART AND STROKE FOUNDATION OF CANADA; ALBERTA CHILDREN'S HOSPITAL FOUNDATION	WE WOULD LIKE TO THANK THE CHILDREN AND PARENTS FOR THEIR TIME AND PARTICIPATION IN THIS STUDY. WE THANK THE CANADIAN INSTITUTES OF HEALTH RESEARCH (CIHR), THE HEART AND STROKE FOUNDATION OF CANADA, AND THE ALBERTA CHILDREN'S HOSPITAL FOUNDATION FOR FINANCIAL SUPPORT OF THIS PROJECT.	8Z9ND				CEREBRAL-PALSY; MOTOR CORTEX; EXCITABILITY; CHILDHOOD; DIFFUSION; OUTCOMES; TDCS; IMPACT		FRONT HUM NEUROSCI	FRONT. HUM. NEUROSCI.	ENGLISH	77	GREEN PUBLISHED, GOLD		AVENUE DU TRIBUNAL FEDERAL 34, LAUSANNE, CH-1015, SWITZERLAND	FEB 2	15	LAUSANNE	36816507		J	FRONTIERS MEDIA SA	2023		CARLSON, HL (CORRESPONDING AUTHOR), ALBERTA CHILDRENS PROV GEN HOSP, CALGARY PEDIAT STROKE PROGRAM, CALGARY, AB, CANADA.; CARLSON, HL (CORRESPONDING AUTHOR), ALBERTA CHILDRENS HOSP RES INST ACHRI, CALGARY, AB, CANADA.; CARLSON, HL (CORRESPONDING AUTHOR), UNIV CALGARY, HOTCHKISS BRAIN INST, CALGARY, AB, CANADA.; CARLSON, HL (CORRESPONDING AUTHOR), UNIV CALGARY, DEPT PEDIAT, CALGARY, AB, CANADA.
SAKAMOTO D;HAMAGUCHI T;MURATA K;ITO H;NAKAYAMA Y;ABO M	SAKAMOTO, DAIGO;HAMAGUCHI, TOYOHIRO;MURATA, KAI;ITO, HIROSHI;NAKAYAMA, YASUHIDE;ABO, MASAHIRO	ABO M, 2014, INT J STROKE, V9, P607, DOI 10.1111/IJS.12100;ADEYEMO BAMIDELE O, 2012, FRONT PSYCHIATRY, V3, P88, DOI 10.3389/FPSYT.2012.00088;AHMED I, 2023, TOP STROKE REHABIL, V30, P213, DOI 10.1080/10749357.2022.2026278;ALT MURPHY M, 2015, BMC NEUROL, V15, DOI 10.1186/S12883-015-0292-6;ANONYMOUS, 2019, THE BEHAVIOR OF ORGANISMS: AN EXPERIMENTAL ANALYSIS;BANIQUED PDE, 2021, J NEUROENG REHABIL, V1…	REPETITIVE TRANSCRANIAL MAGNETIC STIMULATION (RTMS) WITH INTENSIVE OCCUPATIONAL THERAPY IMPROVES UPPER LIMB MOTOR PARALYSIS AND ACTIVITIES OF DAILY LIVING AFTER STROKE; HOWEVER, THE DEGREE OF IMPROVEMENT ACCORDING TO PARALYSIS SEVERITY REMAINS UNVERIFIED. TARGET ACTIVITIES OF DAILY LIVING USING UPPER LIMB FUNCTIONS CAN BE ESTABLISHED BY PREDICTING THE AMOUNT OF CHANGE AFTER TREATMENT FOR EACH PAR…	284				JIKEI UNIV, DEPT REHABIL MED, SCH MED HOSP, TOKYO 1058471, JAPAN.; SAITAMA PREFECTURAL UNIV, GRAD SCH HLTH SCI, DEPT REHABIL, SAITAMA 3438540, JAPAN.; JIKEI UNIV, DEPT REHABIL MED, SCH MED, TOKYO 1058461, JAPAN.;	JIKEI UNIVERSITY; JIKEI UNIVERSITY						2024-01-03	STROKE; OCCUPATIONAL THERAPY; ACTIVITIES OF DAILY LIVING; GOAL-SETTING; TRANSCRANIAL MAGNETIC STIMULATION; UPPER EXTREMITY; MOTOR PARALYSIS; NEUROREHABILITATION	10.3390/brainsci13020284	ARTICLE			2076-3425	HAMAGUCHI-TOYOHIRO@SPU.AC.JP; ABO@JIKEI.AC.JP					9H5OV				QUALITY-OF-LIFE; POSTSTROKE PATIENTS; MOTOR FUNCTION; BLOCK TEST; REHABILITATION; MOVEMENT; ARM; PERFORMANCE; HEMIPARESIS; RELIABILITY	2	BRAIN SCI	BRAIN SCI.	ENGLISH	77	GREEN PUBLISHED, GOLD	SAKAMOTO, DAIGO/0000-0002-9019-1853; ABO, MASAHIRO/0000-0001-6701-4974; HAMAGUCHI, TOYOHIRO/0000-0001-5645-0439	ST ALBAN-ANLAGE 66, CH-4052 BASEL, SWITZERLAND	FEB	19	BASEL	36831827		J	MDPI	2023		HAMAGUCHI, T (CORRESPONDING AUTHOR), SAITAMA PREFECTURAL UNIV, GRAD SCH HLTH SCI, DEPT REHABIL, SAITAMA 3438540, JAPAN.; ABO, M (CORRESPONDING AUTHOR), JIKEI UNIV, DEPT REHABIL MED, SCH MED, TOKYO 1058461, JAPAN.
CHEN N;QIU X;HUA Y;HU J;BAI YL	CHEN, NAN;QIU, XIAO;HUA, YAN;HU, JIAN;BAI, YULONG	BAI ZF, 2022, J NEUROENG REHABIL, V19, DOI 10.1186/S12984-022-00999-4;BRADNAM LV, 2012, CEREB CORTEX, V22, P2662, DOI 10.1093/CERCOR/BHR344;BUETEFISCH CM, 2015, FRONT NEUROL, V6, DOI 10.3389/FNEUR.2015.00214;CAMPBELL BCV, 2020, LANCET, V396, P129, DOI 10.1016/S0140-6736(20)31179-X;CANTONE M, 2021, FRONT NEUROL, V12, DOI 10.3389/FNEUR.2021.721906;CASSIDY JM, 2015, BRAIN STIMUL, V8, P1074, DOI 10.1…	BACKGROUND AND PURPOSETHE EFFECTS OF CONVENTIONAL PROTOCOLS OF REPETITIVE TRANSCRANIAL MAGNETIC STIMULATION (RTMS) IN THE CHRONIC PHASE OF STROKE ARE LIMITED. THIS STUDY AIMED TO APPLY THE SEQUENTIAL INHIBITORY AND FACILITATORY RTMS FOR UPPER LIMB MOTOR DYSFUNCTION POST-STROKE TO OBSERVE THE EFFICACY AND EXPLORE THE POSSIBLE NEUROPHYSIOLOGICAL MECHANISM. WE HYPOTHESIZE THAT THIS PROTOCOL WOULD BO…	1064718				FUDAN UNIV, HUASHAN HOSP, DEPT REHABIL MED, SHANGHAI, PEOPLES R CHINA.;	FUDAN UNIVERSITY						2024-01-03	STROKE; MOTOR RECOVERY; TRANSCRANIAL MAGNETIC STIMULATION; NEUROPLASTICITY; CASE REPORT	10.3389/fneur.2023.1064718	REVIEW				17211220064@FUDAN.EDU.CN; DR_BAIYL@FUDAN.EDU.CN			NATIONAL NATURAL SCIENCE FOUNDATION OF CHINA [82102662]; SHANGHAI COMMITTEE OF SCIENCE AND TECHNOLOGY [17511107802]	FUNDING THIS WORK WAS SUPPORTED BY GRANTS FROM THE NATIONAL NATURAL SCIENCE FOUNDATION OF CHINA (NO. 82102662) AND THE SHANGHAI COMMITTEE OF SCIENCE AND TECHNOLOGY (NO. 17511107802).	8T1FU				MOTOR CORTEX EXCITABILITY; CONTRALESIONAL HEMISPHERE; PREMOTOR CORTEX; REORGANIZATION; LIMB; AREAS; RTMS; RELIABILITY; PLASTICITY; RESPONSES		FRONT NEUROL	FRONT. NEUROL.	ENGLISH	58	GOLD, GREEN PUBLISHED		AVENUE DU TRIBUNAL FEDERAL 34, LAUSANNE, CH-1015, SWITZERLAND	JAN 27	8	LAUSANNE	36779047		J	FRONTIERS MEDIA SA	2023		HU, J; BAI, YL (CORRESPONDING AUTHOR), FUDAN UNIV, HUASHAN HOSP, DEPT REHABIL MED, SHANGHAI, PEOPLES R CHINA.
EBNER-KARESTINOS D;GATHY E;DE TOURNAI AC;HERMAN E;ARANEDA R;DRICOT L;MACQ B;VANDERMEEREN Y;BLEYENHEUFT Y	EBNER-KARESTINOS, DANIELA;GATHY, ESTELLE;CARTON DE TOURNAI, ASTRID;HERMAN, ENIMIE;ARANEDA, RODRIGO;DRICOT, LAURENCE;MACQ, BENOIT;VANDERMEEREN, YVES;BLEYENHEUFT, YANNICK	ANJOS S DOS., 2019, ARCH PHYS MED REHABI, V100, DOI 10.1016/J.APMR.2019.08.273, DOI 10.1016/J.APMR.2019.08.273;ANONYMOUS, 2011, INTERAM J PSYCHOL;ANONYMOUS, 2002, AM J RESP CRIT CARE, V166, P111, DOI DOI 10.1164/RCCM.166/1/111, 10.1164/AJRCCM.166.1.AT1102, DOI 10.1164/AJRCCM.166.1.AT1102;ANONYMOUS, 2013, RES RANDOMIZER PROGR;ARANEDA R, 2021, ANN PHYS REHABIL MED, V64, DOI 10.1016/J.REHAB.2021.101…	INTRODUCTIONSTROKE CAUSES MULTIPLE DEFICITS INCLUDING MOTOR, SENSITIVE AND COGNITIVE IMPAIRMENTS, AFFECTING ALSO INDIVIDUAL'S SOCIAL PARTICIPATION AND INDEPENDENCE IN ACTIVITIES OF DAILY LIVING (ADL) IMPACTING THEIR QUALITY OF LIFE. IT HAS BEEN WIDELY RECOMMENDED TO USE GOAL-ORIENTED INTERVENTIONS WITH A HIGH AMOUNT OF TASK-SPECIFIC REPETITIONS. THESE INTERVENTIONS ARE GENERALLY FOCUSED ONLY ON T…	E070642				CATHOLIC UNIV LOUVAIN, INST NEUROSCI, BRUSSELS, BELGIUM.; UNIV ANDRES BELLO, EXERCISE & REHABIL SCI INST, FAC REHABIL SCI, SCH PHYS THERAPY, SANTIAGO, CHILE.; CATHOLIC UNIV LOUVAIN, NEUROIMAGING PLATFORM NIMA, BRUSSELS, BELGIUM.; CATHOLIC UNIV LOUVAIN, INST INFORMAT & COMMUN TECHNOL ELECT & APPL MATH I, LOUVAIN LA NEUVE, BELGIUM.; CATHOLIC UNIV LOUVAIN, NEUROL DEPT, STROKE UNIT, NEUROMODULAT UNIT…	UNIVERSITE CATHOLIQUE LOUVAIN; UNIVERSIDAD ANDRES BELLO; UNIVERSITE CATHOLIQUE LOUVAIN; UNIVERSITE CATHOLIQUE LOUVAIN; UNIVERSITE CATHOLIQUE LOUVAIN						2024-01-03	STROKE; NEUROLOGY; REHABILITATION MEDICINE; ADULT NEUROLOGY; NEUROLOGICAL INJURY; PHYSICAL THERAPY MODALITIES	10.1136/bmjopen-2022-070642	ARTICLE				YANNICK.BLEYENHEUFT@UCLOUVAIN.BE			FEDERATION WALLONIE-BRUXELLES-ACTION DE RECHERCHE CONCERTEE PROGRAMME FROM BELGIUM	THIS WORK IS PART OF A LARGER STUDY FINANCIALLY SUPPORTED BY THE FEDERATION WALLONIE-BRUXELLES-ACTION DE RECHERCHE CONCERTEE PROGRAMME FROM BELGIUM. THE FUNDING BODY HAS REVIEWED THIS PROTOCOL DURING THE SELECTION PROCESS, BUT AFTER THIS INITIAL POINT, THE ACTION DE RECHERCHE CONCERTEE' HAS NOT PARTICIPATED IN THE DESIGN STUDY AND WILL NOT PARTICIPATE IN DATA COLLECTION, ANALYSIS, INTERPRETATION …	I6BF4				INDUCED MOVEMENT THERAPY; OCCUPATIONAL PERFORMANCE-MEASURE; MINIMAL DETECTABLE CHANGE; UPPER-LIMB FUNCTION; CEREBRAL-PALSY; ABILHAND QUESTIONNAIRE; RELIABILITY; CHILDREN; VALIDITY; IMPACT	4	BMJ OPEN	BMJ OPEN	ENGLISH	78	GOLD, GREEN PUBLISHED	EBNER-KARESTINOS, DANIELA/0000-0002-5941-8706; ARANEDA, RODRIGO/0000-0002-0890-5504; MACQ, BENOIT/0000-0002-7243-4778; GATHY, ESTELLE/0000-0002-9878-2420; DRICOT, LAURENCE/0000-0002-8613-2420	BRITISH MED ASSOC HOUSE, TAVISTOCK SQUARE, LONDON WC1H 9JR, ENGLAND	APR	9	LONDON	37055214		J	BMJ PUBLISHING GROUP	2023	EBNER-KARESTINOS, DANIELA/IAP-6326-2023	BLEYENHEUFT, Y (CORRESPONDING AUTHOR), CATHOLIC UNIV LOUVAIN, INST NEUROSCI, BRUSSELS, BELGIUM.
EDWARDS D;KUMAR S;BRINKMAN L;FERREIRA IC;ESQUENAZI A;NGUYEN T;SU MC;STEIN S;MAY J;HENDRIX A;FINLEY C;HOWARD E;CRAMER SC	EDWARDS, DYLAN;KUMAR, SAPNA;BRINKMAN, LORIE;FERREIRA, ISABEL CARDOSO;ESQUENAZI, ALBERTO;NGUYEN, TIFFANY;SU, MICHAEL;STEIN, STEPHANIE;MAY, JAUN;HENDRIX, ALLISON;FINLEY, CASEY;HOWARD, EMILY;CRAMER, STEVEN C.	BIERNASKIE J, 2004, J NEUROSCI, V24, P1245, DOI 10.1523/JNEUROSCI.3834-03.2004;CASSIDY JM, 2018, STROKE, V49, P433, DOI 10.1161/STROKEAHA.117.018844;CRAMER SC, 2019, JAMA NEUROL, V76, P1079, DOI 10.1001/JAMANEUROL.2019.1604;DODAKIAN L, 2017, NEUROREHAB NEURAL RE, V31, P923, DOI 10.1177/1545968317733818;DROMERICK AW, 2009, NEUROLOGY, V73, P195, DOI 10.1212/WNL.0B013E3181AB2B27;DROMERICK ALEXANDER …	BACKGROUND ENHANCED NEURAL PLASTICITY EARLY AFTER STROKE SUGGESTS THE POTENTIAL TO IMPROVE OUTCOMES WITH INTENSIVE REHABILITATION THERAPY. MOST PATIENTS DO NOT GET SUCH THERAPY, HOWEVER, DUE TO LIMITED ACCESS, CHANGING REHABILITATION THERAPY SETTINGS, LOW THERAPY DOSES, AND POOR COMPLIANCE. OBJECTIVE TO EXAMINE THE FEASIBILITY, SAFETY, AND POTENTIAL EFFICACY OF AN ESTABLISHED TELEREHABILITATION (…				131	MOSS REHABIL RES INST, ELKINS PK, PA USA.; UNIV CALIF LOS ANGELES, LOS ANGELES, CA USA.; CALIF REHABIL INST, LOS ANGELES, CA USA.; MOSSREHAB, ELKINS PK, PA USA.; UNIV CALIF LOS ANGELES, DAVID GEFFEN SCH MED, DEPT NEUROL, 710 WESTWOOD PLAZA,REED C239, LOS ANGELES, CA 90095 USA.;	UNIVERSITY OF CALIFORNIA SYSTEM; UNIVERSITY OF CALIFORNIA LOS ANGELES; UNIVERSITY OF CALIFORNIA SYSTEM; UNIVERSITY OF CALIFORNIA LOS ANGELES; UNIVERSITY OF CALIFORNIA LOS ANGELES MEDICAL CENTER; DAVID GEFFEN SCHOOL OF MEDICINE AT UCLA						2024-01-03	TELEREHABILITATION; STROKE; PARESIS; MOTOR ACTIVITY; CRITICAL PERIOD; UPPER EXTREMITY	10.1177/15459683231159660	ARTICLE	MAR 2023		1552-6844	SCCRAMER@MEDNET.UCLA.EDU	141				C3IP5				STROKE REHABILITATION; PROGRAM; MOVEMENT; EXERCISE; THERAPY; INJURY; TIME; CARE	2-3	NEUROREHAB NEURAL RE	NEUROREHABIL. NEURAL REPAIR	ENGLISH	28	HYBRID, GREEN PUBLISHED	ESQUENAZI, ALBERTO/0000-0003-0698-6424; KUMAR, SAPNA/0000-0003-1907-2971; SU, MICHAEL/0000-0003-0740-5679	2455 TELLER RD, THOUSAND OAKS, CA 91320 USA	FEB	11	THOUSAND OAKS	36876946		J	SAGE PUBLICATIONS INC	2023	ESQUENAZI, ALBERTO/AGF-1941-2022	CRAMER, SC (CORRESPONDING AUTHOR), UNIV CALIF LOS ANGELES, DAVID GEFFEN SCH MED, DEPT NEUROL, 710 WESTWOOD PLAZA,REED C239, LOS ANGELES, CA 90095 USA.
ZHANG HX;LIU JL;BINGHAM D;ORR A;KAWABORI M;KIM JY;ZHENG Z;LAM TI;MASSA SM;SWANSON RA;YENARI MA	ZHANG, HONGXIA;LIU, JIALING;BINGHAM, DEBORAH;ORR, ADRIENNE;KAWABORI, MASAHITO;KIM, JONG YOUL;ZHENG, ZHEN;LAM, TINA I.;MASSA, STEPHEN M.;SWANSON, RAYMOND A.;YENARI, MIDORI A.	ALLRED RP, 2008, J NEUROSCI METH, V170, P229, DOI 10.1016/J.JNEUMETH.2008.01.015;BRASHEAR A, 2002, NEW ENGL J MED, V347, P395, DOI 10.1056/NEJMOA011892;CIMOLIN V, 2012, J HEAD TRAUMA REHAB, V27, P177, DOI 10.1097/HTR.0B013E3182172276;D'AVILA JC, 2012, J NEUROINFLAMM, V9, DOI 10.1186/1742-2094-9-31;FITOUSSI F, 2011, J CHILD ORTHOP, V5, P363, DOI 10.1007/S11832-011-0365-Z;GUETTARD E, 2009, DEV NEUR…	MOTOR REHABILITATION STRATEGIES AFTER UNILATERAL STROKE SUGGEST THAT THE IMMOBILIZATION OF THE HEALTHY, UNIMPAIRED LIMB CAN PROMOTE THE FUNCTIONAL RECOVERY OF A PARETIC LIMB. IN RODENTS, THIS HAS BEEN MODELED USING CASTS, HARNESSES, AND OTHER MEANS OF RESTRICTING THE USE OF THE NON-PARETIC FORELIMB IN MODELS OF EXPERIMENTAL STROKE. HERE, WE EVALUATED AN ALTERNATIVE APPROACH, USING BOTULINUM TOXIN…	512				UNIV CALIF SAN FRANCISCO, DEPT NEUROL SURG, SAN FRANCISCO, CA 94143 USA.; SAN FRANCISCO VA MED CTR, SAN FRANCISCO, CA 94121 USA.; UNIV CALIF SAN FRANCISCO, DEPT NEUROL, SAN FRANCISCO, CA 94143 USA.; HOKKAIDO UNIV, DEPT NEUROSURG, SAPPORO 0600808, JAPAN.; YONSEI UNIV, DEPT ANAT, SEOUL 03722, SOUTH KOREA.;	UNIVERSITY OF CALIFORNIA SYSTEM; UNIVERSITY OF CALIFORNIA SAN FRANCISCO; US DEPARTMENT OF VETERANS AFFAIRS; VETERANS HEALTH ADMINISTRATION (VHA); SAN FRANCISCO VA MEDICAL CENTER; UNIVERSITY OF CALIFORNIA SYSTEM; UNIVERSITY OF CALIFORNIA SAN FRANCISCO; HOKKAIDO UNIVERSITY; YONSEI UNIVERSITY						2024-01-03	STROKE; REHABILITATION; RODENT; MCAO; CONSTRAINT INDUCED MOVEMENT THERAPY; MOTOR FUNCTION RECOVERY	10.3390/biom13030512	ARTICLE			2218-273X	YENARI@ALUM.MIT.EDU			VA RR&D RESEARCH ENHANCEMENT AWARD; NIH NINDS [R01NS102886, R01 NS106441]; VETERANS AFFAIRS MERIT AWARDS [2I01BX003335, IK6BX004600]; VETERANS AFFAIRS MEDICAL CENTER, SAN FRANCISCO, CALIFORNIA	THIS WORK WAS SUPPORTED BY GRANTS FROM VA RR&D RESEARCH ENHANCEMENT AWARD (R.A.S.), NIH NINDS R01NS102886 (J.L.), R01 NS106441 (M.A.Y.), AND VETERANS AFFAIRS MERIT AWARDS 2I01BX003335 (J.L.), IK6BX004600 (J.L.), AND WAS ADMINISTERED BY THE NORTHERN CALIFORNIA INSTITUTE FOR RESEARCH AND EDUCATION, AND SUPPORTED BY RESOURCES OF THE VETERANS AFFAIRS MEDICAL CENTER, SAN FRANCISCO, CALIFORNIA.	A8ET2				INDUCED MOVEMENT THERAPY; UPPER EXTREMITY SPASTICITY; TRAUMATIC BRAIN-INJURY; GAIT IMPAIRMENT; CONSTRAINT; CHILDREN; FORELIMB; MODELS	3	BIOMOLECULES	BIOMOLECULES	ENGLISH	26	GREEN PUBLISHED, GOLD	KAWABORI, MASAHITO/0000-0002-3574-8380; YENARI, MIDORI/0000-0003-3916-8006; ZHANG, HONGXIA/0000-0003-1594-6707; SWANSON, RAYMOND/0000-0002-3664-5359	ST ALBAN-ANLAGE 66, CH-4052 BASEL, SWITZERLAND	MAR	13	BASEL	36979446		J	MDPI	2023	KAWABORI, MASAHITO/AAH-7117-2020	YENARI, MA (CORRESPONDING AUTHOR), SAN FRANCISCO VA MED CTR, SAN FRANCISCO, CA 94121 USA.; YENARI, MA (CORRESPONDING AUTHOR), UNIV CALIF SAN FRANCISCO, DEPT NEUROL, SAN FRANCISCO, CA 94143 USA.
NI J;JIANG W;GONG XY;FAN YJ;QIU H;DOU JM;ZHANG J;WANG HX;LI CG;SU M	NI, JING;JIANG, WEI;GONG, XUEYANG;FAN, YINGJIE;QIU, HAO;DOU, JIAMING;ZHANG, JUAN;WANG, HONGXING;LI, CHUNGUANG;SU, MIN	BALCONI M, 2015, SOC COGN AFFECT NEUR, V10, P1607, DOI 10.1093/SCAN/NSV041;BERTANI R, 2017, NEUROL SCI, V38, P1561, DOI 10.1007/S10072-017-2995-5;CHEN JL, 2013, FRONT NEUROL, V4, DOI 10.3389/FNEUR.2013.00178;CORTI M, 2012, AM J PHYS MED REHAB, V91, P254, DOI 10.1097/PHM.0B013E318228BF0C;CRISTOFORI I, 2019, HAND CLINIC, V163, P197, DOI 10.1016/B978-0-12-804281-6.00011-2;DELORME M, 2019, RESTOR NEU…	BACKGROUNDSTROKE IS A DISEASE WITH A HIGH FATALITY RATE WORLDWIDE AND A MAJOR CAUSE OF LONG-TERM DISABILITY. IN THE REHABILITATION OF LIMB MOTOR FUNCTION AFTER STROKE, THE REHABILITATION OF UPPER LIMB FUNCTION TAKES A LONG TIME AND THE RECOVERY PROGRESS IS SLOW, WHICH SERIOUSLY AFFECTS THE PATIENTS' SELF-CARE ABILITY IN DAILY LIFE. REPEATED TRANSCRANIAL MAGNETIC STIMULATION (RTMS) HAS BEEN INCREA…	1077218				SOOCHOW UNIV, DUSHU LAKE HOSP, DEPT PHYS MED & REHABIL, SUZHOU, JIANGSU, PEOPLES R CHINA.; JIANGSU RONGJUN HOSP, DEPT PHYS MED & REHABIL, WUXI, JIANGSU, PEOPLES R CHINA.; WUXI INT TONGREN REHABIL HOSP, DEPT PHYS MED & REHABIL, WUXI, JIANGSU, PEOPLES R CHINA.; SOOCHOW UNIV, INST REHABIL, SUZHOU, JIANGSU, PEOPLES R CHINA.; SOOCHOW UNIV, AFFILIATED HOSP 1, SUZHOU, JIANGSU, PEOPLES R CHINA.; SOUTHEAS…	SOOCHOW UNIVERSITY - CHINA; SOOCHOW UNIVERSITY - CHINA; SOOCHOW UNIVERSITY - CHINA; SOUTHEAST UNIVERSITY - CHINA; SOOCHOW UNIVERSITY -CHINA						2024-01-03	STROKE REHABILITATION; UPPER LIMB MOTOR FUNCTION; RTMS; FNIRS; BRAIN FUNCTIONAL NETWORK	10.3389/fnagi.2022.1077218	ARTICLE				101012648@SEU.EDU.CN; LICHUNGUANG@SUDA.EDU.CN; SUMIN@SUDA.EDU.CN			NATIONAL NATURAL SCIENCE FOUNDATION OF CHINA [81672244]; SUZHOU MINSHENG SCIENCE AND TECHNOLOGY KEY TECHNOLOGY APPLICATION RESEARCH [SS2019051]; GENERAL PROJECTS OF JIANGSU PROVINCIAL NATURAL FUND [SBK2021020630]	THIS WORK WAS SUPPORTED IN PART BY NATIONAL NATURAL SCIENCE FOUNDATION OF CHINA (NO. 81672244), SUZHOU MINSHENG SCIENCE AND TECHNOLOGY KEY TECHNOLOGY APPLICATION RESEARCH PROJECT IN 2019 (PROJECT NO.: SS2019051), AND GENERAL PROJECTS OF JIANGSU PROVINCIAL NATURAL FUND (GRANT NO. SBK2021020630).	8H2OM				TRANSCRANIAL MAGNETIC STIMULATION; CORTICOSPINAL TRACT; CORTICAL REORGANIZATION; FUNCTION RECOVERY; EARLY PHASE; CONNECTIVITY; REHABILITATION; POSTSTROKE; CORTEX; HEMIPARESIS		FRONT AGING NEUROSCI	FRONT. AGING NEUROSCI.	ENGLISH	62	GOLD, GREEN PUBLISHED	WANG, HONGXING/0000-0001-5962-9717	AVENUE DU TRIBUNAL FEDERAL 34, LAUSANNE, CH-1015, SWITZERLAND	JAN 13	16	LAUSANNE	36711205		J	FRONTIERS MEDIA SA	2023	巩, 雪阳/GQQ-8757-2022; WANG, HONGXING/AAG-1069-2020	SU, M (CORRESPONDING AUTHOR), SOOCHOW UNIV, DUSHU LAKE HOSP, DEPT PHYS MED & REHABIL, SUZHOU, JIANGSU, PEOPLES R CHINA.; SU, M (CORRESPONDING AUTHOR), SOOCHOW UNIV, INST REHABIL, SUZHOU, JIANGSU, PEOPLES R CHINA.; SU, M (CORRESPONDING AUTHOR), SOOCHOW UNIV, AFFILIATED HOSP 1, SUZHOU, JIANGSU, PEOPLES R CHINA.; WANG, HX (CORRESPONDING AUTHOR), SOUTHEAST UNIV, ZHONGDA HOSP, DEPT REHABIL MED, NANJIN…
CRAIGHERO L;MELE S;GAIFAS V;BONAGURI E;STRAUDI S	CRAIGHERO, LAILA;MELE, SONIA;GAIFAS, VALENTINA;BONAGURI, EMMA;STRAUDI, SOFIA	AGLIOTI SM, 2008, NAT NEUROSCI, V11, P1109, DOI 10.1038/NN.2182;ALAERTS K, 2012, PSYCHOL RES-PSYCH FO, V76, P503, DOI 10.1007/S00426-011-0380-1;ALAERTS K, 2009, NEUROPSYCHOLOGIA, V47, P415, DOI 10.1016/J.NEUROPSYCHOLOGIA.2008.09.012;ANONYMOUS, 2005, PERSPECTIVES IMITATI, DOI DOI 10.7551/MITPRESS/5330.003.0005, 10.7551/MITPRESS/5330.003.0005;BASSOLINO M, 2014, CEREB CORTEX, V24, P3268, DOI 10.1093…	FOR THE PAST FIFTEEN YEARS, OBSERVATION OF ACTIONS HAS PROVED TO BE EFFECTIVE IN THE MOTOR REHABILITATION OF STROKE. DESPITE THIS, NO EVIDENCE HAS EVER BEEN PROVIDED THAT THIS PRACTICE IS ABLE TO ACTIVATE THE EFFERENT MOTOR SYSTEM OF A LIMB UNABLE TO PERFORM THE OBSERVED ACTION DUE TO STROKE. IN FACT, TRANSCRANIAL MAGNETIC STIMULATION CANNOT EASILY BE USED IN THESE PATIENTS, AND THE FMRI EVIDENCE…				16	UNIV FERRARA, DEPT NEUROSCI & REHABIL, VIA FOSSATO MORTARA 17-19, I-44121 FERRARA, ITALY.; UNIV VERONA, DEPT NEUROSCI BIOMED & MOVEMENT SCI, PIAZZALE LUDOV ANTONIO SCURO 10, I-37124 VERONA, ITALY.; FERRARA UNIV HOSP, DEPT NEUROSCI & REHABIL, VIA ALDO MORO 8, I-44124 FERRARA, ITALY.;	UNIVERSITY OF FERRARA; UNIVERSITY OF VERONA; UNIVERSITY OF FERRARA; ARCISPEDALE SANT'ANNA						2024-01-03	ACTION OBSERVATION; MOTOR RESONANCE; ACTION PREDICTION; STROKE; AOT; PARESIS	10.1016/j.cortex.2022.11.007	ARTICLE	JAN 2023		1973-8102	LAILA.CRAIGHERO@UNIFE.IT; SONIA.MELE@UNIVR.IT; VALENTINA.GAIFAS@EDU.UNIFE.IT; EMMA.BONAGURI@EDU.UNIFE.IT; SOFIA.STRAUDI@UNIFE.IT	25				L9TJ5				MIRROR NEURON SYSTEM; HAND; FACILITATION; MODULATION; CORTEX; REPRESENTATION; EXCITABILITY; RESPONSES; MOVEMENT; OTHERS		CORTEX	CORTEX	ENGLISH	62		MELE, SONIA/0000-0001-7110-7209; CRAIGHERO, LAILA/0000-0002-5400-8732	65 CAMILLE DESMOULINS CS50083 ISSY-LES-MOULINEAUX, 92442 PARIS, FRANCE	FEB	10	PARIS	36603404		J	ELSEVIER MASSON, CORP OFF	2023	MELE, SONIA/GLR-9822-2022; CRAIGHERO, LAILA/F-3408-2015	CRAIGHERO, L (CORRESPONDING AUTHOR), UNIV FERRARA, DEPT NEUROSCI & REHABIL, VIA FOSSATO MORTARA 17-19, I-44121 FERRARA, ITALY.
TANG ZC;WANG H;CUI ZX;JIN XN;ZHANG LK;PENG YX;XING BX	TANG, ZHICHUAN;WANG, HANG;CUI, ZHIXUAN;JIN, XIAONENG;ZHANG, LEKAI;PENG, YUXIN;XING, BAIXI	ALTUWAIJRI GA, 2022, BIOSENSORS-BASEL, V12, DOI 10.3390/BIOS12010022;AMIN SU, 2022, IEEE T IND INFORM, V18, P5412, DOI 10.1109/TII.2021.3132340;AMIN SU, 2021, IEEE IMTC P, DOI 10.1109/I2MTC50364.2021.9460090;BANIQUED PDE, 2021, J NEUROENG REHABIL, V18, DOI 10.1186/S12984-021-00820-8;BARSOTTI M, 2015, INT C REHAB ROBOT, P49, DOI 10.1109/ICORR.2015.7281174;DAI GH, 2020, J NEURAL ENG, V17, DOI 10.10…	THE PREVALENCE OF STROKE CONTINUES TO INCREASE WITH THE GLOBAL AGING. BASED ON THE MOTOR IMAGERY (MI) BRAIN-COMPUTER INTERFACE (BCI) PARADIGM AND VIRTUAL REALITY (VR) TECHNOLOGY, WE DESIGNED AND DEVELOPED AN UPPER-LIMB REHABILITATION EXOSKELETON SYSTEM (VR-ULE) IN THE VR SCENES FOR STROKE PATIENTS. THE VR-ULE SYSTEM MAKES USE OF THE MI ELECTROENCEPHALOGRAM (EEG) RECOGNITION MODEL WITH A CONVOLUTI…				4390	ZHEJIANG UNIV TECHNOL, IND DESIGN INST, HANGZHOU 310023, PEOPLES R CHINA.; ZHEJIANG UNIV, MODERN IND DESIGN INST, HANGZHOU 310013, PEOPLES R CHINA.; ZHEJIANG UNIV, COLL EDUC, HANGZHOU 310058, PEOPLES R CHINA.;	ZHEJIANG UNIVERSITY OF TECHNOLOGY; ZHEJIANG UNIVERSITY; ZHEJIANG UNIVERSITY						2024-01-03	EXOSKELETONS; ELECTROENCEPHALOGRAPHY; TRAINING; BRAIN MODELING; STROKE (MEDICAL CONDITION); SOLID MODELING; FEATURE EXTRACTION; REHABILITATION EXOSKELETON; BRAIN-COMPUTER INTERFACE; VIRTUAL REALITY; CONVOLUTIONAL NEURAL NETWORKS; SQUEEZE-AND-EXCITATION BLOCK; MOTOR IMAGERY	10.1109/TNSRE.2023.3329059	ARTICLE			1558-0210	ZTANG@ZJUT.EDU.CN; YXPENG@ZJU.EDU.CN	4401		KEY RESEARCH AND DEVELOPMENT PROGRAM OF ZHEJIANG PROVINCE [2022C03148]; PHILOSOPHY AND SOCIAL SCIENCE PLANNING FUND PROJECT OF ZHEJIANG PROVINCE [22NDJC007Z]; NATIONAL SOCIAL SCIENCE FUND OF CHINA [22CTQ016]; FUNDAMENTAL RESEARCH FUNDS FOR THE PROVINCIAL UNIVERSITIES OF ZHEJIANG [GB202003008, GB202002012]	THIS WORK WAS SUPPORTED IN PART BY THE KEY RESEARCH AND DEVELOPMENT PROGRAM OF ZHEJIANG PROVINCE UNDER GRANT 2022C03148, IN PART BY THE PHILOSOPHY AND SOCIAL SCIENCE PLANNING FUND PROJECT OF ZHEJIANG PROVINCE UNDER GRANT 22NDJC007Z, IN PART BY THE NATIONAL SOCIAL SCIENCE FUND OF CHINA UNDER GRANT 22CTQ016, AND IN PART BY THE FUNDAMENTAL RESEARCH FUNDS FOR THE PROVINCIAL UNIVERSITIES OF ZHEJIANG U…	Y4OG5				BRAIN-COMPUTER INTERFACE; VIRTUAL-REALITY; MOTOR IMAGERY; STROKE; RECOVERY; ABILITY		IEEE T NEUR SYS REH	IEEE TRANS. NEURAL SYST. REHABIL. ENG.	ENGLISH	42	GOLD	PENG, YUXIN/0000-0002-8121-4814; TANG, ZHICHUAN/0000-0002-1730-1120	445 HOES LANE, PISCATAWAY, NJ 08855-4141 USA		12	PISCATAWAY	37910412		J	IEEE-INST ELECTRICAL ELECTRONICS ENGINEERS INC	2023	PENG, YUXIN/J-3821-2015	PENG, YX (CORRESPONDING AUTHOR), ZHEJIANG UNIV, COLL EDUC, HANGZHOU 310058, PEOPLES R CHINA.
CAZENAVE L;EINENKEL M;YURKEWICH A;ENDO S;HIRCHE S;BURDET E	CAZENAVE, LUCILLE;EINENKEL, MARTIN;YURKEWICH, AARON;ENDO, SATOSHI;HIRCHE, SANDRA;BURDET, ETIENNE	AKIZUKI K, 2015, HUM MOVEMENT SCI, V43, P107, DOI 10.1016/J.HUMOV.2015.07.007;ALHAAG MH, 2022, INT J IND ERGONOM, V88, DOI 10.1016/J.ERGON.2022.103273;ALLEN I. E., 2007, QUALITY PROGRESS, V40, P64, DOI DOI 10.1111/J.1365-2929.2004.02012.X;ALON G, 2003, NEUROREHABILITATION, V18, P215;AMBROSINI E, 2021, NEUROREHAB NEURAL RE, V35, P334, DOI 10.1177/1545968321997769;AMBROSINI E, 2014, J ELECTROMYOGR …	COMBINING FUNCTIONAL ELECTRICAL STIMULATION (FES) AND ROBOTICS MAY ENHANCE RECOVERY AFTER STROKE, BY PROVIDING NEURAL FEEDBACK WITH THE FORMER WHILE IMPROVING QUALITY OF MOTION AND MINIMIZING MUSCULAR FATIGUE WITH THE LATTER. HERE, WE EXPLORED WHETHER AND HOW FES, ROBOT ASSISTANCE AND THEIR COMBINATION, AFFECT USERS' PERFORMANCE, EFFORT, FATIGUE AND USER EXPERIENCE. 15 HEALTHY PARTICIPANTS PERFOR…				4063	IMPERIAL COLL SCI TECHNOL & MED, BIOENGN DEPT, LONDON SW7 2AZ, ENGLAND.; IMPERIAL COLL SCI TECHNOL & MED, UKRI CTR DOCTORAL TRAINING AI HEALTHCARE, LONDON SW7 2AZ, ENGLAND.; TECH UNIV MUNICH, CHAIR INFORMAT ORIENTED CONTROL, D-80333 MUNICH, GERMANY.; ONTARIO TECH UNIV, DEPT AUTOMOT & MECHATRON ENGN, OSHAWA, ON L1G 0C5, CANADA.;	IMPERIAL COLLEGE LONDON; IMPERIAL COLLEGE LONDON; TECHNICAL UNIVERSITY OF MUNICH						2024-01-03	NEUROREHABILITATION; ROBOTIC ASSISTANCE; FUNCTIONAL ELECTRICAL STIMULATION	10.1109/TNSRE.2023.3323370	ARTICLE			1558-0210	LUCILLE.CAZENAVE16@IMPERIAL.AC.UK; MARTIN.EINENKEL@TUM.DE; AARON.YURKEWICH@ONTARIOTECHU.CA; S.ENDO@TUM.DE; HIRCHE@TUM.DE; E.BURDET@IMPERIAL.AC.UK	4072		UNITED KINGDOM RESEARCH AND INNOVATION (UKRI) CENTRE FOR DOCTORAL TRAINING (CDT) IN ARTIFICIAL INTELLIGENCE (AI) FOR HEALTHCARE [EP/S023283/1]; EUROPEAN COMMISSION H2020 PROJECT REHYB [ICT 871767]	THIS WORK WAS SUPPORTED IN PART BY THE UNITED KINGDOM RESEARCH AND INNOVATION (UKRI) CENTRE FOR DOCTORAL TRAINING (CDT) IN ARTIFICIAL INTELLIGENCE (AI) FOR HEALTHCARE UNDER GRANT EP/S023283/1 AND IN PART BY THE EUROPEAN COMMISSION H2020 PROJECT REHYB UNDER GRANT ICT 871767.	W4WS7				UPPER-LIMB REHABILITATION; STROKE PATIENTS; WORKLOAD; PARESIS; TIME		IEEE T NEUR SYS REH	IEEE TRANS. NEURAL SYST. REHABIL. ENG.	ENGLISH	59	GOLD	BURDET, ETIENNE/0000-0002-2123-0185; YURKEWICH, AARON/0000-0002-5168-8146	445 HOES LANE, PISCATAWAY, NJ 08855-4141 USA		10	PISCATAWAY	37815973		J	IEEE-INST ELECTRICAL ELECTRONICS ENGINEERS INC	2023		CAZENAVE, L (CORRESPONDING AUTHOR), IMPERIAL COLL SCI TECHNOL & MED, BIOENGN DEPT, LONDON SW7 2AZ, ENGLAND.; CAZENAVE, L (CORRESPONDING AUTHOR), IMPERIAL COLL SCI TECHNOL & MED, UKRI CTR DOCTORAL TRAINING AI HEALTHCARE, LONDON SW7 2AZ, ENGLAND.
LIN TY;SHEN PC;CHANG KV;WU WT;OEZCAKAR L	LIN, TING -YU;SHEN, PENG-CHIEH;CHANG, KE-VIN;WU, WEI -TING;OEZCAKAR, LEVENT	ADEY-WAKELING Z, 2016, AM J PHYS MED REHAB, V95, P758, DOI 10.1097/PHM.0000000000000496;ARYA KN, 2021, NEUROL INDIA, V69, P1309, DOI 10.4103/0028-3886.329613;AWERBUCH MS, 2008, MED J AUSTRALIA, V188, P50, DOI 10.5694/J.1326-5377.2008.TB01507.X;BAEK S-R, 2009, BRAIN NEUROREHABIL, V2, P140;BORENSTEIN M., 2009, INTRODUCTION TO METAANALYSIS, P41, DOI 10.1002/9780470743386.CH6, DOI 10.1002/97804707433…	OBJECTIVE: POST-STROKE SHOULDER PAIN IS A SERIOUS CHALLENGE FOR STROKE SURVIVORS. THE AIM OF THIS META-ANALYSIS WAS TO REVIEW THE LITERATURE TO CONFIRM INFORMATION ON STRUCTURAL CHANGES IN POST-STROKE SHOULDERS DETECTED BY ULTRASOUND EXAMINATION.METHODS: PUBMED, EMBASE, WEB OF SCIENCE AND CLINICALTRIALS.GOV WERE SEARCHED UNTIL 7 DECEMBER 2022, FOR STUDIES DESCRIBING SHOULDER SONOGRAPHIC FINDINGS …	JRM13432				LO HSU MED FDN INC, LOTUNG POH AI HOSP, DEPT PHYS MED & REHABIL, YILAN, TAIWAN.; NATL TAIWAN UNIV HOSP, DEPT PHYS MED & REHABIL, COLL MED, TAIPEI, TAIWAN.; NATL TAIWAN UNIV HOSP, DEPT PHYS MED & REHABIL, BEI HU BRANCH, TAIPEI, TAIWAN.; TAIPEI MED UNIV, WANG FANG HOSP, CTR REG ANESTHESIA & PAIN MED, TAIPEI, TAIWAN.; HACETTEPE UNIV, MED SCH, DEPT PHYS & REHABIL MED, ANKARA, TURKIYE.; NATL TAIWAN UN…	NATIONAL TAIWAN UNIVERSITY; NATIONAL TAIWAN UNIVERSITY HOSPITAL; NATIONAL TAIWAN UNIVERSITY; NATIONAL TAIWAN UNIVERSITY HOSPITAL; TAIPEI MUNICIPAL WANFANG HOSPITAL; TAIPEI MEDICAL UNIVERSITY; HACETTEPE UNIVERSITY; NATIONAL TAIWAN UNIVERSITY; NATIONAL TAIWAN UNIVERSITY HOSPITAL						2024-01-03	HEMIPLEGIA; ROTATOR CUFF; PAIN; ULTRASONOGRAPHY; REHABILITATION	10.2340/jrm.v55.13432	REVIEW			1651-2081	KVCHANG011@GMAIL.COM			NATIONAL TAIWAN UNIVERSITY HOSPITAL, BEI-HU BRANCH; MINISTRY OF SCIENCE AND TECHNOLOGY [MOST 106-2314-B-002-180-MY3, 109-2314-B-002-114-MY3]; TAIWAN SOCIETY OF ULTRASOUND IN MEDICINE	THIS WORK WAS FUNDED BY NATIONAL TAIWAN UNIVERSITY HOSPITAL, BEI-HU BRANCH; MINISTRY OF SCIENCE AND TECHNOLOGY (MOST 106-2314-B-002-180-MY3 AND 109-2314-B-002-114-MY3); AND THE TAIWAN SOCIETY OF ULTRASOUND IN MEDICINE. THE AUTHORS HAVE NO CONFLICTS OF INTEREST TO DECLARE.	Q0GJ5				HEMIPLEGIC SHOULDER; PHYSICAL FINDINGS; STROKE PATIENTS; LONG HEAD; PAIN; SONOGRAPHY; SUBLUXATION; REHABILITATION; IMPINGEMENT; PREVALENCE		J REHABIL MED	J. REHABIL. MED.	ENGLISH	55	GREEN PUBLISHED, GOLD	SHEN, PENG-CHIEH/0000-0002-9139-3107	TRADGARDSGATAN 14, UPPSALA, SE-753 09, SWEDEN		10	UPPSALA	37615388		J	FOUNDATION REHABILITATION INFORMATION	2023		CHANG, KV (CORRESPONDING AUTHOR), NATL TAIWAN UNIV, NATL TAIWAN UNIV HOSP,COLL MED, DEPT PHYS MED & REHABIL, BEI HU BRANCH, TAIPEI, TAIWAN.
ZOU L	ZOU, L.	BARIKROO A, 2019, DYSPHAGIA, V34, P529, DOI 10.1007/S00455-019-09991-Y;BÉJOT Y, 2016, PRESSE MED, V45, PE391, DOI 10.1016/J.LPM.2016.10.003;CHEN SY, 2019, J CLIN MED, V8, DOI 10.3390/JCM8010122;DE RAEDT S, 2015, J NEUROL SCI, V348, P24, DOI 10.1016/J.JNS.2014.12.007;FORREIDER B, 2017, PROG NEUROBIOL, V157, P174, DOI 10.1016/J.PNEUROBIO.2016.03.002;HUANG JC, 2016, CELL PHYSIOL BIOCHEM, V39, P1955,…	OBJECTIVE:THE AIM OF THIS STUDY WAS TO EVALUATE THE EFFECT OF ACUPUNCTURE IN COMBINATION WITH SINUSOIDAL MEDIUM FREQUENCY ELECTROTHERAPY ON THE UPPER LIMB MOTOR FUNCTION OF STROKE PATIENTS. METHODS:A TOTAL OF 160 STROKE PATIENTS WITH HEMIPLEGIA WERE RANDOMLY DIVIDED INTO A CONTROL GROUP (N = 80) AND AN OBSERVATION GROUP (N = 80). ALL PATIENTS RECEIVED BASIC TREATMENT. THE CONTROL GROUP WAS GIVEN …				193	JIANGSU TAIZHOU PEOPLES HOSP, DEPT ACUPUNCTURE & MOXIBUST, TAIZHOU, JIANGSU, PEOPLES R CHINA.; JIANGSU TAIZHOU PEOPLES HOSP, DEPT ACUPUNCTUR & MOXIBUST, TAIZHOU 225300, JIANGSU, PEOPLES R CHINA.;							2024-01-03	ACUPUNCTURE; SINUSOIDAL MEDIUM FREQUENCY ELECTROTHERAPY; UPPER LIMB MOTOR FUNCTION	10.48095/cccsnn2023193	ARTICLE			1802-4041	HGZBBX959VVX@163.COM	199				O4OJ5				DYSFUNCTION; DYSPHAGIA; STIMULATION	3	CESK SLOV NEUROL N	CESK. SLOV. NEUROL. NEUROCHIR.	ENGLISH	20			SOKOLSKA 31, PRAGUE 2 120 26, CZECH REPUBLIC		7	PRAGUE 2			J	CZECH MEDICAL SOC	2023		ZOU, L (CORRESPONDING AUTHOR), JIANGSU TAIZHOU PEOPLES HOSP, DEPT ACUPUNCTUR & MOXIBUST, TAIZHOU 225300, JIANGSU, PEOPLES R CHINA.
BALA S;VISHNU VY;JOSHI D	BALA, SMRITI;VISHNU, VENUGOPALAN Y.;JOSHI, DEEPAK	AMIS A. A., 2012, OPERATIVE ELBOW SURG, P29, DOI 10.1016/B978-0-7020-3099-4.00003-5, DOI 10.1016/B978-0-7020-3099-4.00003-5;BRABSTON EW, 2009, OPER TECH ORTHOP, V19, P190, DOI 10.1053/J.OTO.2009.09.013;CARRARO U, 2015, EUR J TRANSL MYOL, V25, P221, DOI 10.4081/EJTM.2015.5272;CHAN MKL, 2009, NEUROREHAB NEURAL RE, V23, P357, DOI 10.1177/1545968308326428;CHEN J J, 1997, IEEE TRANS REHABIL ENG, V5, P…	MUSCLE SYNERGY-BASED FUNCTIONAL ELECTRICAL STIMULATION HAD IMPROVED MOVEMENT KINEMATICS INSTANTLY AND IN LONG-TERM USE IN POST-STROKE PATIENTS. HOWEVER, THE THERAPEUTIC BENEFITS AND EFFICACY OF MUSCLE SYNERGY-BASED FUNCTIONAL ELECTRICAL STIMULATION PATTERNS OVER TRADITIONAL STIMULATION PATTERNS NEED EXPLORATION. THIS PAPER PRESENTS THE THERAPEUTIC BENEFITS OF MUSCLE SYNERGY-BASED FUNCTIONAL ELECT…				2858	INDIAN INST TECHNOL DELHI, CTR BIOMED ENGN, NEW DELHI 110016, INDIA.; ALL INDIA INST MED SCI, DEPT NEUROL, NEW DELHI 110029, INDIA.; ALL INDIA INST MED SCI AIIMS, DEPT BIOMED ENGN, NEW DELHI 110029, INDIA.;	INDIAN INSTITUTE OF TECHNOLOGY SYSTEM (IIT SYSTEM); INDIAN INSTITUTE OF TECHNOLOGY (IIT) - DELHI; ALL INDIA INSTITUTE OF MEDICAL SCIENCES (AIIMS) NEW DELHI; ALL INDIA INSTITUTE OF MEDICAL SCIENCES (AIIMS) NEW DELHI						2024-01-03	SYNERGY-BASED FUNCTIONAL ELECTRICAL STIMULATION; MUSCLE SYNERGY; HEMIPARESIS; ELBOW FLEXION; POST-STROKE REHABILITATION; UPPER EXTREMITY; ELECTRICALLY EVOKED EMG; EEMG; FES-BASED EXERCISES; DYNAMIC CONTRACTIONS; MUSCLE FATIGUE; MYOELECTRIC INDICES OF FATIGUE	10.1109/TNSRE.2023.3290293	ARTICLE			1558-0210	BMZ188298@IITD.AC.IN; VISHNUVY16@YAHOO.COM; JOSHID@IITD.AC.IN	2871		PRIME MINISTER'S RESEARCH FELLOWSHIP (PMRF) [1400069]	THIS WORK WAS SUPPORTED BY THE PRIME MINISTER'S RESEARCH FELLOWSHIP (PMRF) UNDER GRANT 1400069, PLN08/PMRF.	L8DG9				EVOKED EMG; ELBOW FLEXION; FES; STROKE; REHABILITATION; INDIVIDUALS; RECOVERY; SIGNALS		IEEE T NEUR SYS REH	IEEE TRANS. NEURAL SYST. REHABIL. ENG.	ENGLISH	67	GOLD	VISHNU, VENUGOPALAN/0000-0002-3654-8137	445 HOES LANE, PISCATAWAY, NJ 08855-4141 USA		14	PISCATAWAY	37379181		J	IEEE-INST ELECTRICAL ELECTRONICS ENGINEERS INC	2023		JOSHI, D (CORRESPONDING AUTHOR), INDIAN INST TECHNOL DELHI, CTR BIOMED ENGN, NEW DELHI 110016, INDIA.
JIANG YB;LIU Z;LIU TT;MA MH;TANG M;CHAI YJ	JIANG, YUANBO;LIU, ZHEN;LIU, TINGTING;MA, MINHUA;TANG, MIN;CHAI, YANJIE	ALT MURPHY M, 2011, NEUROREHAB NEURAL RE, V25, P71, DOI 10.1177/1545968310370748;BAI J, 2019, IEEE ACCESS, V7, P9667, DOI 10.1109/ACCESS.2019.2891606;BONITA R, 1988, STROKE, V19, P1497, DOI 10.1161/01.STR.19.12.1497;BOSECKER C, 2010, NEUROREHAB NEURAL RE, V24, P62, DOI 10.1177/1545968309343214;BUSTRÉN EL, 2017, NEUROREHAB NEURAL RE, V31, P376, DOI 10.1177/1545968316688798;CHO S, 2016, IEEE COMPUT…	STROKE OFTEN RESULTS IN HEMIPARESIS, IMPAIRING THE PATIENT'S MOTOR ABILITIES AND LEADING TO UPPER EXTREMITY MOTOR DEFICITS THAT REQUIRE LONG-TERM TRAINING AND ASSESSMENT. HOWEVER, EXISTING METHODS FOR ASSESSING PATIENTS' MOTOR FUNCTION RELY ON CLINICAL SCALES THAT REQUIRE EXPERIENCED PHYSICIANS TO GUIDE PATIENTS THROUGH TARGET TASKS DURING THE ASSESSMENT PROCESS. THIS PROCESS IS NOT ONLY TIME-CON…				2640	NINGBO UNIV, FAC INFORMAT SCI & TECHNOL, NINGBO 315211, PEOPLES R CHINA.; NINGBO UNIV, COLL SCI & TECHNOL, CIXI 315300, PEOPLES R CHINA.; NINGBO REHABIL HOSP, NINGBO 315040, PEOPLES R CHINA.;	NINGBO UNIVERSITY; NINGBO UNIVERSITY						2024-01-03	INDEX TERMS- STROKE; SERIOUS GAME; FUZZY INFERENCE; MOTOR FUNCTION ASSESSMENT; UPPER EXTREMITY ASSESSMENT	10.1109/TNSRE.2023.3281408	ARTICLE			1558-0210	2398493251@QQ.COM; LIUZHEN@NBU.EDU.CN; LIUTINGTING@NBU.EDU.CN; M.MA@FALMOUTH.AC.UK; 2398493251@QQ.COM; CHAIYANJIE@NBU.EDU.CN	2653		NINGBO SCIENCE TECHNOLOGY PLAN PROJECTS [2021S091, 2020Z082]; NATURAL SCIENCE FOUNDATION OF ZHEJIANG PROVINCE [LZ23F020005]	THIS WORK WAS SUPPORTED IN PART BY THE NINGBO SCIENCE TECHNOLOGY PLAN PROJECTS UNDER GRANT 2021S091 AND GRANT 2020Z082 AND IN PART BY THE NATURAL SCIENCE FOUNDATION OF ZHEJIANG PROVINCE UNDER GRANT LZ23F020005.	J9NW4				UPPER EXTREMITY; RECOVERY		IEEE T NEUR SYS REH	IEEE TRANS. NEURAL SYST. REHABIL. ENG.	ENGLISH	46	GOLD	MA, MINHUA/0000-0001-7451-546X; LIU, TINGTING/0000-0002-3469-275X; LIU, ZHEN/0000-0002-1806-5027	445 HOES LANE, PISCATAWAY, NJ 08855-4141 USA		14	PISCATAWAY	37252869		J	IEEE-INST ELECTRICAL ELECTRONICS ENGINEERS INC	2023		LIU, Z (CORRESPONDING AUTHOR), NINGBO UNIV, FAC INFORMAT SCI & TECHNOL, NINGBO 315211, PEOPLES R CHINA.
DANG R;WANG H	DANG, RUI;WANG, HUI	AFSAR SI, 2018, J STROKE CEREBROVASC, V27, P3473, DOI 10.1016/J.JSTROKECEREBROVASDIS.2018.08.007;AO D, 2015, ANN BIOMED ENG, V43, P990, DOI 10.1007/S10439-014-1150-1;BORGES LRDM, 2018, COCHRANE DB SYST REV, DOI 10.1002/14651858.CD011887.PUB2;CHEN YT, 2018, FRONT NEUROL, V9, DOI 10.3389/FNEUR.2018.00795;CHOI YH, 2018, JOVE-J VIS EXP, DOI 10.3791/56241;CHUANG LL, 2017, J NEUROENG REHABIL, V14, DOI …	OBJECTIVE: TO EXPLORE THE EFFECT OF SOMATOSENSORY SIMULATION TRAINING COMBINED WITH EMG BIOFEEDBACK IN THE REHABILITATION OF UPPER LIMB FUNCTION IN STROKE PATIENTS WITH HEMIPLEGIA. METHODS: RETROSPECTIVE ANALYSIS OF CLINICAL DATA OF 96 STROKE PATIENTS WITH UPPER LIMB HEMIPLEGIA WHO UNDERWENT REHABILITATION TREATMENT IN XI'AN INTERNATIONAL MEDICAL CENTER HOSPITAL FROM AUGUST 2019 TO AUGUST 2021. T…				1842	XIAN INT MED CTR HOSP, DEPT SPINAL & SPINAL CORD REHABIL, XIAN 710001, SHAANXI, PEOPLES R CHINA.;							2024-01-03	SOMATOSENSORY SIMULATION TRAINING; EMG BIOFEEDBACK; CEREBRAL APOPLEXY; HEMIPLEGIA; UPPER LIMB FUNC-TION		ARTICLE				WANGHUI19810820@163.COM	1851				G4OR7				VIRTUAL-REALITY; THERAPY; HAND; EPIDEMIOLOGY; STIMULATION; SURVIVORS; RECOVERY	3	AM J TRANSL RES	AM. J. TRANSL. RES.	ENGLISH	36			40 WHITE OAKS LN, MADISON, WI 53711 USA		10	MADISON	37056829		J	E-CENTURY PUBLISHING CORP	2023		DANG, R (CORRESPONDING AUTHOR), XIAN INT MED CTR HOSP, DEPT SPINAL & SPINAL CORD REHABIL, XIAN 710001, SHAANXI, PEOPLES R CHINA.
ERSOY S;PAKER N;KESIKTAS FN;BUGDAYCI DS;KARAKAYA E;ÇETIN M	ERSOY, SEDEF;PAKER, NURDAN;KESIKTAS, FATMA NUR;BUGDAYCI, DERYA SOY;KARAKAYA, EBRU;CETIN, MERT	ADEY-WAKELING Z, 2015, ARCH PHYS MED REHAB, V96, P241, DOI 10.1016/J.APMR.2014.09.007;ADEY-WAKELING Z, 2013, STROKE, V44, P3136, DOI 10.1161/STROKEAHA.113.002471;AYDIN T, 2019, NEUROL SCI, V40, P985, DOI 10.1007/S10072-019-03749-Y;BOONSONG PAWEENA, 2009, JOURNAL OF THE MEDICAL ASSOCIATION OF THAILAND, V92, P1669;CHANG KV, 2016, ARCH PHYS MED REHAB, V97, P1366, DOI 10.1016/J.APMR.2015.11.009;DYER …	BACKGROUND: HEMIPLEGIC SHOULDER PAIN (HSP) IS A COMMON MORBIDITY OF STROKE. DIFFERENT TREATMENT MODALITIES CAN BE USED FOR OPTIMIZING THE RESULTS AND LIMITING THE POSSIBLE SIDE EFFECTS. THIS RESEARCH COMPARES THE EFFECTS OF TWO THERAPIES USED TO REDUCE THE PAIN AND IMPROVE THE QUALITY OF LIFE OF THE PATIENTS WITH HSP. OBJECTIVE: THIS STUDY AIMED TO COMPARE THE EFFECTS OF TRANSCUTANEOUS ELECTRICAL…				731	ISTANBUL PHYS MED & REHABIL TRAINING & RES HOSP, ISTANBUL, TURKIYE.;	ISTANBUL PHYSICAL MEDICINE & REHABILITATION TRAINING & RESEARCH HOSPITAL						2024-01-03	HEMIPLEGIA; SHOULDER PAIN; NERVE BLOCK; ELECTRIC STIMULATION THERAPY	10.3233/BMR-220189	ARTICLE			1878-6324	SEDEF_ERSOY@YAHOO.COM	738				G2BG8				STROKE; MANAGEMENT; PLACEBO	3	J BACK MUSCULOSKELET	J. BACK MUSCULOSKELET. REHABIL.	ENGLISH	23			NIEUWE HEMWEG 6B, 1013 BG AMSTERDAM, NETHERLANDS		8	AMSTERDAM	36565102		J	IOS PRESS	2023		ERSOY, S (CORRESPONDING AUTHOR), BAHCELIEVLER MAHALLESI,ADNAN KAHVECI BLV 145, TR-34186 ISTANBUL, TURKIYE.
CHEN WY;LI GY;LI N;WANG WX;YU P;WANG RQ;XUE XJ;ZHAO XA;LIU LQ	CHEN, WENYUAN;LI, GUANGYONG;LI, NING;WANG, WENXUE;YU, PENG;WANG, RUIQIAN;XUE, XIUJUAN;ZHAO, XINGANG;LIU, LIANQING	AYHAN E., 2020, COMP KINESIOLOGY HUM, P191;BUONGIORNO D, 2018, IEEE ROBOT AUTOM LET, V3, P2152, DOI 10.1109/LRA.2018.2810943;CAPEK KD, 2018, TOTAL BURN CARE, P44677;CARROZZA MC, 2007, IEEE-ASME T MECH, V12, P1, DOI 10.1109/TMECH.2006.886250;CHEN J, 2018, J NEUROENG REHABIL, V15, DOI 10.1186/S12984-018-0352-4;CHEN WY, 2022, IEEE T ROBOT, V38, P2194, DOI 10.1109/TRO.2022.3148909;DUNAWAY S, 2017, MI…	A SIGNIFICANT NUMBER OF STROKE PATIENTS ARE PERMANENTLY LEFT WITH A HEMIPARETIC UPPER LIMB AFTER THE POSTSTROKE SIX-MONTH GOLDEN RECOVERY PERIOD, RESULTING IN A DRASTIC DECLINE IN THEIR QUALITY OF LIFE. THIS STUDY DEVELOPS A NOVEL FOOT-CONTROLLED HAND/FOREARM EXOSKELETON THAT ENABLES PATIENTS WITH HEMIPARETIC HANDS AND FOREARMS TO RESTORE THEIR VOLUNTARY ACTIVITIES OF DAILY LIVING. PATIENTS CAN A…				769	SHENYANG INST AUTOMAT, CHINESE ACAD SCI CAS, STATE KEY LAB ROBOT, SHENYANG 110016, PEOPLES R CHINA.; CHINESE ACAD SCI, INST ROBOT & INTELLIGENT MFG, SHENYANG 110016, PEOPLES R CHINA.; UNIV CHINESE ACAD SCI, BEIJING 100049, PEOPLES R CHINA.; UNIV PITTSBURGH, SWANSON SCH ENGN, DEPT ELECT & COMP ENGN, PITTSBURGH, PA 15260 USA.; REHABIL CTR DISABLED, SHENYANG 110015, PEOPLES R CHINA.;	CHINESE ACADEMY OF SCIENCES; SHENYANG INSTITUTE OF AUTOMATION, CAS; CHINESE ACADEMY OF SCIENCES; CHINESE ACADEMY OF SCIENCES; UNIVERSITY OF CHINESE ACADEMY OF SCIENCES, CAS; PENNSYLVANIA COMMONWEALTH SYSTEM OF HIGHER EDUCATION (PCSHE); UNIVERSITY OF PITTSBURGH						2024-01-03	WEARABLE FOOT-MACHINE INTERFACE; REHABILITATION ROBOT; HAND EXOSKELETON; FOREARM EXOSKELETON	10.1109/TNSRE.2022.3233631	ARTICLE			1558-0210	CHENWENYUAN@SIA.CN; GUL6@PITT.EDU; LINING3@SIA.CN; WANGWENXUE@SIA.CN; YUPENG@SIA.CN; WANGRUIQIAN@SIA.CN; XXJ190003@163.COM; ZHAOXINGANG@SIA.CN; LQLIU@SIA.CN	778		NATIONAL NATURAL SCIENCE FOUNDATION OF CHINA [61925307, U1908215, 62003338, 61933008, 61821005]; LIAONING REVITALIZATION TALENTS PROGRAM [XLYC2002014]	THIS WORK WAS SUPPORTED IN PART BY THE NATIONAL NATURAL SCIENCE FOUNDATION OF CHINA UNDER GRANT 61925307, GRANT U1908215, GRANT 62003338, GRANT 61933008, AND GRANT 61821005; AND IN PART BY THE LIAONING REVITALIZATION TALENTS PROGRAM UNDER GRANT XLYC2002014.	D2CN9				WEARABLE HAND; WRIST EXOSKELETON; ROBOT; INTERFACE		IEEE T NEUR SYS REH	IEEE TRANS. NEURAL SYST. REHABIL. ENG.	ENGLISH	41	HYBRID	ZHAO, XINGANG/0000-0002-2813-0339; CHEN, WENYUAN/0000-0002-9466-6019; WANG, RUIQIAN/0000-0001-8822-7346; LIU, LIANQING/0000-0002-2271-5870; LI, NING/0000-0002-5516-7364; WANG, WEN XUE/0000-0002-9137-8302	445 HOES LANE, PISCATAWAY, NJ 08855-4141 USA		10	PISCATAWAY	37018295		J	IEEE-INST ELECTRICAL ELECTRONICS ENGINEERS INC	2023	ZHAO, XINGANG/HMV-2247-2023; LI, GUANGYONG/G-8702-2014	LIU, LQ (CORRESPONDING AUTHOR), SHENYANG INST AUTOMAT, CHINESE ACAD SCI CAS, STATE KEY LAB ROBOT, SHENYANG 110016, PEOPLES R CHINA.; LI, GY (CORRESPONDING AUTHOR), UNIV PITTSBURGH, SWANSON SCH ENGN, DEPT ELECT & COMP ENGN, PITTSBURGH, PA 15260 USA.
XIAO W;ZHAO J;LI L;CHEN CY;GUO J	XIAO, WEI;ZHAO, JING;LI, LIN;CHEN, CHUN-YING;GUO, JIE	ALLART E, 2015, ORTHOP TRAUMATOL-SUR, V101, P341, DOI 10.1016/J.OTSR.2015.01.006;CHEN L, 2019, FOREIGN MED SCI GERI, V5, P272;CHEN QM, 2014, CHIN J REHABIL, V29, P442;EAGAN SL, 2013, J FOOT ANKLE SURG, V52, P495, DOI 10.1053/J.JFAS.2013.03.003;GUOFANG X, 2016, CHINA PHARM, V25, P49;HUANG YJ., GUANGMING TRADIT CHI, V37, P4123;KLAMROTH-MARGANSKA V, 2014, LANCET NEUROL, V13, P159, DOI 10.1016/S1474-…	TO ANALYZE THE EFFECT OF BOTOX ON UPPER LIMB SPASM AFTER HEMIPLEGIA AFTER STROKE UNDER THE BACKGROUND OF REHABILITATION TRAINING IS THE MAIN OBJECTIVE OF THE STUDY. THE DATA WAS COLLECTED FROM 100 PATIENTS WITH UPPER LIMB SPASM AFTER HEMIPLEGIA AFTER STROKE TREATED IN REHABILITATION MEDICINE DEPARTMENT OF ZHEJIANG HOSPITAL FROM MAY 2020 TO JUNE 2022. THESE PATIENTS WERE RANDOMLY DIVIDED INTO 50 E…				214	ZHEJIANG HOSP, DEPT REHABIL MED, HANGZHOU 310030, ZHEJIANG, PEOPLES R CHINA.;							2024-01-03	BOTULINUM TOXIN; REHABILITATION TRAINING; SPASTICITY OF THE UPPER LIMBS; MOTOR FUNCTION		ARTICLE			1998-3743	JJZ98698@163.COM	218		HEALTH SCIENCE AND TECHNOLOGY PLAN PROJECT OF ZHEJIANG PROVINCE IN 2022 [2022PY034]	ACKNOWLEDGEMENTS: THIS STUDY WAS SUPPORTED BY THE HEALTH SCIENCE AND TECHNOLOGY PLAN PROJECT OF ZHEJIANG PROVINCE IN 2022 AND THE PROJECT NUMBER WAS 2022PY034.	E0NM9						INDIAN J PHARM SCI	INDIAN J. PHARM. SCI.	ENGLISH	11		WANG, HAO/0000-0001-9109-6017;	KALINA, SANTA CRUZ EAST, MUMBAI, 00000, INDIA		5	MUMBAI			J	INDIAN PHARMACEUTICAL ASSOC	2023	ZHANG, CHI/JSK-0744-2023; WANG, SIYI/JNT-2690-2023; ZHAO, XUAN/JMR-2135-2023; WANG, NAN/JLL-3980-2023; LU, LU/JPE-5187-2023; CHEN, CHAO/JHS-6563-2023; WANG, HAO/ABB-8923-2020; CHENG, CHEN/JHS-9462-2023	ZHAO, J (CORRESPONDING AUTHOR), ZHEJIANG HOSP, DEPT REHABIL MED, HANGZHOU 310030, ZHEJIANG, PEOPLES R CHINA.
HE SM;HUANG SY;HUANG L;XIE FW;XIE LH	HE, SHIMAN;HUANG, SHUANGYUAN;HUANG, LI;XIE, FAWEN;XIE, LONGHAN	AGA K, 2016, ENRGY PROCED, V89, P401, DOI 10.1016/J.EGYPRO.2016.05.053;BAILEY T, 1978, IEEE T SYST MAN CYB, V8, P311;BAKHSHI S., 2011, 2011 8TH INTERNATIONAL CONFERENCE ON BODY SENSOR NETWORKS (BSN), P35, DOI 10.1109/BSN.2011.20;BI ZY, 2020, IEEE ACCESS, V8, P137330, DOI 10.1109/ACCESS.2020.3011710;BUITINCK L., 2013, P ECML PKDD WORKSH L, P108, DOI DOI 10.48550/ARXIV.1309.0238;CELISSE T., 2015, T…	CONTRALATERAL CONTROLLED FUNCTIONAL ELECTRICAL STIMULATION (CCFES) CAN INDUCE SIMULTANEOUS MOVEMENTS IN PATIENTS' BILATERAL HANDS. IT HAS BEEN CLINICALLY PROVEN TO BE EFFECTIVE IN IMPROVING HAND MOTOR CONTROL AND DEXTERITY. SEMG AND BENDING SENSOR-BASED DATA GLOVES FOR DETECTING PATIENTS' MOTOR INTENT HAVE BEEN DEVELOPED WITH LIMITATIONS. SEMG SENSOR SIGNALS ARE UNSTABLE AND SUSCEPTIBLE TO NOISE.…				1776	SOUTH CHINA UNIV TECHNOL, SHIEN MING WU SCH INTELLIGENT ENGN, GUANGZHOU, PEOPLES R CHINA.; SUN YAT SEN UNIV, AFFILIATED HOSP 3, DEPT REHABIL MED, GUANGZHOU, PEOPLES R CHINA.;	SOUTH CHINA UNIVERSITY OF TECHNOLOGY; SUN YAT SEN UNIVERSITY						2024-01-03	IRON; LASER RADAR; WRIST; DATA GLOVES; GESTURE RECOGNITION; DATA COLLECTION; BENDING; CONTRALATERAL CONTROLLED FUNCTIONAL ELECTRICAL STIMULATION; STROKE REHABILITATION	10.1109/TNSRE.2023.3260210	ARTICLE			1558-0210	SAMMI_HEEE@OUTLOOK.COM; MSSYHUANG@MAIL.SCUT.EDU.CN; HL15622125685@163.COM; 202020158187@MAIL.SCUT.EDU.CN; MELHXIE@SCUT.EDU.CN	1785		NATIONAL NATURAL SCIENCE FOUNDATION OF CHINA [52075177]; NATIONAL KEY RESEARCH AND DEVELOPMENT PROGRAM OF CHINA [2021YFB3301400]	THIS WORK WAS SUPPORTED IN PART BY THE NATIONAL NATURAL SCIENCE FOUNDATION OF CHINA UNDER GRANT 52075177 AND IN PART BY THE NATIONAL KEY RESEARCH AND DEVELOPMENT PROGRAM OF CHINA UNDER GRANT 2021YFB3301400.	C3IR2				STROKE; REHABILITATION; RECOGNITION; HEMIPLEGIA; RECOVERY; DESIGN		IEEE T NEUR SYS REH	IEEE TRANS. NEURAL SYST. REHABIL. ENG.	ENGLISH	41	GOLD	HE, SHIMAN/0000-0002-2374-223X	445 HOES LANE, PISCATAWAY, NJ 08855-4141 USA		10	PISCATAWAY	37030735		J	IEEE-INST ELECTRICAL ELECTRONICS ENGINEERS INC	2023		XIE, LH (CORRESPONDING AUTHOR), SOUTH CHINA UNIV TECHNOL, SHIEN MING WU SCH INTELLIGENT ENGN, GUANGZHOU, PEOPLES R CHINA.
KASSAM F;LIM B;AFROZ S;BOISSONNAULT E;REEBYE R;FINLAYSON H;WINSTON P	KASSAM, FARRIS;LIM, BRENDAN;AFROZ, SADIA;BOISSONNAULT, EVE;REEBYE, RAJIV;FINLAYSON, HEATHER;WINSTON, PAUL	BOHANNON RW, 1987, PHYS THER, V67, P206, DOI 10.1093/PTJ/67.2.206;CANADIAN MEDICAL ASSOCIATION PHYSICAL MEDICINE AND REHABILITATION PROFILE-CMA, 2019, PHYS MED REHABILITAT;CHAN AK, 2017, CLIN REHABIL, V31, P713, DOI 10.1177/0269215516655589;CHOI JG, 2016, ANN REHABIL MED-ARM, V40, P592, DOI 10.5535/ARM.2016.40.4.592;DE CARVALHO MP, 2018, TOP STROKE REHABIL, V25, P194, DOI 10.1080/10749357.2017.14…	SPASTICITY OF THE UPPER EXTREMITY CAN RESULT IN SEVERE PAIN, ALONG WITH MANY COMPLICATIONS THAT CAN IMPAIR A PATIENT'S ACTIVITIES OF DAILY LIVING. FAILURE TO TREAT PATIENTS WITH SPASTICITY OF THE UPPER LIMB CAN RESULT IN A DECREASE IN THE RANGE OF MOTION OF JOINTS AND CONTRACTURE DEVELOPMENT, LEADING TO FURTHER RESTRICTION IN DAILY ACTIVITIES. WE AIMED TO INVESTIGATE THE PRACTICE PATTERNS OF CANA…	58				CANADIAN ADV NEUROORTHOPED SPAST CONGRESS CANOSC, KINGSTON, ON K7K 1Z7, CANADA.; UNIV MONTREAL, DIV PHYS MED & REHABIL, MONTREAL, PQ H3S 2J4, CANADA.; UNIV BRITISH COLUMBIA, FAC MED, DIV PHYS MED & REHABIL, VANCOUVER, BC V5Z 2G9, CANADA.; GF STRONG REHABIL CTR, VANCOUVER, BC V5Z 2G9, CANADA.;	UNIVERSITE DE MONTREAL; UNIVERSITY OF BRITISH COLUMBIA; UNIVERSITY OF BRITISH COLUMBIA						2024-01-03	BOTULINUM TOXIN; MUSCLE SPASTICITY; SPASTIC HEMIPLEGIA; SURVEYS AND QUESTIONNAIRES	10.3390/toxins15010058	ARTICLE			2072-6651	PAUL.WINSTON@ISLANDHEALTH.CA					8J2HZ				A INJECTION; DOUBLE-BLIND; UPPER-LIMB; MUSCLE; STROKE; PAIN; SURVIVORS	1	TOXINS	TOXINS	ENGLISH	28	GOLD, GREEN PUBLISHED	WINSTON, PAUL/0000-0002-8403-6988; BOISSONNAULT, EVE/0000-0002-5994-2903	ST ALBAN-ANLAGE 66, CH-4052 BASEL, SWITZERLAND	JAN	14	BASEL	36668878		J	MDPI	2023	WINSTON, PAUL/AAQ-5883-2020	WINSTON, P (CORRESPONDING AUTHOR), CANADIAN ADV NEUROORTHOPED SPAST CONGRESS CANOSC, KINGSTON, ON K7K 1Z7, CANADA.; WINSTON, P (CORRESPONDING AUTHOR), UNIV BRITISH COLUMBIA, FAC MED, DIV PHYS MED & REHABIL, VANCOUVER, BC V5Z 2G9, CANADA.
MASKELIUNAS R;DAMASEVICIUS R;BLAZAUSKAS T;CANBULUT C;ADOMAVICIENE A;GRISKEVICIUS J	MASKELIUNAS, RYTIS;DAMASEVICIUS, ROBERTAS;BLAZAUSKAS, TOMAS;CANBULUT, CENKER;ADOMAVICIENE, AUSRA;GRISKEVICIUS, JULIUS	ALI SF, 2021, APPL SCI-BASEL, V11, DOI 10.3390/APP112411600;APPLEBY E, 2019, PLOS ONE, V14, DOI 10.1371/JOURNAL.PONE.0225150;AYAR MEHDI, 2018, INFORMATICS IN MEDICINE UNLOCKED, V13, P167, DOI 10.1016/J.IMU.2018.06.002;AYED I, 2021, APPL SCI-BASEL, V11, DOI 10.3390/APP11136073;BAVAN L, 2019, GAIT POSTURE, V70, P211, DOI 10.1016/J.GAITPOST.2019.03.008;BIJALWAN V, 2023, NEURAL PROCESS LETT, V55, P27…	REMOTE PATIENT MONITORING IS ONE OF THE MOST RELIABLE CHOICES FOR THE AVAILABILITY OF HEALTH CARE SERVICES FOR THE ELDERLY AND/OR CHRONICALLY ILL. REHABILITATION REQUIRES THE EXACT AND MEDICALLY CORRECT COMPLETION OF PHYSIOTHERAPY ACTIVITIES. THIS PAPER PRESENTS BIOMACVR, A VIRTUAL REALITY (VR)-BASED REHABILITATION SYSTEM THAT COMBINES A VR PHYSICAL TRAINING MONITORING ENVIRONMENT WITH UPPER LIMB…	339				KAUNAS UNIV TECHNOL, FAC INFORMAT, LT-44029 KAUNAS, LITHUANIA.; VILNIUS UNIV HOSP SANTAROS CLIN, CTR REHABIL PHYS & SPORTS MED, LT-08661 VILNIUS, LITHUANIA.; VILNIUS GEDIMINAS TECH UNIV, DEPT BIOMECH ENGN, LT-10223 VILNIUS, LITHUANIA.;	KAUNAS UNIVERSITY OF TECHNOLOGY; VILNIUS GEDIMINAS TECHNICAL UNIVERSITY						2024-01-03	POSTURE ANALYSIS; POSE RECOGNITION; MOTION ANALYSIS; ACTION RECOGNITION; DEPTH SENSORS; REHABILITATION EXERCISES; VIRTUAL REALITY; TELEHEALTH	10.3390/electronics12020339	ARTICLE			2079-9292	ROBERTAS.DAMASEVICIUS@KTU.LT			EUROPEAN REGIONAL DEVELOPMENT FUND [1.2.2-CPVA-K-703, 01.2.2-CPVA-K-703-03-0022]	THIS RESEARCH WAS FUNDED BY EU STRUCTURAL FUNDS PROJECT FINANCED BY THE EUROPEAN REGIONAL DEVELOPMENT FUND UNDER THE 2014-2020 OPERATIONAL PROGRAMME FOR THE INVESTMENT OF EUROPEAN UNION FUNDS (2014-2020) MEASURE NO. 1.2.2-CPVA-K-703 "PROMOTION OF CENTRES OF EXCELLENCE AND CENTRES FOR INNOVATION AND TECHNOLOGY TRANSFER", PROJECT NUMBER 01.2.2-CPVA-K-703-03-0022.	8B5NE				HEALTH-CARE	2	ELECTRONICS-SWITZ	ELECTRONICS	ENGLISH	77	GOLD	MASKELIUNAS, RYTIS/0000-0002-2809-2213; DAMAŠEVIČIUS, ROBERTAS/0000-0001-9990-1084; CANBULUT, CENKER/0000-0002-0378-423X; GRISKEVICIUS, JULIUS/0000-0003-1184-1641; BLAZAUSKAS, TOMAS/0000-0003-2858-328X; ADOMAVICIENE, AUSRA/0000-0002-5946-6265	ST ALBAN-ANLAGE 66, CH-4052 BASEL, SWITZERLAND	JAN	31	BASEL			J	MDPI	2023	MASKELIUNAS, RYTIS/J-7173-2017; DAMAŠEVIČIUS, ROBERTAS/E-1387-2017; CANBULUT, CENKER/JJC-4424-2023; GRISKEVICIUS, JULIUS/P-2039-2018	DAMASEVICIUS, R (CORRESPONDING AUTHOR), KAUNAS UNIV TECHNOL, FAC INFORMAT, LT-44029 KAUNAS, LITHUANIA.
TOHANEAN N;TUCAN P;VANTA OM;ABRUDAN C;PINTEA S;GHERMAN B;BURZ A;BANICA A;VAIDA C;NEGURAN DA;ORDOG A;TARNITA D;PISLA D	TOHANEAN, NICOLETA;TUCAN, PAUL;VANTA, OANA-MARIA;ABRUDAN, CRISTIAN;PINTEA, SEBASTIAN;GHERMAN, BOGDAN;BURZ, ALIN;BANICA, ALEXANDRU;VAIDA, CALIN;NEGURAN, DEBORAH ALICE;ORDOG, ANDREEA;TARNITA, DANIELA;PISLA, DOINA	AMIRABDOLLAHIAN F, 2007, J NEUROENG REHABIL, V4, DOI 10.1186/1743-0003-4-4;BUCHWALD A, 2018, FRONT NEUROL, V9, DOI 10.3389/FNEUR.2018.00853;BUDHOTA A, 2021, FRONT NEUROL, V12, DOI 10.3389/FNEUR.2021.622014;BURZ A, 2022, IEEE INT CONF AUTO, P138, DOI 10.1109/AQTR55203.2022.9802034;CARPINELLA I, 2012, IEEE T NEUR SYS REH, V20, P351, DOI 10.1109/TNSRE.2012.2187462;CHEN ZJ, 2021, FRONT NEUROL, V12, D…	THE RESEARCH AIMED TO EVALUATE THE EFFICACY OF THE NEUROASSIST, A PARALLEL ROBOTIC SYSTEM COMPRISED OF THREE ROBOTIC MODULES EQUIPPED WITH HUMAN-ROBOT INTERACTION CAPABILITIES, AN INTERNAL SENSOR SYSTEM FOR TORQUE MONITORING, AND AN EXTERNAL SENSOR SYSTEM FOR REAL-TIME PATIENT MONITORING FOR THE MOTOR REHABILITATION OF THE SHOULDER, ELBOW, AND WRIST. THE STUDY ENROLLED 10 CONSECUTIVE PATIENTS WIT…	425				CLUJ NAPOCA EMERGENCY CLIN CTY HOSP, NEUROL DEPT 1, CLUJ NAPOCA 400012, ROMANIA.; UNIV MED, NEUROL DEPT, PHARM IULIU HATIEGANU, CLUJ NAPOCA 400012, ROMANIA.; TECH UNIV CLUJ NAPOCA, RES CTR IND ROBOTS SIMULAT & TESTING, CESTER, CLUJ NAPOCA 400641, ROMANIA.; CLUJ NAPOCA EMERGENCY CLIN CTY HOSP, NEUROSURG DEPT, CLUJ NAPOCA 400349, ROMANIA.; BABES BOLYAI UNIV, DEPT PSYCHOL, CLUJ NAPOCA 400029, ROMANI…	IULIU HATIEGANU UNIVERSITY OF MEDICINE & PHARMACY; TECHNICAL UNIVERSITY OF CLUJ NAPOCA; BABES BOLYAI UNIVERSITY FROM CLUJ; UNIVERSITY OF CRAIOVA						2024-01-03	UPPER LIMB REHABILITATION; NEUROASSIST SYSTEM; NEUROROBOTICS; ROBOT-ASSISTED THERAPIES; ELECTROMYOGRAPHY; MOTOR RECOVERY	10.3390/jcm12020425	ARTICLE			2077-0383	OANA.VANTA@GMAIL.COM; ALIN.BURZ@MEP.UTCLUJ.RO; ALEXANDRU.BANICA@OMT.UTCLUJ.RO					7Z0AJ				ASSISTED THERAPY; STROKE; RECOVERY	2	J CLIN MED	J. CLIN. MED.	ENGLISH	44	GOLD, GREEN PUBLISHED	TARNITA, DANIELA/0000-0002-6935-6641; TUCAN, PAUL/0000-0001-5660-8259; GHERMAN, BOGDAN/0000-0002-4427-6231; PISLA, DOINA/0000-0001-7014-9431; VAIDA, CALIN/0000-0003-2822-9790	ST ALBAN-ANLAGE 66, CH-4052 BASEL, SWITZERLAND	JAN	17	BASEL	36675354		J	MDPI	2023	TARNITA, DANIELA/AAB-2879-2022; TUCAN, PAUL/GPP-2548-2022; GHERMAN, BOGDAN/ADB-1418-2022; VAIDA, CALIN/B-4548-2015	VANTA, OM (CORRESPONDING AUTHOR), CLUJ NAPOCA EMERGENCY CLIN CTY HOSP, NEUROL DEPT 1, CLUJ NAPOCA 400012, ROMANIA.; VANTA, OM (CORRESPONDING AUTHOR), UNIV MED, NEUROL DEPT, PHARM IULIU HATIEGANU, CLUJ NAPOCA 400012, ROMANIA.; BURZ, A; BANICA, A (CORRESPONDING AUTHOR), TECH UNIV CLUJ NAPOCA, RES CTR IND ROBOTS SIMULAT & TESTING, CESTER, CLUJ NAPOCA 400641, ROMANIA.
FU JH;CHEN SG;JIA J	FU, JIANGHONG;CHEN, SHUGENG;JIA, JIE	ABBASI J, 2019, JAMA-J AM MED ASSOC, V321, P537, DOI 10.1001/JAMA.2019.0294;AJIBOYE AB, 2017, LANCET, V389, P1821, DOI 10.1016/S0140-6736(17)30601-3;ANG KK, 2015, ARCH PHYS MED REHAB, V96, PS79, DOI 10.1016/J.APMR.2014.08.008;ANG KK, 2015, CLIN EEG NEUROSCI, V46, P310, DOI 10.1177/1550059414522229;ANG KAI KENG, 2014, FRONT NEUROENG, V7, P30, DOI 10.3389/FNENG.2014.00030;ANTELIS JM, 2017, IEEE T B…	BRAIN-COMPUTER INTERFACES (BCIS) ARE BECOMING MORE POPULAR IN THE NEUROLOGICAL REHABILITATION FIELD, AND SENSORIMOTOR RHYTHM (SMR) IS A TYPE OF BRAIN OSCILLATION RHYTHM THAT CAN BE CAPTURED AND ANALYZED IN BCIS. PREVIOUS REVIEWS HAVE TESTIFIED TO THE EFFICACY OF THE BCIS, BUT SELDOM HAVE THEY DISCUSSED THE MOTOR TASK ADOPTED IN BCIS EXPERIMENTS IN DETAIL, AS WELL AS WHETHER THE FEEDBACK IS SUITAB…	56				FUDAN UNIV, HUASHAN HOSP, DEPT REHABIL MED, SHANGHAI 200040, PEOPLES R CHINA.; FUDAN UNIV, HUASHAN HOSP, NATL CLIN RES CTR AGING & MED, SHANGHAI 200040, PEOPLES R CHINA.; NATL CTR NEUROL DISORDERS, SHANGHAI 200040, PEOPLES R CHINA.;	FUDAN UNIVERSITY; FUDAN UNIVERSITY						2024-01-03	BRAIN-COMPUTER INTERFACES; MOTOR TASK; SENSORIMOTOR RHYTHM; STROKE; HAND REHABILITATION	10.3390/brainsci13010056	REVIEW			2076-3425	SHANNONJJ@126.COM			NATIONAL KEY RESEARCH AND DEVELOPMENT PROGRAM PROJECT OF CHINA [2018YFC2002300]; NATIONAL NATURAL INTEGRATION PROJECT [91948302]; NATIONAL NATURAL INNOVATION RESEARCH GROUP PROJECT [82021002]; NATIONAL NATURAL SCIENCE FOUNDATION OF CHINA [82202798]; SHANGHAI SAILING PROGRAM [22YF1404200]	THIS RESEARCH WAS FUNDED BY THE NATIONAL KEY RESEARCH AND DEVELOPMENT PROGRAM PROJECT OF CHINA (2018YFC2002300), THE NATIONAL NATURAL INTEGRATION PROJECT (91948302), THE NATIONAL NATURAL INNOVATION RESEARCH GROUP PROJECT (82021002), THE NATIONAL NATURAL SCIENCE FOUNDATION OF CHINA (82202798), AND THE SHANGHAI SAILING PROGRAM (22YF1404200).	8B4RK				DIRECT-CURRENT STIMULATION; UPPER-LIMB FUNCTION; ELECTRICAL-STIMULATION; IMAGERY; RECOVERY; THERAPY; TETRAPLEGIA; FEEDBACK; PATIENT	1	BRAIN SCI	BRAIN SCI.	ENGLISH	60	GREEN PUBLISHED, GOLD	CHEN, SHUGENG/0000-0003-1886-9233	ST ALBAN-ANLAGE 66, CH-4052 BASEL, SWITZERLAND	JAN	12	BASEL	36672038		J	MDPI	2023		JIA, J (CORRESPONDING AUTHOR), FUDAN UNIV, HUASHAN HOSP, DEPT REHABIL MED, SHANGHAI 200040, PEOPLES R CHINA.; JIA, J (CORRESPONDING AUTHOR), FUDAN UNIV, HUASHAN HOSP, NATL CLIN RES CTR AGING & MED, SHANGHAI 200040, PEOPLES R CHINA.; JIA, J (CORRESPONDING AUTHOR), NATL CTR NEUROL DISORDERS, SHANGHAI 200040, PEOPLES R CHINA.
GAO TH;HU YQ;ZHUANG J;BAI YL;LU RR	GAO, TIANHAO;HU, YIQIAN;ZHUANG, JIE;BAI, YULONG;LU, RONGRONG	BROEKS JG, 1999, DISABIL REHABIL, V21, P357;CHANG PW, 2022, NEUROL THER, V11, P103, DOI 10.1007/S40120-021-00300-0;CORTI M, 2012, AM J PHYS MED REHAB, V91, P254, DOI 10.1097/PHM.0B013E318228BF0C;DECETY J, 1989, BEHAV BRAIN RES, V34, P35, DOI 10.1016/S0166-4328(89)80088-9;DECETY J, 1996, REV NEUROSCIENCE, V7, P285;DEHNO NS, 2022, J STROKE CEREBROVASC, V31, DOI 10.1016/J.JSTROKECEREBROVASDIS.2022.1…	APPROXIMATELY TWO-THIRDS OF STROKE SURVIVORS EXPERIENCE CHRONIC UPPER-LIMB PARESIS; HOWEVER, TREATMENT OPTIONS ARE LIMITED. REPETITIVE TRANSCRANIAL MAGNETIC STIMULATION (RTMS) CAN ENHANCE MOTOR FUNCTION RECOVERY IN STROKE SURVIVORS, BUT ITS EFFICACY IS CONTROVERSIAL. WE COMPARED THE EFFICACY OF STIMULATING DIFFERENT TARGETS IN 10 CHRONIC STROKE PATIENTS WITH SEVERE UPPER-LIMB MOTOR IMPAIRMENT. MO…	69				FUDAN UNIV, HUASHAN HOSP, DEPT REHABIL MED, SHANGHAI 200040, PEOPLES R CHINA.; SHANGHAI UNIV SPORT, SCH PSYCHOL, SHANGHAI 200438, PEOPLES R CHINA.; NATL CTR NEUROL DISORDERS, SHANGHAI 200040, PEOPLES R CHINA.;	FUDAN UNIVERSITY; SHANGHAI UNIVERSITY OF SPORT						2024-01-03	STROKE; MOTOR IMAGERY; BRAIN-COMPUTER INTERFACE; VIRTUAL REALITY; RTMS; DTI	10.3390/brainsci13010069	ARTICLE			2076-3425	0356213@FUDAN.EDU.CN					7X9WQ				CORPUS-CALLOSUM; CONTROLLED-TRIAL; ARM FUNCTION; RECOVERY; REHABILITATION; INTEGRITY; CORTEX	1	BRAIN SCI	BRAIN SCI.	ENGLISH	41	GREEN PUBLISHED, GOLD		ST ALBAN-ANLAGE 66, CH-4052 BASEL, SWITZERLAND	JAN	13	BASEL	36672050		J	MDPI	2023		LU, RR (CORRESPONDING AUTHOR), FUDAN UNIV, HUASHAN HOSP, DEPT REHABIL MED, SHANGHAI 200040, PEOPLES R CHINA.; LU, RR (CORRESPONDING AUTHOR), NATL CTR NEUROL DISORDERS, SHANGHAI 200040, PEOPLES R CHINA.
TERRADAS PASL;FERRER TC;JAKOB I;CALVO-ARENILLAS JI	TERRADAS, PEDRO AMALIO SERRANO-LOPEZ;FERRER, TERESA CRIADO;JAKOB, IRIS;CALVO-ARENILLAS, JOSE IGNACIO	AGGOGERI F, 2019, ADV MECH ENG, V11, DOI 10.1177/1687814019841921;ANONYMOUS, 2013, P NEUROTECHNIX 2013;FERNÁNDEZ-LÓPEZ JA, 2009, REV ESP SALUD PUBLIC, V83, P775, DOI 10.1590/S1135-57272009000600002;APRILE I, 2020, J NEUROL PHYS THER, V44, P3, DOI 10.1097/NPT.0000000000000295;APRILE I, 2019, APPL SCI-BASEL, V9, DOI 10.3390/APP9183920;ARCHAMBAULT P.S., 2019, P INT C VIRTUAL REHA;BALDAN F, 2021, J E…	BACKGROUND. EARLY IDENTIFICATION OF HAND-PROGNOSIS-FACTORS AT PATIENT'S ADMISSION COULD HELP TO SELECT OPTIMAL SYNERGISTIC REHABILITATION PROGRAMS BASED ON CONVENTIONAL (COHT) OR ROBOT-ASSISTED (RAT) THERAPIES. METHODS. IN THIS BI-PHASE CROSS-OVER PROSPECTIVE STUDY, 58 STROKE PATIENTS WERE ENROLLED IN TWO RANDOMIZED GROUPS. BOTH GROUPS RECEIVED SAME TREATMENTS A + B (A = 36 COHT SESSIONS FOR 10 W…	690				HOSP BEATA MARIA ANA, BRAIN DAMAGE SERV, ROBOT UNIT, MADRID 28007, SPAIN.; UNIV LA SALLE, UNIV AUTONOMA MADRID, CTR SUPER ESTUDIOS, MADRID 28023, SPAIN.; UNIV LA SALLE, CTR SUPER ESTUDIOS, OCCUPAT THERAPY DEPT, OCCUPAT THINKS RES GRP,UNIV AUTONOMA MADRID, MADRID 28049, SPAIN.; TYROMOT GMBH, A-8020 GRAZ, AUSTRIA.; UNIV SALAMANCA, FAC ENFERMERIA & FISIOTERAPIA, SALAMANCA 37008, SPAIN.;	AUTONOMOUS UNIVERSITY OF MADRID; AUTONOMOUS UNIVERSITY OF MADRID; UNIVERSITY OF SALAMANCA						2024-01-03	AMADEO((R)); HAND; OCCUPATIONAL THERAPY; REHABILITATION; ROBOTICS; STROKE	10.3390/ijerph20010690	ARTICLE			1660-4601	PEDRSELO@LASALLECAMPUS.ES			HBMA; CSEULS; [2022A36002]	THE AUTHORS RECEIVED NO FINANCIAL SUPPORT FOR THE RESEARCH AND RECEIVED NO EXTERNAL FUNDING FOR AUTHORSHIP. ONLY FUNDING WAS RECEIVED AFTER COMPLETION OF INVESTIGATION FROM HBMA, CSEULS (2022A36002) AND TYROMOTION, JUST TO COVER DISSEMINATION OF RESULTS IN INTERNATIONAL WFOT AND WCNR CONGRESSES AT 2022 AND JUST TO COVER PUBLICATION COSTS.	7S9LK				UPPER-LIMB; PROPORTIONAL RECOVERY; ASSISTED THERAPY; UPPER-EXTREMITY; ARM FUNCTION; REHABILITATION	1	INT J ENV RES PUB HE	INT. J. ENVIRON. RES. PUBLIC HEALTH	ENGLISH	72	GOLD, GREEN PUBLISHED	LÓPEZ-TERRADAS, PEDRO AMALIO SERRANO/0000-0001-7339-9962	ST ALBAN-ANLAGE 66, CH-4052 BASEL, SWITZERLAND	JAN	28	BASEL	36613027		J	MDPI	2023	LÓPEZ-TERRADAS, PEDRO AMALIO SERRANO/AEA-9637-2022	TERRADAS, PASL (CORRESPONDING AUTHOR), HOSP BEATA MARIA ANA, BRAIN DAMAGE SERV, ROBOT UNIT, MADRID 28007, SPAIN.; TERRADAS, PASL (CORRESPONDING AUTHOR), UNIV LA SALLE, UNIV AUTONOMA MADRID, CTR SUPER ESTUDIOS, MADRID 28023, SPAIN.; TERRADAS, PASL (CORRESPONDING AUTHOR), UNIV LA SALLE, CTR SUPER ESTUDIOS, OCCUPAT THERAPY DEPT, OCCUPAT THINKS RES GRP,UNIV AUTONOMA MADRID, MADRID 28049, SPAIN.
STUERNER J;SEHLE A;LIEPERT J	STUERNER, JANA;SEHLE, AIDA;LIEPERT, JOACHIM	BAKKER M, 2007, EXP BRAIN RES, V179, P497, DOI 10.1007/S00221-006-0807-X;BARCLAY RE, 2020, COCHRANE DB SYST REV, DOI 10.1002/14651858.CD005950.PUB5;BRAUN N, 2017, NEURAL PLAST, V2017, DOI 10.1155/2017/4653256;CHEN JL, 2016, DISABIL REHABIL, V38, P1115, DOI 10.3109/09638288.2015.1076530;CIRSTEA AC, 2007, NEUROREHAB NEURAL RE, V21, P398, DOI 10.1177/1545968306298414;CIRSTEA CM, 2006, STROKE, V37, P…	BACKGROUND: MOTOR IMAGERY (MI) CAN SERVE AS A TREATMENT FOR STROKE REHABILITATION. MI ABILITIES CAN BE ASSESSED BY TESTING MENTAL CHRONOMETRY (MC) AS THE DEGREE OF CONFORMITY BETWEEN IMAGINED AND REAL PERFORMANCE OF A TASK. A GOOD MC PERFORMANCE IS SUPPOSED TO INDICATE GOOD MI CAPACITIES. OBJECTIVE: TO EXPLORE IF MC ABILITIES CAN BE MODIFIED BY EXTRINSIC FEEDBACK IN STROKE PATIENTS. METHODS: 60 S…				347	KLINIKEN SCHMIEDER, LURIJA INST, DEPT NEUROL REHABIL, ALLENSBACH, GERMANY.;							2024-01-03	STROKE; STROKE REHABILITATION; HEMIPARESIS; UPPER EXTREMITY; OCCUPATIONAL THERAPY	10.3233/NRE-230093	ARTICLE			1878-6448	J.STUERNER@KLINIKEN-SCHMIEDER.DE	354				X6OW6				MOTOR IMAGERY; UPPER-LIMB; KNOWLEDGE; MOVEMENT; GAIT	3	NEUROREHABILITATION	NEUROREHABILITATION	ENGLISH	39	HYBRID		NIEUWE HEMWEG 6B, 1013 BG AMSTERDAM, NETHERLANDS		8	AMSTERDAM	37927280		J	IOS PRESS	2023		STUERNER, J (CORRESPONDING AUTHOR), KLINIKEN SCHMIEDER ALLENSBACH, LURIJA INST, DEPT NEUROL REHABIL, ZUM TAFELHOLZ 8, D-78476 ALLENSBACH, GERMANY.
WEN X;LI L;LI XL;ZHA HH;LIU ZC;PENG Y;LIU XJ;LIU HY;YANG Q;WANG J	WEN, XIN;LI, LI;LI, XUELIAN;ZHA, HUANGHONG;LIU, ZICAI;PENG, YANG;LIU, XUEJIN;LIU, HUIYU;YANG, QUAN;WANG, JING	ALTSCHULER EL, 1999, LANCET, V353, P2035, DOI 10.1016/S0140-6736(99)00920-4;BOHANNON RW, 1987, PHYS THER, V67, P206, DOI 10.1093/PTJ/67.2.206;CACCHIO A, 2009, NEUROREHAB NEURAL RE, V23, P792, DOI 10.1177/1545968309335977;CALMELS C, 2006, HUM BRAIN MAPP, V27, P251, DOI 10.1002/HBM.20181;CARMICHAEL ST, 2006, ANN NEUROL, V59, P735, DOI 10.1002/ANA.20845;CASSIDY JM, 2017, TRANSL STROKE RES, V8, P33, …	BACKGROUND. REHABILITATION OF UPPER EXTREMITY HEMIPLEGIA AFTER STROKE REMAINS A GREAT CLINICAL CHALLENGE, WITH ONLY 20% OF PATIENTS ACHIEVING A BASIC RETURN TO NORMAL HAND FUNCTION. HOW TO PROMOTE THE RECOVERY OF MOTOR FUNCTION AT AN EARLY STAGE IS CRUCIAL TO THE LIFE OF THE PATIENT. OBJECTIVES. TO INVEST THE EFFECTS OF ADDITIONAL MIRROR THERAPY IN IMPROVING UPPER LIMB MOTOR FUNCTION AND ACTIVITI…	8966920				YUE BEI PEOPLES HOSP, DEPT REHABIL MED, SHAOGUAN, GUANGDONG, PEOPLES R CHINA.; GANNAN MED UNIV, SCH REHABIL MED, GANZHOU, JIANGXI, PEOPLES R CHINA.; YUE BEI PEOPLES HOSP, SHAOGUAN, GUANGDONG, PEOPLES R CHINA.; YUE BEI PEOPLES HOSP, DEPT NEUROL MED, SHAOGUAN, GUANGDONG, PEOPLES R CHINA.;	GANNAN MEDICAL UNIVERSITY						2024-01-03		10.1155/2022/8966920	ARTICLE			1687-5443	2429398086@QQ.COM; LILI0516@163.COM; XUELIAN.LI@163.COM; ZHAHUANGHONG@HOTMAIL.COM; 1454262065@QQ.COM; 13536649734@139.COM; 18379860205@139.COM; LIUHUIYUDOCTOR@SOHU.COM; 569566514@QQ.COM; WANGJ2300@163.COM					7S8GM				FUGL-MEYER ASSESSMENT; UPPER-LIMB FUNCTION; SUBACUTE STROKE; NEURON SYSTEM; REHABILITATION; PERFORMANCE; MECHANISMS; PATIENT; ARM; STIMULATION		NEURAL PLAST	NEURAL. PLAST.	ENGLISH	60	GOLD, GREEN PUBLISHED	LIU, ZICAI/0000-0003-2892-0071; WEN, XIN/0000-0003-1483-0921; PENG, YANG/0000-0002-5439-2279	ADAM HOUSE, 3RD FLR, 1 FITZROY SQ, LONDON, W1T 5HF, ENGLAND	DEC 31	9	LONDON	36624743		J	HINDAWI LTD	2022	LIU, ZICAI/GRO-4607-2022	LIU, HY; YANG, Q; WANG, J (CORRESPONDING AUTHOR), YUE BEI PEOPLES HOSP, DEPT REHABIL MED, SHAOGUAN, GUANGDONG, PEOPLES R CHINA.
WOLF S;HOLM SE;INGWERSEN T;BARTLING C;BENDER G;BIRKE G;MEYER A;NOLTE A;OTTES K;PADE O;PELLER M;STEINMETZ J;GERLOFF C;THOMALLA G	WOLF, S.;HOLM, S. E.;INGWERSEN, T.;BARTLING, C.;BENDER, G.;BIRKE, G.;MEYER, A.;NOLTE, A.;OTTES, K.;PADE, O.;PELLER, M.;STEINMETZ, J.;GERLOFF, C.;THOMALLA, G.	ADDO J, 2012, STROKE, V43, P1186, DOI 10.1161/STROKEAHA.111.639732;ALBERT S, 2012, J NEUROL, V259, P817, DOI 10.1007/S00415-011-6247-Y;ANONYMOUS, 1998, MESSUNG QUANTIFIZIER;ARAÚJO ÉD, 2019, BMC NEUROL, V19, DOI 10.1186/S12883-019-1448-6;ARRICH J, 2008, STROKE, V39, P2066, DOI 10.1161/STROKEAHA.107.506147;ARYA KN, 2011, TOP STROKE REHABIL, V18, P599, DOI 10.1310/TSR18S01-599;AVAN A, 2019, BMC MED,…	BACKGROUND LOWER SOCIOECONOMIC STATUS (SES) IS ASSOCIATED WITH HIGHER MORTALITY RATES AND THE LIKELIHOOD OF RECEIVING LESS EVIDENCE-BASED TREATMENT AFTER STROKE. IN CONTRAST, LITTLE IS KNOWN ABOUT THE IMPACT OF SES ON RECOVERY AFTER DISCHARGE FROM INPATIENT REHABILITATION. THE AIM OF THIS STUDY WAS TO INVESTIGATE THE INFLUENCE OF SES ON LONG-TERM RECOVERY AFTER STROKE. PATIENTS AND METHODS IN A P…				1265	UNIV MED CTR HAMBURG EPPENDORF, DEPT NEUROL, HAMBURG, GERMANY.; CHARITE UNIV MED BERLIN, DEPT NEUROL, BERLIN, GERMANY.; MEDICLIN KLINIKUM SOLTAU, CLIN NEUROL REHABIL, SOLTAU, GERMANY.; REHACTR HAMBURG, DEPT NEUROL, HAMBURG, GERMANY.; VAMED KLIN GEESTHACHT, DEPT NEUROL, GEESTHACHT, GERMANY.; KLINIKUM BAD BRAMSTEDT, CLIN NEUROL REHABIL, BAD BRAMSTEDT, GERMANY.; VAMED REHAKLIN DAMP, DEPT NEUROL, DAM…	UNIVERSITY OF HAMBURG; UNIVERSITY MEDICAL CENTER HAMBURG-EPPENDORF; FREE UNIVERSITY OF BERLIN; HUMBOLDT UNIVERSITY OF BERLIN; CHARITE UNIVERSITATSMEDIZIN BERLIN						2024-01-03	STROKE; SOCIOECONOMIC STATUS; NEUROLOGICAL REHABILITATION; RECOVERY OF FUNCTION; UPPER EXTREMITY; PATIENT REPORTED OUTCOME MEASURES	10.1080/07853890.2022.2059557	ARTICLE			1365-2060	SI.WOLF@UKE.DE	1276		DEUTSCHE RENTENVERSICHERUNG NORD (DRV-NORD) [RSS-1.10.12]; MEDICAL CENTRE HAMBURG-EPPENDORF (UKE)	THIS WORK, INCLUDING STUDY CONDUCTION AND ARTICLE PREPARATION, WAS FUNDED BY THE DEUTSCHE RENTENVERSICHERUNG NORD (DRV-NORD) UNDER THE GRANT RSS-1.10.12, AND THE MEDICAL CENTRE HAMBURG-EPPENDORF (UKE).	0Z3XY				ISCHEMIC-STROKE; GLOBAL BURDEN; HEALTH; REHABILITATION; ASSOCIATION; MORTALITY; SCALE; RISK; IMPAIRMENT; RETURN	1	ANN MED	ANN. MED.	ENGLISH	68	GREEN PUBLISHED, GOLD	THOMALLA, GÖTZ/0000-0002-4785-1449	2-4 PARK SQUARE, MILTON PARK, ABINGDON OR14 4RN, OXON, ENGLAND	DEC 31	12	ABINGDON	35510813		J	TAYLOR & FRANCIS LTD	2022	THOMALLA, GÖTZ/HPB-8558-2023	WOLF, S (CORRESPONDING AUTHOR), UNIV MED CTR HAM URG EPPENDORF, DEPT NEUROL, EXPT ELECTROPHYSIOL & NEUROIMAGING LAB XENI LAB, BLDG WEST 34,ROOM 237,MARTINISTR 52, D-20246 HAMBURG, GERMANY.
DAI J;WU FC;LI JH;YU MJ;LIAO C;SHOU YQ	DAI, JIE;WU, FANGCHAO;LI, JIANHUA;YU, MENGJIE;LIAO, CHEN;SHOU, YIQUN	ALAWIEH A, 2017, TRANSL STROKE RES, V8, P529, DOI 10.1007/S12975-017-0551-5;ARCHONTIDES C, 1993, J SPORT SCI, V11, P145, DOI 10.1080/02640419308729978;ARMATAS CA, 1994, J CLIN EXP NEUROPSYC, V16, P405, DOI 10.1080/01688639408402651;AUNE MA, 2020, FRONT PSYCHOL, V11, DOI 10.3389/FPSYG.2020.544990;AURIAT AM, 2015, FRONT NEUROL, V6, DOI 10.3389/FNEUR.2015.00226;BESTMANN S, 2010, J NEUROSCI, V30, P11…	OBJECTIVEMIRROR MOVEMENTS (MMS) ARE COMMON ABNORMAL MOTOR PERFORMANCE IN PATIENTS WITH POSTSTROKE HEMIPARESIS. THE STUDY AIMED TO UTILIZE THE ELECTROMYOGRAPHY (EMG) CHARACTERIZATION OF MMS IN STROKE PATIENTS AND EXPLORE THE RELATIONSHIP BETWEEN MMS AND THE MOTOR FUNCTION OF AFFECTED LIMBS. METHODSSIXTY PATIENTS WITH STROKE WHO HAD USED TO UNDERGO CLINICAL ASSESSMENT AND SURFACE ELECTROMYOGRAPHY (…	1079596				ZHEJIANG UNIV, SIR RUN RUN SHAW HOSP, DEPT REHABIL MED, SCH MED, HANGZHOU, ZHEJIANG, PEOPLES R CHINA.; HOSP ZHEJIANG CHINESE ARMED POLICE FORCE, DEPT REHABIL MED, HANGZHOU, ZHEJIANG, PEOPLES R CHINA.; THIRD HOSP QUZHOU, DEPT REHABIL MED, QUZHOU, ZHEJIANG, PEOPLES R CHINA.;	ZHEJIANG UNIVERSITY						2024-01-03	SURFACE ELECTROMYOGRAPHY; MIRROR MOVEMENTS; STROKE; MOTOR FUNCTION; MOTOR OVERFLOW	10.3389/fnhum.2022.1079596	ARTICLE				3193139@ZJU.EDU.CN			ZHEJIANG MEDICAL SCIENCE AND TECHNOLOGY PROJECT; [2022KY180]	FUNDING THIS WORK WAS FUNDED BY THE ZHEJIANG MEDICAL SCIENCE AND TECHNOLOGY PROJECT (GRANT NO. 2023KY797) AND ZHEJIANG MEDICAL SCIENCE AND TECHNOLOGY PROJECT (GRANT NO. 2022KY180).	7L2KQ				PARKINSONS-DISEASE; UPPER-LIMB; ACTIVATION; RECOVERY; CORTEX; FORCE		FRONT HUM NEUROSCI	FRONT. HUM. NEUROSCI.	ENGLISH	41	GREEN PUBLISHED, GOLD	WANG, JING/0000-0002-8296-2961;	AVENUE DU TRIBUNAL FEDERAL 34, LAUSANNE, CH-1015, SWITZERLAND	DEC 20	10	LAUSANNE	36606247		J	FRONTIERS MEDIA SA	2022	LIU, YUTING/JUV-1285-2023; LI, WEI/ISS-1208-2023; LI, WEI/IUQ-2973-2023; TANG, WEI/IZQ-1283-2023; LI, JIAAI/JCO-0168-2023; WANG, WEI/JBS-7400-2023; WANG, JING/IQW-3496-2023; LI, YAN/ITU-9719-2023; LI, JIAN/IAQ-2794-2023; WANG, YU/IUQ-6654-2023; LI, XIAO/JCE-6169-2023	SHOU, YQ (CORRESPONDING AUTHOR), ZHEJIANG UNIV, SIR RUN RUN SHAW HOSP, DEPT REHABIL MED, SCH MED, HANGZHOU, ZHEJIANG, PEOPLES R CHINA.
ELANGO S;FRANCIS AJA;CHAKRAVARTHY VS	ELANGO, SUNDARI;FRANCIS, AMAL JUDE ASHWIN;CHAKRAVARTHY, V. SRINIVASA	ANTENOR-DORSEY JAV, 2013, DIABETES, V62, P581, DOI 10.2337/DB12-0696;BLENDER, DOWNLOAD RELEASES;BRUS-RAMER M, 2009, J NEUROSCI, V29, P6196, DOI 10.1523/JNEUROSCI.5852-08.2009;CHEN Y, ALIGNMENT COEXISTING;CHOLLET F, 2011, LANCET NEUROL, V10, P123, DOI 10.1016/S1474-4422(10)70314-8;CRAMER SC, 1997, STROKE, V28, P2518, DOI 10.1161/01.STR.28.12.2518;DONKOR ES, 2018, STROKE RES TREAT, V2018, DOI 10.11…	BACKGROUND: RESTORING MOVEMENT AFTER HEMIPARESIS CAUSED BY STROKE IS AN ONGOING CHALLENGE IN THE FIELD OF REHABILITATION. WITH SEVERAL THERAPIES IN USE, THERE IS NO DEFINITIVE PRESCRIPTION THAT OPTIMALLY MAPS PARAMETERS OF REHABILITATION WITH PATIENT CONDITION. RECOVERY GETS FURTHER COMPLICATED ONCE PATIENTS ENTER CHRONIC PHASE. IN THIS PAPER, WE PROPOSE A REHABILITATION FRAMEWORK BASED ON COMPUT…	142				INDIAN INST TECHNOL, DEPT BIOTECHNOL, COMPUTAT NEUROSCI LAB, MADRAS, INDIA.;	INDIAN INSTITUTE OF TECHNOLOGY SYSTEM (IIT SYSTEM); INDIAN INSTITUTE OF TECHNOLOGY (IIT) - MADRAS						2024-01-03	HEMIPARESIS; REHABILITATION; CIMT; BMT; VISUOMOTOR PATHWAY; COMPUTATIONAL MODELLING; STROKE RECOVERY	10.1186/s12984-022-01106-3	ARTICLE			1743-0003	SCHAKRA@EE.IITM.AC.IN					7E4KU				UPPER-EXTREMITY FUNCTION; CORPUS-CALLOSUM; KINEMATIC MEASURES; LEARNED NONUSE; DOSE-RESPONSE; ARM MOVEMENTS; MOTOR; INTEGRITY; REPRESENTATION; QUALITY	1	J NEUROENG REHABIL	J. NEUROENG. REHABIL.	ENGLISH	62	GREEN PUBLISHED, GOLD		CAMPUS, 4 CRINAN ST, LONDON N1 9XW, ENGLAND	DEC 19	21	LONDON	36536385		J	BMC	2022		CHAKRAVARTHY, VS (CORRESPONDING AUTHOR), INDIAN INST TECHNOL, DEPT BIOTECHNOL, COMPUTAT NEUROSCI LAB, MADRAS, INDIA.
HUO CC;SUN ZF;XU GC;LI XL;XIE H;SONG Y;LI ZY;WANG YH	HUO, CONGCONG;SUN, ZHIFANG;XU, GONGCHENG;LI, XINGLOU;XIE, HUI;SONG, YING;LI, ZENGYONG;WANG, YONGHUI	ANWAR AR, 2013, IEEE ENG MED BIO, P2628, DOI 10.1109/EMBC.2013.6610079;ASTAFIEV SV, 2004, NAT NEUROSCI, V7, P542, DOI 10.1038/NN1241;BANDRIVSKYY A., 2004, CARDIOVASC ENG, V4, P89, DOI DOI 10.1023/B:CARE.0000025126.63253.43, 10.1023/B:CARE.0000025126.63253.43/METRICS, DOI 10.1023/B:CARE.0000025126.63253.43/METRICS;BERNJAK A, 2012, FLUCT NOISE LETT, V11, DOI 10.1142/S0219477512400135;BETTI V, 2013,…	BACKGROUNDROBOT-ASSISTED THERAPY (RAT) HAS RECEIVED CONSIDERABLE ATTENTION IN STROKE MOTOR REHABILITATION. CHARACTERISTICS OF BRAIN FUNCTIONAL RESPONSE ASSOCIATED WITH RAT WOULD PROVIDE A THEORETICAL BASIS FOR CHOOSING THE APPROPRIATE PROTOCOL FOR A PATIENT. HOWEVER, THE CORTICAL RESPONSE INDUCED BY RAT REMAINS TO BE FULLY ELUCIDATED DUE TO THE LACK OF DYNAMIC BRAIN FUNCTIONAL ASSESSMENT TOOLS. O…	1060734				SHANDONG UNIV, REHABIL CTR, QILU HOSP, JINAN, SHANDONG, PEOPLES R CHINA.; BEIHANG UNIV, BEIJING ADV INNOVAT CTR BIOMED ENGN, SCH BIOL SCI & MED ENGN, KEY LAB BIOMECH & MECHANOBIOL,MINIST EDUC, BEIJING, PEOPLES R CHINA.; NATL RES CTR REHABIL TECH AIDS, BEIJING KEY LAB REHABIL TECH AIDS OLD AGE DISABIL, BEIJING, PEOPLES R CHINA.; MINIST CIVIL AFFAIRS, KEY LAB REHABIL AIDS TECHNOL & SYST, BEIJING, P…	SHANDONG UNIVERSITY; BEIHANG UNIVERSITY						2024-01-03	STROKE; MOTOR REHABILITATION; FUNCTIONAL NEAR-INFRARED SPECTROSCOPY; FUNCTIONAL CONNECTIVITY; CORTICAL REORGANIZATION	10.3389/fnagi.2022.1060734	ARTICLE				LIZENGYONG@NRCRTA.CN; YONGHUIWPHD@163.COM			NATIONAL NATURAL SCIENCE FOUNDATION OF CHINA; NATIONAL KEY RESEARCH AND DEVELOPMENT PROJECT; FUNDAMENTAL RESEARCH FUNDS FOR CENTRAL PUBLIC WELFARE RESEARCH INSTITUTES; [81672249]; [81972154]; [32271370]; [82172536]; [2020YFC2004200]; [118009001000160001]	FUNDING THE RESEARCH IS SUPPORTED BY THE NATIONAL NATURAL SCIENCE FOUNDATION OF CHINA (NSFC NUMBERS 81672249, 81972154, 32271370, AND 82172536). NATIONAL KEY RESEARCH AND DEVELOPMENT PROJECT NO. (GRANT NO. 2020YFC2004200) AND THE FUNDAMENTAL RESEARCH FUNDS FOR CENTRAL PUBLIC WELFARE RESEARCH INSTITUTES (118009001000160001).	7I1WM				CEREBRAL BLOOD; COHERENCE ANALYSIS; ELDERLY SUBJECTS; CONNECTIVITY; CORTEX; OXYGENATION; REHABILITATION; REORGANIZATION; MOVEMENT; DYNAMICS		FRONT AGING NEUROSCI	FRONT. AGING NEUROSCI.	ENGLISH	53	GOLD, GREEN PUBLISHED		AVENUE DU TRIBUNAL FEDERAL 34, LAUSANNE, CH-1015, SWITZERLAND	DEC 9	13	LAUSANNE	36583188		J	FRONTIERS MEDIA SA	2022		WANG, YH (CORRESPONDING AUTHOR), SHANDONG UNIV, REHABIL CTR, QILU HOSP, JINAN, SHANDONG, PEOPLES R CHINA.; LI, ZY (CORRESPONDING AUTHOR), NATL RES CTR REHABIL TECH AIDS, BEIJING KEY LAB REHABIL TECH AIDS OLD AGE DISABIL, BEIJING, PEOPLES R CHINA.; LI, ZY (CORRESPONDING AUTHOR), MINIST CIVIL AFFAIRS, KEY LAB REHABIL AIDS TECHNOL & SYST, BEIJING, PEOPLES R CHINA.
AMANO S;UMEJI A;TAKAHASHI K;TAKEBAYASHI T;UCHIYAMA Y;DOMEN K	AMANO, SATORU;UMEJI, ATSUSHI;TAKAHASHI, KAYOKO;TAKEBAYASHI, TAKASHI;UCHIYAMA, YUKI;DOMEN, KAZUHISA	AMANO S, 2020, TOP STROKE REHABIL, V27, P127, DOI 10.1080/10749357.2019.1667656;AMANO S, 2018, TOP STROKE REHABIL, V25, P500, DOI 10.1080/10749357.2018.1484987;BONETT DG, 2002, STAT MED, V21, P1331, DOI 10.1002/SIM.1108;DAGHSEN L, 2022, CLIN REHABIL, V36, P1257, DOI 10.1177/02692155221097322;GLADSTONE DJ, 2002, NEUROREHAB NEURAL RE, V16, P232, DOI 10.1177/154596802401105171;LYLE RC, 1981, INT J R…	PURPOSEIMPORTANT PROPERTIES HAVE BEEN STUDIED USING THE ACTION RESEARCH ARM TEST (ARAT) IN PATIENTS WITH STROKE. HOWEVER, WHETHER THE ARAT SUBTESTS CONSTITUTE A GUTTMAN SCALE (I.E., ITEMS HIERARCHICALLY ORDERED ACCORDING TO DIFFICULTY) REMAINS UNCLEAR. GUTTMAN SCALES CAN DEFINE DECISION RULES FOR SKIPPING ITEMS IN PATIENTS WITH LOW ENDURANCE. THIS STUDY INVESTIGATED THE PSYCHOMETRIC PROPERTIES OF…				4471	KITASATO UNIV, DEPT REHABIL, OCCUPAT THERAPY COURSE, SAGAMIHARA, KANAGAWA, JAPAN.; HYOGO COLL MED, DEPT REHABIL MED, NISHINOMIYA, HYOGO, JAPAN.; HYOGO COLL MED, DEPT PHYS MED & REHABIL, COLL HOSP, NISHINOMIYA, JAPAN.; OSAKA PREFECTURE UNIV, SCH COMPREHENS REHABIL, DEPT OCCUPAT THERAPY, OSAKA, JAPAN.; KITASATO UNIV, DEPT REHABIL, OCCUPAT THERAPY COURSE, 1 15 1 KITASATO,MINAMI KU, SAGAMIHARA, KANAG…	KITASATO UNIVERSITY; HYOGO COLLEGE OF MEDICINE; HYOGO COLLEGE OF MEDICINE; OSAKA METROPOLITAN UNIVERSITY; KITASATO UNIVERSITY						2024-01-03	TREATMENT OUTCOME; PSYCHOMOTOR PERFORMANCE; UPPER EXTREMITY; REPRODUCIBILITY OF RESULTS; STROKE REHABILITATION; RETROSPECTIVE STUDIES	10.1080/09638288.2022.2153177	ARTICLE	DEC 2022		1464-5165	S-AMANO@KITASATO-U.AC.JP	4477		NIIGATA UNIVERSITY OF HEALTH AND WELFARE	THIS WORK WAS SUPPORTED BY A GRANT-IN-AID FROM THE PRESIDENT OF NIIGATA UNIVERSITY OF HEALTH AND WELFARE (2020).	AJ1A4				UPPER-EXTREMITY; RELIABILITY; VALIDITY	26	DISABIL REHABIL	DISABIL. REHABIL.	ENGLISH	19	GREEN SUBMITTED	AMANO, SATORU/0000-0003-2006-7918	2-4 PARK SQUARE, MILTON PARK, ABINGDON OR14 4RN, OXON, ENGLAND	DEC 18	7	ABINGDON	36476063		J	TAYLOR & FRANCIS LTD	2023		AMANO, S (CORRESPONDING AUTHOR), KITASATO UNIV, DEPT REHABIL, OCCUPAT THERAPY COURSE, 1 15 1 KITASATO,MINAMI KU, SAGAMIHARA, KANAGAWA 2520373, JAPAN.
DE AZEVEDO JA;BARBOSA FDS;SEIXAS VM;SCIPIONI KRDD;SAMPAIO PYS;DA CRUZ DMC;PISCITELLI D;CHUI KK;ZANONA AD	DE AZEVEDO, JOYCE ARAUJO;SILVA BARBOSA, FELIPE DOUGLAS;SEIXAS, VALQUIRIA MARTINS;DA SILVA SCIPIONI, KELLY REGINA DIAS;SEWO SAMPAIO, PRISCILA YUKARI;CEZAR DA CRUZ, DANIEL MARINHO;PISCITELLI, DANIELE;CHUI, KEVIN K.;ZANONA, ARISTELA DE FREITAS	ABBA M. A., 2020, PHYSIOTHERAPY QUARTERLY, V28, P1, DOI 10.5114/PQ.2020.89809, DOI 10.5114/PQ.2020.89809, 10.5114/PQ.2020.89809;ABDULLAHI A, 2021, INT J REHABIL RES, V44, P15, DOI 10.1097/MRR.0000000000000446;ABO M, 2014, INT J STROKE, V9, P607, DOI 10.1111/IJS.12100;ATLER K, 2015, DISABIL REHABIL, V37, P121, DOI 10.3109/09638288.2014.910560;BANG DH, 2018, NEUROREHABILITATION, V42, P29, DOI 10.32…	INTRODUCTION: HEMIPARESIS IS THE MAIN SENSORIMOTOR DEFICIT AFTER STROKE. IT CAN RESULT IN LIMITATIONS IN ACTIVITIES OF DAILY LIVING (ADL) AND SOCIAL PARTICIPATION. HEMIPARESIS CAN BE TREATED WITH BEHAVIORAL TECHNIQUES OF INTENSIVE USE OF THE AFFECTED ARM, SUCH AS CONSTRAINT-INDUCED MOVEMENT THERAPY (CIMT), HOWEVER, IT REMAINS UNCLEAR WHETHER MOTOR IMPROVEMENT CAN LEAD TO INCREASES IN THE DOMAINS …	987061				UNIV FED SERGIPE, DEPT OCCUPAT THERAPY, SAO CRISTOVAO, SERGIPE, BRAZIL.; UNIV FED BAHIA, DEPT OCCUPAT THERAPY, SALVADOR, BA, BRAZIL.; UNIV FED PARANA, DEPT OCCUPAT THERAPY, CURITIBA, PARANA, BRAZIL.; UNIV FED SERGIPE, DEPT MED, SAO CRISTOVAO, SERGIPE, BRAZIL.; LEEDS BECKETT UNIV, SCH HLTH, LEEDS, W YORKSHIRE, ENGLAND.; MCGILL UNIV, SCH PHYS & OCCUPAT THERAPY, MONTREAL, PQ, CANADA.; UNIV MILANO BI…	UNIVERSIDADE FEDERAL DE SERGIPE; UNIVERSIDADE FEDERAL DA BAHIA; UNIVERSIDADE FEDERAL DO PARANA; UNIVERSIDADE FEDERAL DE SERGIPE; LEEDS BECKETT UNIVERSITY; MCGILL UNIVERSITY; UNIVERSITY OF MILANO-BICOCCA; UNIVERSITY OF CONNECTICUT; RADFORD UNIVERSITY						2024-01-03	STROKE; CONSTRAINT-INDUCED MOVEMENT THERAPY; ACTIVITIES OF DAILY LIVING; SOCIAL PARTICIPATION; OCCUPATIONAL THERAPY	10.3389/fnhum.2022.987061	REVIEW				D.M.CEZAR-DA-CRUZ@LEEDSBECKETT.AC.UK					7C9JB				UPPER-EXTREMITY; SOCIAL-PARTICIPATION; CONVENTIONAL THERAPY; MOTOR FUNCTION; POST STROKE; REHABILITATION; OUTCOMES; LIFE; ARM; MULTICENTER		FRONT HUM NEUROSCI	FRONT. HUM. NEUROSCI.	ENGLISH	43	GREEN ACCEPTED, GREEN PUBLISHED, GOLD	PISCITELLI, DANIELE/0000-0002-5240-3798; CEZAR DA CRUZ, DANIEL/0000-0002-4708-354X; CHUI, KEVIN/0000-0001-8677-4012; SEWO SAMPAIO, PRISCILA YUKARI/0000-0001-9571-613X	AVENUE DU TRIBUNAL FEDERAL 34, LAUSANNE, CH-1015, SWITZERLAND	DEC 5	11	LAUSANNE	36545351		J	FRONTIERS MEDIA SA	2022	PISCITELLI, DANIELE/L-9387-2019; CEZAR DA CRUZ, DANIEL/K-1449-2013	DA CRUZ, DMC (CORRESPONDING AUTHOR), LEEDS BECKETT UNIV, SCH HLTH, LEEDS, W YORKSHIRE, ENGLAND.
MORKAVUK G;ISIK K;ODABASI Z	MORKAVUK, GULIN;ISIK, KUBRA;ODABASI, ZEKI	CASTALDO JOHN, 2003, J STROKE CEREBROVASC DIS, V12, P253, DOI 10.1016/J.JSTROKECEREBROVASDIS.2003.09.007;CELEBISOY M, 2007, NEUROLOGIST, V13, P376, DOI 10.1097/NRL.0B013E31814DB093;DE FREITAS GABRIEL R, 2009, HANDB CLIN NEUROL, V93, P425, DOI 10.1016/S0072-9752(08)93022-0;GRANZIERA C, 2008, J NEUROL, V255, P1423, DOI 10.1007/S00415-008-0930-7;HIRAGA A, 2011, NEUROLOGIST, V17, P301, DOI 10.1097/NR…	PURE MOTOR MONOPARESIS DUE TO ISCHEMIC STROKE INVOLVING A SINGLE EXTREMITY IS A RARE CONDITION THAT CAN BE EASILY MISDIAGNOSED. HEREIN, WE PRESENT THREE CASES WITH ISOLATED UPPER EXTREMITY MONOPARESIS. ALL OF OUR PATIENTS HAD WEAKNESS IN THE LEFT HAND. THEY WERE PREVIOUSLY EVALUATED IN OTHER CENTERS AND WERE DIAGNOSED WITH PERIPHERAL NEUROPATHY BY ELECTROMYOGRAPHY. WHEN PATIENTS WHOSE COMPLAINTS …				543	UFUK UNIV, DEPT NEUROL, FAC MED, ANKARA, TURKEY.; UNIV HLTH SCI, GULHANE FAC MED, DEPT NEUROL, ANKARA, TURKEY.;	UFUK UNIVERSITY; UNIVERSITY OF HEALTH SCIENCES TURKEY; GULHANE MILITARY MEDICAL ACADEMY						2024-01-03	HAND WEAKNESS; ISCHEMIC STROKE; LACUNAR INFARCT; PERIPHERAL NEUROPATHY; PURE MOTOR MONOPARESIS	10.5606/tftrd.2022.8570	ARTICLE			2587-1250	DRGCMOR@YAHOO.COM	546				L8JQ5				MONOPARESIS; PALSY	4	TURK J PH MED REHAB	TURK. J. PHYS. MED. REHABIL.	ENGLISH	13	GREEN PUBLISHED, GOLD	ODABASI, ZEKI/0000-0001-7945-2015; MORKAVUK, GULIN/0000-0001-7522-8585	ORNEK MH DR SUPHI EZGI SK SARAY APT NO 11 D 6, ATASEHIR, ISTANBUL 34704, TURKIYE	DEC	4	ATASEHIR	36589350		J	BAYCINAR MEDICAL PUBL-BAYCINAR TIBBI YAYINCILIK	2022		MORKAVUK, G (CORRESPONDING AUTHOR), UFUK UNIV, NOROL ANABILIM DALI, TIP FAK, TR-06520 ANKARA, TURKEY.
MAREK K;ZUBRYCKI I;MILLER E	MAREK, KLAUDIA;ZUBRYCKI, IGOR;MILLER, ELZBIETA	ADAMOVICH SV, 2009, NEUROREHABILITATION, V25, P29, DOI 10.3233/NRE-2009-0497;ALDRIDGE A, 2021, ELECTRONICS-SWITZ, V10, DOI 10.3390/ELECTRONICS10182314;ALLEMANN H, 2020, EUR J CARDIOVASC NUR, V19, P370, DOI 10.1177/1474515119897398;ALREHAILI EA, 2022, INTERACT LEARN ENVIR, V30, P922, DOI 10.1080/10494820.2019.1703008;ARAMAKI AL, 2019, ARQ NEURO-PSIQUIAT, V77, P268, DOI 10.1590/0004-282X20190025, 1…	IMMERSIVE VIRTUAL THERAPY TECHNOLOGY IS A NEW METHOD THAT USES HEAD-MOUNTED DISPLAYS FOR REHABILITATION PURPOSES. IT OFFERS A REALISTIC EXPERIENCE THAT PUTS THE USER IN A VIRTUAL REALITY. THIS NEW TYPE OF THERAPY IS USED IN THE REHABILITATION OF STROKE PATIENTS. MANY PATIENTS AFTER THIS DISEASE HAVE COMPLICATIONS RELATED TO THE UPPER EXTREMITIES THAT LIMIT INDEPENDENCE IN THEIR EVERYDAY LIFE, WHI…	9962				MED UNIV LODZ, DEPT NEUROL REHABIL, MILIONOWA 14, PL-93113 LODZ, POLAND.; LODZ UNIV TECHNOL, INST AUTOMAT CONTROL, STEFANOWSKIEGO 18, PL-90537 LODZ, POLAND.;	MEDICAL UNIVERSITY LODZ; LODZ UNIVERSITY OF TECHNOLOGY						2024-01-03	HEAD-MOUNTED DISPLAY; VIRTUAL REALITY; REHABILITATION; STROKE; UPPER LIMB	10.3390/s22249962	REVIEW			1424-8220	KLAUDIA.MAREK@UMED.LODZ.PL			NATIONAL CENTRE FOR RESEARCH AND DEVELOPMENT; [LIDER/50/0203/L-11/19/NCBR/2020]	PROJECT FUNDED BY THE NATIONAL CENTRE FOR RESEARCH AND DEVELOPMENT, GRANT NUMBER LIDER/50/0203/L-11/19/NCBR/2020.	7G9WC				UPPER EXTREMITY FUNCTION; VIRTUAL-REALITY; MENTAL PRACTICE; FEASIBILITY; GAME; RECOVERY; BALANCE; MOTION; MEMORY; GAIT	24	SENSORS-BASEL	SENSORS	ENGLISH	72	GOLD, GREEN PUBLISHED	MAREK, KLAUDIA/0000-0002-3304-8647; MILLER, ELZBIETA/0000-0002-7029-1857; ZUBRYCKI, IGOR/0000-0002-1229-2173	ST ALBAN-ANLAGE 66, CH-4052 BASEL, SWITZERLAND	DEC	12	BASEL	36560328		J	MDPI	2022	; ZUBRYCKI, IGOR/AAI-1197-2021	MAREK, K (CORRESPONDING AUTHOR), MED UNIV LODZ, DEPT NEUROL REHABIL, MILIONOWA 14, PL-93113 LODZ, POLAND.
RIEGER C;DESAI J	RIEGER, CLAIRE;DESAI, JAYDIP	ANONYMOUS, 1992, BRUNNSTROM'S MOVEMENT THERAPY IN HEMIPLEGIA: A NEUROPHYSIOLOGICAL APPROACH;ARYA KN, 2018, TOP STROKE REHABIL, V25, P68, DOI 10.1080/10749357.2017.1383712;CENTERS FOR DISEASE CONTROL AND PREVENTION UNDERLYING CAUSE OF DEATH, 1999, CDC WONDER ONL DAT 2;CHIZHIK D, 2022, P I MECH ENG H, V236, P259, DOI 10.1177/09544119211039905;DELGADO A., 2018, STROKE RECOVERY REHA;GERGES F., 2020, …	A STROKE IS AN INFARCTION IN THE CORTICAL REGION OF THE BRAIN THAT OFTEN LEADS TO ISOLATED HAND PARESIS. THIS COMMON SIDE EFFECT RENDERS INDIVIDUALS COMPROMISED IN THEIR ABILITY TO ACTIVELY FLEX OR EXTEND THE FINGERS OF THE AFFECTED HAND. WHILE THERE ARE CURRENTLY PUBLISHED SOFT ROBOTIC GLOVE DESIGNS, THIS ARTICLE PROPOSED A UNIQUE DESIGN THAT ALLOWS USERS TO SELF-ACTUATE THEIR THERAPY DUE TO THE…	139				WICHITA STATE UNIV, DEPT BIOMED ENGN, WICHITA, KS 67260 USA.;	WICHITA STATE UNIVERSITY						2024-01-03	SOFT ACTUATORS; ROBOTICS; PNEUMATIC; RANGE OF MOTION; UNITY; REHABILITATION; MICROCONTROLLER	10.3390/biomimetics7040139	ARTICLE			2313-7673	JAYDIP.DESAI@WICHITA.EDU					7D6VP					4	BIOMIMETICS-BASEL	BIOMIMETICS	ENGLISH	32	GREEN PUBLISHED, GOLD	DESAI, JAYDIP/0000-0002-9436-466X	ST ALBAN-ANLAGE 66, CH-4052 BASEL, SWITZERLAND	DEC	19	BASEL	36278696		J	MDPI	2022		DESAI, J (CORRESPONDING AUTHOR), WICHITA STATE UNIV, DEPT BIOMED ENGN, WICHITA, KS 67260 USA.
LI N;YANG T;YANG Y;CHEN WY;YU P;ZHANG C;XI N;ZHAO Y;WANG WX	LI, NING;YANG, TIE;YANG, YANG;CHEN, WENYUAN;YU, PENG;ZHANG, CHUANG;XI, NING;ZHAO, YING;WANG, WENXUE	AGARWAL P, 2015, INT J ROBOT RES, V34, P1747, DOI 10.1177/0278364915598388;AGUIRRE-OLLINGER G, 2011, INT J ROBOT RES, V30, P486, DOI 10.1177/0278364910385730;AJJANAROMVAT N, 2018, MECHATRONICS, V51, P85, DOI 10.1016/J.MECHATRONICS.2018.03.003;AMABILE C, 2016, J BIOMECH, V49, P1938, DOI 10.1016/J.JBIOMECH.2016.03.035;ASBECK AT, 2015, INT J ROBOT RES, V34, P744, DOI 10.1177/0278364914562476;CERASA …	REHABILITATION USING EXOSKELETON ROBOTS CAN EFFECTIVELY REMEDIATE DYSFUNCTION AND RESTORE POST-STROKE SURVIVORS' PHYSICAL ABILITY. HOWEVER, LOW KINEMATIC COMPATIBILITY AND POOR SELF-PARTICIPATION OF POST-STROKE PATIENTS IN REHABILITATION RESTRICT THE OUTCOMES OF EXOSKELETON-BASED THERAPY. THE STUDY PRESENTS AN UNPOWERED SHOULDER COMPLEX EXOSKELETON (USCE), CONSISTING OF SHOULDER GIRDLE MECHANISM …				992	CHINESE ACAD SCI, SHENYANG INST AUTOMAT, STATE KEY LAB ROBOT, SHENYANG 110016, PEOPLES R CHINA.; CHINESE ACAD SCI, INST ROBOT & INTELLIGENT MFG, SHENYANG 110169, PEOPLES R CHINA.; UNIV CHINESE ACAD SCI, BEIJING 100049, PEOPLES R CHINA.; UNIV HONG KONG, EMERGING TECHNOL INST, DEPT IND & MFG SYST ENGN, HONG KONG 999077, PEOPLES R CHINA.; CHINA MED UNIV, DEPT GEN SURG, SHENGJING HOSP, SHENYANG 11000…	CHINESE ACADEMY OF SCIENCES; SHENYANG INSTITUTE OF AUTOMATION, CAS; CHINESE ACADEMY OF SCIENCES; CHINESE ACADEMY OF SCIENCES; UNIVERSITY OF CHINESE ACADEMY OF SCIENCES, CAS; UNIVERSITY OF HONG KONG; CHINA MEDICAL UNIVERSITY						2024-01-03	UNPOWERED EXOSKELETON; HEALTH-PARALYSIS COMBINATION; ENERGY TRANSFER; SELF-REHABILITATION; SHOULDER MECHANISM DESIGN	10.1007/s42235-022-00299-6	ARTICLE	NOV 2022		2543-2141	ZHAOY3@SJ-HOSPITAL.ORG; WANGWENXUE@SIA.CN	1007		NATIONAL KEY R&D PROGRAM OF CHINA; NATIONAL NATURAL SCIENCE FOUNDATION OF CHINA; LIAONING REVITALIZAITON TALENTS PROGRAM; [2016YFE0206200]; [U1908215]; [91848201]; [61821005]; [61973316]; [XLYC2002014]	ACKNOWLEDGEMENTSTHIS WORK WAS SUPPORTED BY THE NATIONAL KEY R&D PROGRAM OF CHINA (GRANT NO. 2016YFE0206200), THE NATIONAL NATURAL SCIENCE FOUNDATION OF CHINA (GRANT NOS. U1908215, 91848201, 61821005 AND 61973316), AND LIAONING REVITALIZAITON TALENTS PROGRAM (GRANT NO. XLYC2002014).	D3WS4				ARM; WALKING; OPTIMIZATION; ACTUATION; MECHANISM; ROTATION; ROBOT	3	J BIONIC ENG	J. BIONIC ENG.	ENGLISH	53		LI, NING/0000-0002-5516-7364	#04-01 CENCON I, 1 TANNERY RD, SINGAPORE 347719, SINGAPORE	MAY	16	SINGAPORE			J	SPRINGER SINGAPORE PTE LTD	2023	JIN, JIN/JTV-5024-2023; YIN, YUE/JQV-9753-2023; ZHANG, LY/JMB-7214-2023; WANG, HANG/JND-8481-2023; WANG, PEIPEI/JUF-6950-2023	WANG, WX (CORRESPONDING AUTHOR), CHINESE ACAD SCI, SHENYANG INST AUTOMAT, STATE KEY LAB ROBOT, SHENYANG 110016, PEOPLES R CHINA.; WANG, WX (CORRESPONDING AUTHOR), CHINESE ACAD SCI, INST ROBOT & INTELLIGENT MFG, SHENYANG 110169, PEOPLES R CHINA.; ZHAO, Y (CORRESPONDING AUTHOR), CHINA MED UNIV, DEPT GEN SURG, SHENGJING HOSP, SHENYANG 110004, PEOPLES R CHINA.
WOLF K;MAYR A;NAGILLER M;SALTUARI L;HARDERS M;KIM Y	WOLF, KARL;MAYR, ANDREAS;NAGILLER, MARCO;SALTUARI, LEOPOLD;HARDERS, MATTHIAS;KIM, YEONGMI	AGARWAL P, 2015, INT J ROBOT RES, V34, P1747, DOI 10.1177/0278364915598388;BALASUBRAMANIAN S, 2010, CURR OPIN NEUROL, V23, P661, DOI 10.1097/WCO.0B013E32833E99A4;BERSANO A, 2020, EUR J NEUROL, V27, P1794, DOI 10.1111/ENE.14375;BOHANNON RW, 1987, PHYS THER, V67, P206, DOI 10.1093/PTJ/67.2.206;BREWER BR, 2005, IEEE T NEUR SYS REH, V13, P1, DOI 10.1109/TNSRE.2005.843443;BROKAW EB, 2011, IEEE T NEUR …	FREQUENT REHABILITATION EXERCISES CAN ACCELERATE THE RECOVERY OF PATIENT'S HAND IMPAIRMENTS AFTER STROKE. IN CONJUNCTION WITH CONVENTIONAL THERAPY, THE USE OF ROBOT-ASSISTED TRAINING HAS BEEN PROPOSED TO INCREASE THE FREQUENCY OF THE LATTER, THUS IMPROVING THE OVERALL RECOVERY OF PATIENTS. HOWEVER, THE COVID-19 PANDEMIC HAS REDUCED OR EVEN HALTED RELATED PROGRAMS IN CLINICAL REHABILITATION CENTER…				1003	MCI, DEPT MECHATRON, INNSBRUCK, AUSTRIA.; HOCHZIRL HOSP, DEPT NEUROL, ZIRL, AUSTRIA.; UNIV INNSBRUCK, INTERACT GRAPH & SIMULAT LAB, COMP SCI, INNSBRUCK, AUSTRIA.;	UNIVERSITY OF INNSBRUCK						2024-01-03	HAND REHABILITATION; IN-HOME TRAINING; PORTABLE REHABILITATION; REMOTE ASSESSMENT; STROKE	10.1515/auto-2022-0037	ARTICLE			2196-677X	KARL.KUPRIAN@GMAIL.COM; ANDREAS.MAYR@TIROL-KLINIKEN.AT; M.NAGILLER@GMAIL.COM; LEOPOLD.SALTUARI@GMAIL.COM; MATTHIAS.HARDERS@UIBK.AC.AT; YEONGMI.KIM@MCI.EDU	1016		AWS [P2017968]	THIS WORK WAS PARTIALLY SUPPORTED BY AWS (PROJECT NUMBERS P2017968).	6F1CI				MUSCLE VIBRATION; MOTOR RECOVERY; ROBOT; THERAPY; ARM; LOCALIZATION; STIMULATION; EXOSKELETON; RELIABILITY; ACTUATION	11	AT-AUTOM	AT-AUTOM.	ENGLISH	50			GENTHINER STRASSE 13, D-10785 BERLIN, GERMANY	NOV 25	14	BERLIN			J	WALTER DE GRUYTER GMBH	2022		KIM, Y (CORRESPONDING AUTHOR), MCI, DEPT MECHATRON, INNSBRUCK, AUSTRIA.
CARINO-ESCOBAR RI;RODRÍGUEZ-GARCÍA ME;RAMIREZ-NAVA AG;QUINZAÑOS-FRESNEDO J;ORTEGA-ROBLES E;ARIAS-CARRION O;VALDÉS-CRISTERNA R;CANTILLO-NEGRETE J	CARINO-ESCOBAR, RUBEN, I;RODRIGUEZ-GARCIA, MARTIN E.;RAMIREZ-NAVA, ANA G.;QUINZANOS-FRESNEDO, JIMENA;ORTEGA-ROBLES, EMMANUEL;ARIAS-CARRION, OSCAR;VALDES-CRISTERNA, RAQUEL;CANTILLO-NEGRETE, JESSICA	ACKERLEY SJ, 2014, CLIN NEUROPHYSIOL, V125, P1451, DOI 10.1016/J.CLINPH.2013.11.020;ANG KK, 2015, CLIN EEG NEUROSCI, V46, P310, DOI 10.1177/1550059414522229;ANG KAI KENG, 2014, FRONT NEUROENG, V7, P30, DOI 10.3389/FNENG.2014.00030;ANG KK, 2012, FRONT NEUROSCI-SWITZ, V6, DOI 10.3389/FNINS.2012.00039;ANSARI NOUREDDIN NAKHOSTIN, 2008, PHYSIOTHERAPY THEORY AND PRACTICE, V24, P205, DOI 10.1080/0959398…	COVID-19 MAY INCREASE THE RISK OF ACUTE ISCHEMIC STROKE THAT CAN CAUSE A LOSS OF UPPER LIMB FUNCTION, EVEN IN PATIENTS WITH LOW RISK FACTORS. HOWEVER, ONLY INDIVIDUAL CASES HAVE BEEN REPORTED ASSESSING DIFFERENT DEGREES OF HOSPITALIZATION OUTCOMES. THEREFORE, OUTPATIENT RECOVERY PROFILES DURING REHABILITATION INTERVENTIONS ARE NEEDED TO BETTER UNDERSTAND NEUROPLASTICITY MECHANISMS REQUIRED FOR UP…	1010328				INST NACL REHABIL LUIS GUILLERMO IBARRA IBARRA, DIV RES MED ENGN, MEXICO CITY, DF, MEXICO.; UNIV AUTONOMA METROPOLITANA, ELECT ENGN DEPT, UNIDAD IZTAPALAPA, MEXICO CITY, DF, MEXICO.; INST NACL REHABIL LUIS GUILLERMO IBARRA IBARRA, DIV NEUROL REHABIL, MEXICO CITY, DF, MEXICO.; HOSP GEN DR MANUEL GEA GONZALEZ, UNIDAD TRASTORNOS MOVIMIENTO & SUENO TMS, MEXICO CITY, DF, MEXICO.;	UNIVERSIDAD AUTONOMA METROPOLITANA - MEXICO						2024-01-03	COVID-19; BCI; BRAIN COMPUTER INTERFACE; STROKE; HEMIPARESIS; CASE REPORT	10.3389/fneur.2022.1010328	ARTICLE				JCANTILLO@INR.GOB.MX			CONSEJO NACIONAL DE CIENCIA Y TECNOLOGIA (CONACYT); [SALUD-2018-02-B-S-45803]	FUNDING THIS WORK WAS SUPPORTED BY CONSEJO NACIONAL DE CIENCIA Y TECNOLOGIA (CONACYT) [SALUD-2018-02-B-S-45803].	7S4SN				FUGL-MEYER ASSESSMENT; RESEARCH ARM TEST; REHABILITATION; COVID-19; SCALE; ASSOCIATION; MECHANISMS; TASK		FRONT NEUROL	FRONT. NEUROL.	ENGLISH	47	GREEN PUBLISHED, GOLD	ARIAS-CARRION, OSCAR/0000-0002-9982-7571; CARINO-ESCOBAR, RUBEN I/0000-0001-7075-413X; ORTEGA-ROBLES, EMMANUEL/0000-0002-1667-2253	AVENUE DU TRIBUNAL FEDERAL 34, LAUSANNE, CH-1015, SWITZERLAND	NOV 18	9	LAUSANNE	36468060		J	FRONTIERS MEDIA SA	2022	ARIAS-CARRION, OSCAR/IAM-5753-2023; CARINO-ESCOBAR, RUBEN I/U-6045-2019	CANTILLO-NEGRETE, J (CORRESPONDING AUTHOR), INST NACL REHABIL LUIS GUILLERMO IBARRA IBARRA, DIV RES MED ENGN, MEXICO CITY, DF, MEXICO.
LEI SY;DAI FR;XUE F;HU GY;ZHANG Y;XU XH;WANG R;ZHANG XL;CONG DY;WANG YF	LEI, SIYUAN;DAI, FANGRAN;XUE, FEI;HU, GUANYU;ZHANG, YE;XU, XIAOHONG;WANG, RUI;ZHANG, XIAOLIN;CONG, DEYU;WANG, YUFENG	DELAMOTHE T, 2004, BMJ-BRIT MED J, V328, P1, DOI 10.1136/BMJ.328.7430.1;丁泓帆 DING HONGFAN, 2016, 中国循证医学杂志, CHINESE JOURNAL OF EVIDENCE-BASED MEDICINE, V16, P115;YEPES-NUÑEZ JJ, 2021, REV ESP CARDIOL, V74, P790, DOI 10.1016/J.RECESP.2021.06.016;LIU SN, 2019, FRONT NEUROL, V10, DOI 10.3389/FNEUR.2019.00433;卢引明 LU YIN-MING, 2009, 中国循证医学杂志, CHINESE JOURNAL OF EVIDENCE-BASED MEDICINE, V9, P976;MA Y., 2…	BACKGROUND: TO PROVIDE EVIDENCE, THIS REVIEW EVALUATED THE METHODOLOGICAL QUALITY, RISK OF BIAS, AND REPORTING QUALITY OF SRS/MAS IN THE TREATMENT OF SHOULDER-HAND SYNDROME AFTER STROKE WITH ACUPUNCTURE. METHODS: SYSTEMATIC REVIEWS AND META ANALYSES (SRS/MAS) OF ACUPUNCTURE FOR SHOULDER AND HAND SYNDROMES AFTER STROKE WERE RETRIEVED FROM 6 DATABASES FROM INCEPTION TO MAY 1, 2022. TWO REVIEWERS IN…	E31847				CHANGCHUN UNIV CHINESE MED, ACUPUNCTURE & TUINA DEPT, CHANGCHUN, PEOPLES R CHINA.; HEILONGJIANG UNIV CHINESE, DEPT PROCTOL, AFFILIATED HOSP 2, HAERBIN, PEOPLES R CHINA.; YUSHU CITY TIANNUO, CHANGCHUN, PEOPLES R CHINA.; SOUTHERN MED UNIV, GUANGZHOU, PEOPLES R CHINA.; JILIN PROV CANC HOSP, DEPT ULTRASONOG, CHANGCHUN, PEOPLES R CHINA.; CHANGCHUN UNIV CHINESE MED, CHANGCHUN, PEOPLES R CHINA.;	CHANGCHUN UNIVERSITY OF CHINESE MEDICINE; SOUTHERN MEDICAL UNIVERSITY -CHINA; CHANGCHUN UNIVERSITY OF CHINESE MEDICINE						2024-01-03	ACUPUNCTURE; OVERVIEW; SHOULDER-HAND SYNDROME; STROKE; SYSTEMATIC REVIEWS	10.1097/MD.0000000000031847	REVIEW			1536-5964	1346053215@QQ.COM; 1961576731@QQ.COM; 18443009498@163.COM; CCZYYDXHGY@SINA.COM; XIAOFENGZ0077@163.COM; XUXH@CCUCM.EDU.CN; WANGCHN@126.COM; XIAOFENGZ0077@163.COM; CONGDEYU666@SINA.COM; WANGCHN@126.COM					6O4IW					46	MEDICINE	MEDICINE (BALTIMORE)	ENGLISH	18	GOLD, GREEN PUBLISHED		TWO COMMERCE SQ, 2001 MARKET ST, PHILADELPHIA, PA 19103 USA	NOV 18	9	PHILADELPHIA	36401427		J	LIPPINCOTT WILLIAMS & WILKINS	2022		WANG, YF (CORRESPONDING AUTHOR), CHANGCHUN UNIV CHINESE MED, CHANGCHUN, PEOPLES R CHINA.
SUN WC;JI GC;LU LM;SUN JB;GUO HZ;YAO Y;GAO S;LI J;CHEN JN;SONG BL	SUN, WEICHEN;JI, GUANGCHENG;LU, LONGMAN;SUN, JIABAO;GUO, HAOZE;YAO, YAO;GAO, SHAN;LI, JING;CHEN, JINJIN;SONG, BAILIN	ADEY-WAKELING Z, 2016, AM J PHYS MED REHAB, V95, P758, DOI 10.1097/PHM.0000000000000496;ANWER S, 2020, INT J ENV RES PUB HE, V17, DOI 10.3390/IJERPH17144962;BOHANNON RW, 1986, ARCH PHYS MED REHAB, V67, P514;CAPRIO FZ, 2019, MED CLIN N AM, V103, P295, DOI 10.1016/J.MCNA.2018.10.001;CHAE J, 2007, NEUROREHAB NEURAL RE, V21, P561, DOI 10.1177/1545968306298412;CHANTRAINE A, 1999, ARCH PHYS MED REHAB, …	BACKGROUND: POST-STROKE SHOULDER PAIN IS A RELATIVELY COMMON COMPLICATION IN STROKE PATIENTS, WITH AN INCIDENCE OF 16% TO 84% AND POOR OUTCOMES WITH ANTI-INFLAMMATORY OR SEDATIVE MEDICATIONS. THIS STUDY WILL EVALUATE THE RESULTS OF A RANDOMIZED CONTROLLED TRIAL TO DETERMINE THE EFFECTIVENESS AND SAFETY OF TUINA IN THE TREATMENT OF POST-STROKE SHOULDER PAIN. METHODS: THE CHINESE AND ENGLISH SEARCH…	E31828				CHANGCHUN UNIV CHINESE MED, NE ASIA RES INST TRADIT CHINESE MED, DEPT ACUPUNCTURE & TUINA, CHANGCHUN, PEOPLES R CHINA.; CHANGCHUN UNIV CHINESE MED, DEPT REHABIL, AFFILIATED HOSP 3, CHANGCHUN, PEOPLES R CHINA.; BEIHUA UNIV, JILIN, PEOPLES R CHINA.; CHANGCHUN UNIV CHINESE MED, JILIN GINSENG ACAD, CHANGCHUN, PEOPLES R CHINA.; JILIN PROV FEDERAT REHABIL CTR DISABLED, CHANGCHUN, PEOPLES R CHINA.;	CHANGCHUN UNIVERSITY OF CHINESE MEDICINE; CHANGCHUN UNIVERSITY OF CHINESE MEDICINE; BEIHUA UNIVERSITY; CHANGCHUN UNIVERSITY OF CHINESE MEDICINE						2024-01-03	POST-STROKE SHOULDER PAIN; PROTOCOL; SYSTEMATIC REVIEW; TUINA	10.1097/MD.0000000000031828	REVIEW			1536-5964	444153695@QQ.COM; 33452285@QQ.COM; LULM321@163.COM; 444153695@QQ.COM; 346467604@QQ.COM; YAO987254821@163.COM; 1097486798@QQ.COM; 15703416591@163.COM; CHEN1091073165@163.COM; JLSONGBAILIN@126.COM					6O4IW				ELECTRICAL-STIMULATION; HEMIPLEGIA; QUALITY; TIME	46	MEDICINE	MEDICINE (BALTIMORE)	ENGLISH	21	GREEN PUBLISHED, GOLD		TWO COMMERCE SQ, 2001 MARKET ST, PHILADELPHIA, PA 19103 USA	NOV 18	4	PHILADELPHIA	36401477		J	LIPPINCOTT WILLIAMS & WILKINS	2022		SONG, BL (CORRESPONDING AUTHOR), CHANGCHUN UNIV CHINESE MED, NE ASIA RES INST TRADIT CHINESE MED, DEPT ACUPUNCTURE & TUINA, CHANGCHUN, PEOPLES R CHINA.
XIE QR;SHENG B;HUANG J;ZHANG Q;ZHANG YX	XIE, QIURONG;SHENG, BO;HUANG, JIA;ZHANG, QI;ZHANG, YANXIN	ALLRED RP, 2010, BEHAV NEUROSCI, V124, P124, DOI 10.1037/A0018457;ALOUCHE SR, 2021, NEUROREHAB NEURAL RE, V35, P185, DOI 10.1177/1545968320981955;BARLOW S, 2020, SENSORS-BASEL, V20, DOI 10.3390/S20041221;BLENNERHASSETT JM, 2006, ARCH PHYS MED REHAB, V87, P418, DOI 10.1016/J.APMR.2005.11.018;BOHANNON RW, 1987, PHYS THER, V67, P206, DOI 10.1093/PTJ/67.2.206;BUSTRÉN EL, 2017, NEUROREHAB NEURAL RE, V…	COORDINATED REACHING AND GRASPING MOVEMENTS MAY BE IMPAIRED IN PATIENTS WITH POSTSTROKE HEMIPLEGIA. PATIENTS FREQUENTLY ADOPT COMPENSATORY STRATEGIES, WHICH REQUIRE INVESTIGATION. THIS PILOT STUDY USED KINEMATIC PARAMETERS TO EXAMINE COMPENSATORY STRATEGIES BY ASSESSING THE REACH-TO-GRASP-PEN MOVEMENTS IN PATIENTS WITH STROKE AND UNAFFECTED PARTICIPANTS. TWELVE PATIENTS WITH STROKE WITH MILD IMPA…	6933043				FUJIAN UNIV TRADIT CHINESE MED, COLL REHABIL MED, FUZHOU 350122, FUJIAN, PEOPLES R CHINA.; FUJIAN UNIV TCM, KEY LAB ORTHOPED & TRAUMATOL TRADIT CHINESE MED &, MINIST EDUC, FUZHOU, PEOPLES R CHINA.; SHANGHAI UNIV, SCH MECHATRON ENGN & AUTOMAT, SHANGHAI 200444, PEOPLES R CHINA.; UNIV AUCKLAND, DEPT EXERCISE SCI, AUCKLAND 1142, NEW ZEALAND.;	FUJIAN UNIVERSITY OF TRADITIONAL CHINESE MEDICINE; FUJIAN UNIVERSITY OF TRADITIONAL CHINESE MEDICINE; SHANGHAI UNIVERSITY; UNIVERSITY OF AUCKLAND						2024-01-03		10.1155/2022/6933043	ARTICLE			1754-2103	QWFYBY@163.COM; SHENGBO@SHU.EDU.CN; JASMINE1874@163.COM; 287410775@QQ.COM; YANXIN.ZHANG@AUCKLAND.AC.NZ			NATURAL SCIENCE FOUNDATION OF FUJIAN PROVINCE; NATIONAL NATURALSCIENCE FOUNDATION OF CHINA [2020J01752]; SHANGHAI PUJIANG PROGRAM [62103252]; [21PJ1404000]	THIS WORK WAS SUPPORTED BY THE NATURAL SCIENCE FOUNDATION OF FUJIAN PROVINCE (2020J01752), THE NATIONAL NATURALSCIENCE FOUNDATION OF CHINA (62103252), AND THE SHANGHAI PUJIANG PROGRAM (21PJ1404000).	6P5CM				MOTOR CONTROL; HAND FUNCTION; LIMB; PERFORMANCE; POSTSTROKE; RECOVERY; MOVEMENT		APPL BIONICS BIOMECH	APPL. BIONICS BIOMECH.	ENGLISH	36	GREEN PUBLISHED, GOLD	XIE, QIURONG/0000-0003-0033-2163; SHENG, BO/0000-0003-1236-6504; ZHANG, YANXIN/0000-0002-7638-1669; , QI/0000-0002-2844-1401	ADAM HOUSE, 3RD FLR, 1 FITZROY SQ, LONDON, W1T 5HF, ENGLAND	NOV 11	13	LONDON	36406892		J	HINDAWI LTD	2022		ZHANG, YX (CORRESPONDING AUTHOR), FUJIAN UNIV TCM, KEY LAB ORTHOPED & TRAUMATOL TRADIT CHINESE MED &, MINIST EDUC, FUZHOU, PEOPLES R CHINA.; ZHANG, YX (CORRESPONDING AUTHOR), UNIV AUCKLAND, DEPT EXERCISE SCI, AUCKLAND 1142, NEW ZEALAND.
MA JY;WU JJ;ZHENG MX;HUA XY;SHAN CL;XU JG	MA, JIA-YIN;WU, JIA-JIA;ZHENG, MOU-XIONG;HUA, XU-YUN;SHAN, CHUN-LEI;XU, JIAN-GUANG	CECEN S, 2018, EXP BRAIN RES, V236, P829, DOI 10.1007/S00221-018-5182-X;DIETZ V, 2007, LANCET NEUROL, V6, P725, DOI 10.1016/S1474-4422(07)70193-X;GAGNIER JJ, 2013, DTSCH ARZTEBL INT, V110, P603, DOI 10.3238/ARZTEBL.2013.0603, 10.1186/1752-1947-7-223, 10.7453/GAHMJ.2013.008, 10.1136/BCR-2013-201554;GITTLER M, 2018, JAMA-J AM MED ASSOC, V319, P820, DOI 10.1001/JAMA.2017.22036;HAMMERBECK U, 2021, NE…	BACKGROUNDSPINAL STRETCH REFLEX (SSR) HYPEREXCITABILITY REFLECTED BY THE H-REFLEX HAS BEEN REPORTED IN MORE STRONGLY AFFECTED EXTREMITIES AFTER STROKE. THE H-REFLEX IN THE LOWER EXTREMITIES IS MODULATED BY BODY POSITION NORMALLY AND ALTERNATIVELY MODULATED POST-STROKE. OBJECTIVETHIS STUDY AIMED TO PRELIMINARILY EXPLORE HOW UPPER EXTREMITY (UE) H-REFLEXES ARE MODULATED BY BODY POSITION AFTER STROK…	1004822				SHANGHAI UNIV TRADIT CHINESE MED, YUEYANG HOSP INTEGRATED TRADIT CHINESE & WESTERN M, CTR REHABIL MED, SHANGHAI, PEOPLES R CHINA.; MINIST EDUC, ENGN RES CTR TRADIT CHINESE MED INTELLIGENT REHABI, SHANGHAI, PEOPLES R CHINA.; SHANGHAI UNIV TRADIT CHINESE MED, YUEYANG HOSP INTEGRATED TRADIT CHINESE & WESTERN M, DEPT TRAUMATOL & ORTHOPED, SHANGHAI, PEOPLES R CHINA.; SHANGHAI UNIV TRADIT CHINESE MED, …	SHANGHAI UNIVERSITY OF TRADITIONAL CHINESE MEDICINE; SHANGHAI UNIVERSITY OF TRADITIONAL CHINESE MEDICINE; SHANGHAI UNIVERSITY OF TRADITIONAL CHINESE MEDICINE						2024-01-03	H-REFLEX; SPINAL STRETCH REFLEX; MOTOR CONTROL; POSTURAL CONTROL; STROKE	10.3389/fneur.2022.1004822	ARTICLE				SHANCLHAPPY@163.COM; XJG@SHUTCM.EDU.CN					6N8JP				GUIDELINES		FRONT NEUROL	FRONT. NEUROL.	ENGLISH	18	GREEN PUBLISHED, GOLD		AVENUE DU TRIBUNAL FEDERAL 34, LAUSANNE, CH-1015, SWITZERLAND	NOV 8	9	LAUSANNE	36425798		J	FRONTIERS MEDIA SA	2022		SHAN, CL (CORRESPONDING AUTHOR), SHANGHAI UNIV TRADIT CHINESE MED, YUEYANG HOSP INTEGRATED TRADIT CHINESE & WESTERN M, CTR REHABIL MED, SHANGHAI, PEOPLES R CHINA.; SHAN, CL; XU, JG (CORRESPONDING AUTHOR), MINIST EDUC, ENGN RES CTR TRADIT CHINESE MED INTELLIGENT REHABI, SHANGHAI, PEOPLES R CHINA.; SHAN, CL; XU, JG (CORRESPONDING AUTHOR), SHANGHAI UNIV TRADIT CHINESE MED, SCH REHABIL SCI, SHANGHAI,…
SAKAMOTO D;HAMAGUCHI T;MURATA K;ISHIKAWA A;NAKAYAMA Y;ABO M	SAKAMOTO, DAIGO;HAMAGUCHI, TOYOHIRO;MURATA, KAI;ISHIKAWA, ATSUSHI;NAKAYAMA, YASUHIDE;ABO, MASAHIRO	ABO M, 2014, INT J STROKE, V9, P607, DOI 10.1111/IJS.12100;ANONYMOUS, INTRO NEURO;BRUNNSTROM S, 1966, PHYS THER, V46, P357;CARROLL D, 1965, J CHRON DIS, V18, P479, DOI 10.1016/0021-9681(65)90030-5;DOERING TJ, 1998, AM J PHYS MED REHAB, V77, P490, DOI 10.1097/00002060-199811000-00006;DU J, 2019, NEUROIMAGE-CLIN, V21, DOI 10.1016/J.NICL.2018.101620;FUDICKAR S, 2020, ASSIST TECHNOL, V32, P1, DOI 10.…	DURING RECOVERY FROM UPPER LIMB MOTOR PARALYSIS AFTER STROKE, IT IS IMPORTANT TO (1) SET THE EXERCISE DIFFICULTY LEVEL ACCORDING TO THE MOTOR PARALYSIS SEVERITY, (2) PROVIDE ADEQUATE EXERCISES, AND (3) MOTIVATE THE PATIENT TO ACHIEVE THE GOAL. HOWEVER, THESE FACTORS HAVE NOT BEEN WELL-FORMULATED. THIS MULTICENTER, RANDOMIZED CONTROLLED TRIAL STUDY AIMS TO EXAMINE THE THERAPEUTIC EFFECTS OF THESE …	6835				JIKEI UNIV, SCH MED HOSP, DEPT REHABIL MED, TOKYO 1058471, JAPAN.; SAITAMA PREFECTURAL UNIV, GRAD SCH HLTH SCI, DEPT REHABIL, SAITAMA 3438540, JAPAN.; JIKEI UNIV, DEPT REHABIL MED, SCH MED, TOKYO 1058461, JAPAN.;	JIKEI UNIVERSITY; JIKEI UNIVERSITY						2024-01-03	OCCUPATIONAL THERAPY; UPPER LIMB FUNCTION; STUDY PROTOCOL; STROKE	10.3390/jcm11226835	ARTICLE			2077-0383	HAMAGUCHI-TOYOHIRO@SPU.AC.JP; ABO@JIKEI.AC.JP					6K2OQ				UPPER-LIMB HEMIPARESIS; FUGL-MEYER ASSESSMENT; POSTSTROKE PATIENTS; FREQUENCY RTMS; MOTOR RECOVERY; VALIDITY; THERAPY	22	J CLIN MED	J. CLIN. MED.	ENGLISH	45	GOLD, GREEN PUBLISHED	SAKAMOTO, DAIGO/0000-0002-9019-1853	ST ALBAN-ANLAGE 66, CH-4052 BASEL, SWITZERLAND	NOV	14	BASEL	36431312		J	MDPI	2022		HAMAGUCHI, T (CORRESPONDING AUTHOR), SAITAMA PREFECTURAL UNIV, GRAD SCH HLTH SCI, DEPT REHABIL, SAITAMA 3438540, JAPAN.; ABO, M (CORRESPONDING AUTHOR), JIKEI UNIV, DEPT REHABIL MED, SCH MED, TOKYO 1058461, JAPAN.
ANASTASIEV A;KADONE H;MARUSHIMA A;WATANABE H;ZABORONOK A;WATANABE S;MATSUMURA A;SUZUKI K;MATSUMARU Y;ISHIKAWA E	ANASTASIEV, ALEXEY;KADONE, HIDEKI;MARUSHIMA, AIKI;WATANABE, HIROKI;ZABORONOK, ALEXANDER;WATANABE, SHINYA;MATSUMURA, AKIRA;SUZUKI, KENJI;MATSUMARU, YUJI;ISHIKAWA, EIICHI	ANONYMOUS, ELECTROMYOGRAPHY EMG;BHOWMIK S, 2017, 2017 IEEE LIFE SCIENCES CONFERENCE (LSC), P258, DOI 10.1109/LSC.2017.8268192;BLANK AMY A, 2014, CURR PHYS MED REHABIL REP, V2, P184;CAESARENDRA W, 2018, J PHYS CONF SER, V1007, DOI 10.1088/1742-6596/1007/1/012005;CAMPAGNINI S, 2022, J NEUROENG REHABIL, V19, DOI 10.1186/S12984-022-01032-4;CASTIBLANCO JC, 2020, BIOMED SIGNAL PROCES, V57, DOI 10.1016/…	IN CLINICAL PRACTICE, ACUTE POST-STROKE PARESIS OF THE EXTREMITIES FUNDAMENTALLY COMPLICATES TIMELY REHABILITATION OF MOTOR FUNCTIONS; HOWEVER, RECENTLY, RESIDUAL AND DISTORTED MUSCULOSKELETAL SIGNALS HAVE BEEN USED TO INITIATE FEEDBACK-DRIVEN SOLUTIONS FOR ESTABLISHING MOTOR REHABILITATION. HERE, WE INVESTIGATE THE POSSIBILITIES OF BASIC HAND GESTURE RECOGNITION IN ACUTE STROKE PATIENTS WITH HAN…	8733				UNIV TSUKUBA, GRAD SCH COMPREHENS HUMAN SCI, DEPT NEUROSURG, 1-1-1 TENNODAI, TSUKUBA, IBARAKI 3058575, JAPAN.; UNIV TSUKUBA, FAC MED, CTR CYBERN RES, 1-1-1 TENNODAI, TSUKUBA, IBARAKI 3058573, JAPAN.; UNIV TSUKUBA, FAC MED, DEPT NEUROSURG, 1-1-1 TENNODAI, TSUKUBA, IBARAKI 3058575, JAPAN.; IBARAKI PREFECTURAL UNIV HLTH SCI, 4669-2 AMICHO, INASHIKI, IBARAKI 3000394, JAPAN.; UNIV TSUKUBA, FAC ENGN IN…	UNIVERSITY OF TSUKUBA; UNIVERSITY OF TSUKUBA; UNIVERSITY OF TSUKUBA; UNIVERSITY OF TSUKUBA						2024-01-03	STROKE REHABILITATION; HAND GESTURE RECOGNITION; SURFACE ELECTROMYOGRAPHY; SUPERVISED LEARNING; SUPPORT VECTOR MACHINE	10.3390/s22228733	ARTICLE			1424-8220	KADONE@CCR.TSUKUBA.AC.JP			[22H03990]	THIS STUDY AT THE UNIVERSITY OF TSUKUBA HOSPITAL WAS SUPPORTED BY GRANTS-IN-AID FOR SCIENTIFIC RESEARCH (KAKENHI) PROGRAM 22H03990.	6K8NX				PATTERN-RECOGNITION; MOTOR RECOVERY; REHABILITATION; CLASSIFICATION	22	SENSORS-BASEL	SENSORS	ENGLISH	65	GOLD, GREEN PUBLISHED	ZABORONOK, ALEXANDER/0000-0002-6833-9866; WATANABE, HIROKI/0000-0002-4436-5437; SUZUKI, KENJI/0000-0003-1736-5404; ANASTASIEV, ALEXEY/0000-0002-3509-759X; WATANABE, SHINYA/0000-0002-9953-8665	ST ALBAN-ANLAGE 66, CH-4052 BASEL, SWITZERLAND	NOV	25	BASEL	36433330		J	MDPI	2022	ZABORONOK, ALEXANDER/W-4119-2019	KADONE, H (CORRESPONDING AUTHOR), UNIV TSUKUBA, FAC MED, CTR CYBERN RES, 1-1-1 TENNODAI, TSUKUBA, IBARAKI 3058573, JAPAN.
KUMAR P;JONES R;CRAMP M;GREENWOOD R;WHITE P;TURTON A	KUMAR, PRAVEEN;JONES, ROBERT;CRAMP, MARY;GREENWOOD, ROSEMARY;WHITE, PAUL;TURTON, AILIE	ADA L, 2002, AUST J PHYSIOTHER, V48, P257, DOI 10.1016/S0004-9514(14)60165-3;ADA L, 2005, COCHRANE DB SYST REV, DOI 10.1002/14651858.CD003863.PUB2;ADA L, 2006, AUST J PHYSIOTHER, V52, P241, DOI 10.1016/S0004-9514(06)70003-4;BERNHARDT J, 2017, NEUROREHAB NEURAL RE, V31, P793, DOI 10.1177/1545968317732668;CHANTRAINE A, 1999, ARCH PHYS MED REHAB, V80, P328, DOI 10.1016/S0003-9993(99)90146-6;DAJPRATH…	BACKGROUND PREVIOUS STUDIES FOUND THAT THE LYCRA SLEEVE HAS POTENTIAL TO REDUCE GLENOHUMERAL SUBLUXATION IN PEOPLE WITH STROKE. THE PRIMARY AIM OF THIS STUDY WAS TO EXPLORE THE ACCEPTABILITY OF THE LYCRA SLEEVE FROM PATIENTS', CARERS' AND STAFF PERCEPTIVE IN THE SUB-ACUTE PHASE OF STROKE. METHOD STROKE SURVIVORS OVER 18 YEARS WITH HEMIPLEGIA AND MUSCLE STRENGTH OF <= 3 (MEDICAL RESEARCH COUNCIL S…				31	UNIV WEST ENGLAND, SCH HLTH & SOCIAL WELLBEING, BRISTOL, ENGLAND.; SOUTH BRISTOL COMMUNITY HOSP, BRISTOL, ENGLAND.; RES DESIGN SERV SOUTH WEST, BRISTOL, ENGLAND.; UNIV WEST ENGLAND, BRISTOL, ENGLAND.; UNIV WEST ENGLAND, FAC HLTH & APPL SCI, SCH HLTH & SOCIAL WELLBEING, 2J08,GLENSIDE CAMPUS,BLACKBERRY HILL, BRISTOL BS16 1DD, ENGLAND.;	UNIVERSITY OF WEST ENGLAND; UNIVERSITY OF WEST ENGLAND; UNIVERSITY OF WEST ENGLAND						2024-01-03	SUB-ACUTE STROKE; THE LYCRA SLEEVE; ACCEPTABILITY; GLENOHUMERAL SUBLUXATION; UPPER LIMB FUNCTION	10.1016/j.physio.2022.08.002	ARTICLE	OCT 2022		1873-1465	PRAVEEN.KUMAR@UWE.AC.UK	38		RESEARCH CAPABILITY FUND, UNIVERSITY HOSPITAL BRISTOL; WESTON NHS FOUNDATION TRUST	THIS PROJECT WAS FUNDED BY THE RESEARCH CAPABILITY FUND, UNIVERSITY HOSPITAL BRISTOL AND WESTON NHS FOUNDATION TRUST. THE AUTHORS WOULD LIKE TO THANK JOBSKIN LIMITED, UK, FOR PROVIDING THE LYCRA SLEEVES FOR THE STUDY, COLLEAGUES FOR THE CRITICAL COMMENTS ON THE MANUSCRIPT, CLINICAL COLLEAGUES (PHYSIOTHERAPISTS) FROM BRISTOL ROYAL INFIRMARY AND SOUTH BRISTOL COMMUNITY HOSPITAL FOR HELP WITH RECRUI…	6F0JR				FUNCTIONAL ELECTRICAL-STIMULATION; SHOULDER SUBLUXATION; UPPER-LIMB; GLENOHUMERAL SUBLUXATION; PAIN; HEMIPLEGIA; ACCELEROMETRY; INTERVENTIONS; RECOVERY; EFFICACY		PHYSIOTHERAPY	PHYSIOTHERAPY	ENGLISH	32		CRAMP, MARY/0000-0002-3443-8719	THE BOULEVARD, LANGFORD LANE, KIDLINGTON, OXFORD OX5 1GB, OXON, ENGLAND	MAR	8	OXFORD			J	ELSEVIER SCI LTD	2023		KUMAR, P (CORRESPONDING AUTHOR), UNIV WEST ENGLAND, FAC HLTH & APPL SCI, SCH HLTH & SOCIAL WELLBEING, 2J08,GLENSIDE CAMPUS,BLACKBERRY HILL, BRISTOL BS16 1DD, ENGLAND.
ZHI JF;LIAO QH;HE YB;XU WW;ZHU DW;SHAO LH	ZHI, JIAN-FENG;LIAO, QING-HONG;HE, YU-BO;XU, WEN-WEN;ZHU, DAN-WEI;SHAO, LIN-HONG	UL AIN Q, 2021, HEALTHCARE-BASEL, V9, DOI 10.3390/HEALTHCARE9030242;ALLMAN C, 2016, SCI TRANSL MED, V8, DOI 10.1126/SCITRANSLMED.AAD5651;APRILE I, 2020, J NEUROL PHYS THER, V44, P3, DOI 10.1097/NPT.0000000000000295;ASADOLLAHI M, 2018, CLIN REHABIL, V32, P1069, DOI 10.1177/0269215518777791;BARKER RN, 2008, STROKE, V39, P1800, DOI 10.1161/STROKEAHA.107.498485;CARRICO C, 2018, AM J PHYS MED REHAB, V…	BACKGROUND THIS STUDY AIMS TO EXPLORE THE TREATMENT EFFICACY OF DIFFERENT MOTOR REHABILITATION INTERVENTIONS FOR UPPER LIMB IMPAIRMENT RECOVERY. RESEARCH DESIGN & METHODS PUBLICATIONS WERE SEARCHED IN PUBMED AND EMBASE. 4 GROUPED MOTOR REHABILITATION TREATMENTS (TRAINING, TECHNOLOGICAL INTERVENTION, PHARMACOLOGICAL INTERVENTION, AND NEUROMODULATION) WERE COMPARED. THE CHANGE OF THE FUGL-MEYER ASS…				875	ZHEJIANG UNIV SCH MED, DEPT REHABIL MED, JIASHAN BRANCH, PEOPLES HOSP JIASHAN 1,AFFILIATED HOSP 2, 1218 TIYU SOUTH RD, JIASHAN COUNTY 314100, ZHEJIANG, PEOPLES R CHINA.;							2024-01-03	MOTOR REHABILITATION; META-ANALYSIS; STROKE; TREATMENT; UPPER LIMB FUNCTION	10.1080/14737175.2022.2137405	ARTICLE	OCT 2022		1744-8360	474429742@QQ.COM	888		ZHEJIANG MEDICAL AND HEALTH RESEARCH PROJECT [2021ZH048]	THIS STUDY WAS SUPPORTED BY THE FUNDING FROM ZHEJIANG MEDICAL AND HEALTH RESEARCH PROJECT [2021ZH048].	6Y5VM				TRANSCRANIAL MAGNETIC STIMULATION; INDUCED MOVEMENT THERAPY; ISCHEMIC-STROKE; CLINICAL-OBSERVATION; CONTROLLED-TRIAL; BOTULINUM-TOXIN; MOTOR RECOVERY; DEVICE; ARM; MULTICENTER	10	EXPERT REV NEUROTHER	EXPERT REV. NEUROTHER.	ENGLISH	81			2-4 PARK SQUARE, MILTON PARK, ABINGDON OR14 4RN, OXON, ENGLAND	OCT 3	14	ABINGDON	36242781		J	TAYLOR & FRANCIS LTD	2022	XU, WENWEN/AAD-9116-2019	LIAO, QH (CORRESPONDING AUTHOR), ZHEJIANG UNIV SCH MED, DEPT REHABIL MED, JIASHAN BRANCH, PEOPLES HOSP JIASHAN 1,AFFILIATED HOSP 2, 1218 TIYU SOUTH RD, JIASHAN COUNTY 314100, ZHEJIANG, PEOPLES R CHINA.
KAWAMURA K;ETOH S;NOMA T;HAYASHI R;JONOSHITA Y;NATSUME K;NIIDOME S;YU Y;SHIMODOZONO M	KAWAMURA, KENTARO;ETOH, SEIJI;NOMA, TOMOKAZU;HAYASHI, RYOTA;JONOSHITA, YUIKO;NATSUME, KEISUKE;NIIDOME, SEIICHI;YU, YONG;SHIMODOZONO, MEGUMI	ALIBIGLOU L, 2008, J NEUROENG REHABIL, V5, DOI 10.1186/1743-0003-5-18;ANDRINGA A, 2019, FRONT NEUROL, V10, DOI 10.3389/FNEUR.2019.00730;ANSARI NN, 2008, NEUROREHABILITATION, V23, P231;ANSARI NOUREDDIN NAKHOSTIN, 2006, PHYSIOTHERAPY THEORY AND PRACTICE, V22, P119, DOI 10.1080/09593980600724188;ANSARI NN, 2012, NEUROREHABILITATION, V31, P215, DOI 10.3233/NRE-2012-0791;ANSARI NN, 2009, NEUROREHABILI…	BACKGROUND SPASTICITY IS EVALUATED BY MEASURING THE INCREASED RESISTANCE TO PASSIVE MOVEMENT, PRIMARILY BY MANUAL METHODS. FEW OPTIONS ARE AVAILABLE TO MEASURE SPASTICITY IN THE WRIST MORE OBJECTIVELY. FURTHERMORE, NO STUDIES HAVE INVESTIGATED THE FORCE ATTENUATION FOLLOWING INCREASED RESISTANCE. THE AIM OF THIS STUDY WAS TO CONDUCT A SAFE QUANTITATIVE EVALUATION OF WRIST PASSIVE EXTENSION STIFFN…	110				KAGOSHIMA UNIV, GRAD SCH MED & DENT SCI, DEPT REHABIL & PHYS MED, 8-35-1 SAKURAGAOKA, KAGOSHIMA 8908520, JAPAN.; NIHON FUKUSHI UNIV, FAC HLTH SCI, DEPT REHABIL, MIHAMA, AICHI, JAPAN.; OKAYAMA UNIV SCI, DEPT MECH SYST ENGN, OKAYAMA, JAPAN.; KAGOSHIMA UNIV HOSP, DEPT REHABIL, KAGOSHIMA, JAPAN.; KAGOSHIMA UNIV, GRAD SCH SCI & ENGN, DEPT MECH ENGN, KAGOSHIMA, JAPAN.;	KAGOSHIMA UNIVERSITY; OKAYAMA UNIVERSITY OF SCIENCE; KAGOSHIMA UNIVERSITY; KAGOSHIMA UNIVERSITY						2024-01-03	MUSCLE SPASTICITY; STROKE; WRIST; FINGER; REHABILITATION; BIOMECHANICS; RESISTANCE FORCE; FORCE ATTENUATION; OBJECTIVE ASSESSMENT	10.1186/s12984-022-01087-3	ARTICLE			1743-0003	KENTAROK@M.KUFM.KAGOSHIMA-U.AC.JP			JSPS KAKENHI [JP26350574]	THIS REPORT WAS PARTIALLY SUPPORTED BY JSPS KAKENHI GRANT NUMBER JP26350574.	5F7EK				MODIFIED ASHWORTH SCALE; INTRA-RATER RELIABILITY; UPPER-LIMB SPASTICITY; INTERRATER RELIABILITY; MUSCLE TONE; STRETCH REFLEX; TEST-RETEST; STRENGTH; MODULATION; FLEXORS	1	J NEUROENG REHABIL	J. NEUROENG. REHABIL.	ENGLISH	65	GREEN PUBLISHED, GREEN SUBMITTED, GOLD		CAMPUS, 4 CRINAN ST, LONDON N1 9XW, ENGLAND	OCT 13	14	LONDON	36224659		J	BMC	2022		KAWAMURA, K (CORRESPONDING AUTHOR), KAGOSHIMA UNIV, GRAD SCH MED & DENT SCI, DEPT REHABIL & PHYS MED, 8-35-1 SAKURAGAOKA, KAGOSHIMA 8908520, JAPAN.
ANMOTO N;TAKEBAYASHI T;OKITA Y;ISHIGAKI M;HIBINO S;HANADA K	ANMOTO, NAOYA;TAKEBAYASHI, TAKASHI;OKITA, YUHO;ISHIGAKI, MASAKAZU;HIBINO, SHIN;HANADA, KEISUKE	ABDULLAHI A, 2018, NEUROL RES INT, V2018, DOI 10.1155/2018/5496408;ANONYMOUS, 2015, COCHRANE DB SYST REV, DOI DOI 10.1002/14651858.CD006876.PUB4;ARYA KN, 2011, TOP STROKE REHABIL, V18, P599, DOI 10.1310/TSR18S01-599;BASTERIS A, 2014, J NEUROENG REHABIL, V11, DOI 10.1186/1743-0003-11-111;CONCATO J, 2000, NEW ENGL J MED, V342, P1887, DOI 10.1056/NEJM200006223422507;CONROY SS, 2019, NEUROREHAB NEURA…	INTRODUCTION: ROBOTIC ASSISTED THERAPY AND MODIFIED CONSTRAINT-INDUCED MOVEMENT THERAPY ARE USED EVIDENCE-BASED APPROACH IN STROKE REHABILITATION. HOWEVER, THERE IS NO STUDY SHOWING A COMBINATION OF ROBOTIC ASSISTED THERAPY AND MODIFIED CONSTRAINT-INDUCED MOVEMENT THERAPY (COMBINED THERAPY) IN THE SUBACUTE PHASE. THIS STUDY INVESTIGATED THE EFFECTIVENESS OF COMBINED THERAPY IN STROKE PATIENTS WIT…				149	NAGOYA CITY REHABIL CTR, DEPT OCCUPAT THERAPY, NAGOYA, AICHI, JAPAN.; OSAKA PREFECTURE UNIV, COLL HLTH & HUMAN SCI, SCH COMPREHENS REHABIL, DEPT OCCUPAT THERAPY, 3-7-30 HABIKINO, HABIKINO, OSAKA 5838555, JAPAN.; SOARING HLTH SPORTS WELLNESS & COMMUNITY CTR, MELBOURNE, VIC, AUSTRALIA.; MED CORP KISEIKAI, DEPT LIFESTYLE SUPPORT, HOME COMPREHENS CARE CTR MOTOASAKUSA, MOTOASAKUSA, JAPAN.; NAGOYA CITY…	OSAKA METROPOLITAN UNIVERSITY						2024-01-03	STROKE REHABILITATION; ROBOTICS; CONSTRAINT-INDUCED MOVEMENT THERAPY; UPPER EXTREMITY; OCCUPATIONAL THERAPY	10.1177/03080226221121745	ARTICLE	OCT 2022		1477-6006	TAKSHI77@GMAIL.COM	157				7W5LR				ASSISTED THERAPY; REHABILITATION; RECOVERY; INDIVIDUALS; IMPACT	2	BRIT J OCCUP THER	BR. J. OCCUP. THER.	ENGLISH	31		ANMOTO, NAOYA/0000-0002-8388-9815	1 OLIVERS YARD, 55 CITY ROAD, LONDON EC1Y 1SP, ENGLAND	FEB	9	LONDON			J	SAGE PUBLICATIONS LTD	2023	OKITA, YUHO/GYU-1284-2022	TAKEBAYASHI, T (CORRESPONDING AUTHOR), OSAKA PREFECTURE UNIV, COLL HLTH & HUMAN SCI, SCH COMPREHENS REHABIL, DEPT OCCUPAT THERAPY, 3-7-30 HABIKINO, HABIKINO, OSAKA 5838555, JAPAN.
MCPHERSON LM;DEWALD JPA	MCPHERSON, LAURA M.;DEWALD, JULIUS P. A.	BAKER SN, 2011, J PHYSIOL-LONDON, V589, P5603, DOI 10.1113/JPHYSIOL.2011.215160;BATES D, 2015, J STAT SOFTW, V67, P1, DOI 10.18637/JSS.V067.I01;BRUNNSTROM S., 1970, MOVEMENT THERAPY IN HEMIPLEGIA: A NEUROPHYSIOLOGICAL APPROACH, VVOL 12;CAVANAGH PR, 1979, EUR J APPL PHYSIOL, V42, P159, DOI 10.1007/BF00431022;CHENEY PD, 1991, PROG BRAIN RES, V87, P213;COLEBATCH JG, 1989, BRAIN, V112, P749, DOI 10.1…	INDIVIDUALS WITH MODERATE-TO-SEVERE POST-STROKE HEMIPARESIS CANNOT CONTROL PROXIMAL AND DISTAL JOINTS OF THE ARM INDEPENDENTLY BECAUSE THEY ARE CONSTRAINED TO STEREOTYPICAL MOVEMENT PATTERNS CALLED FLEXION AND EXTENSION SYNERGIES. ACCUMULATING EVIDENCE INDICATES THAT THESE SYNERGIES EMERGE BECAUSE OF UPREGULATION OF DIFFUSELY PROJECTING BRAINSTEM MOTOR PATHWAYS FOLLOWING STROKE-INDUCED DAMAGE TO …	934670				WASHINGTON UNIV, SCH MED, PROGRAM PHYS THERAPY, ST LOUIS, MO USA.; WASHINGTON UNIV, SCH MED, DEPT NEUROL, ST LOUIS, MO USA.; WASHINGTON UNIV, SCH MED, PROGRAM NEUROSCI, DIV BIOL & BIOMED SCI, ST LOUIS, MO USA.; NORTHWESTERN UNIV, DEPT BIOMED ENGN, CHICAGO, IL 60208 USA.; NORTHWESTERN UNIV, FEINBERG SCH MED, DEPT PHYS THERAPY & HUMAN MOVEMENT SCI, CHICAGO, IL 60208 USA.; NORTHWESTERN UNIV, FEINBER…	WASHINGTON UNIVERSITY (WUSTL); WASHINGTON UNIVERSITY (WUSTL); WASHINGTON UNIVERSITY (WUSTL); NORTHWESTERN UNIVERSITY; NORTHWESTERN UNIVERSITY; FEINBERG SCHOOL OF MEDICINE; NORTHWESTERN UNIVERSITY; FEINBERG SCHOOL OF MEDICINE						2024-01-03	STROKE; UPPER LIMB; REHABILITATION; FLEXION SYNERGY; EXTENSION SYNERGY; ASSOCIATED REACTION; BRAINSTEM MOTOR PATHWAYS	10.3389/fneur.2022.934670	ARTICLE				J-DEWALD@NORTHWESTERN.EDU					5R6CK				FUNCTIONAL ELECTRICAL-STIMULATION; PROXIMAL UPPER-LIMB; SHOULDER MUSCLES; RETICULOSPINAL TRACT; RETICULAR-FORMATION; DESCENDING SIGNALS; SENSORY FEEDBACK; VOLUNTARY EFFORT; HAND FUNCTION; FLEXION		FRONT NEUROL	FRONT. NEUROL.	ENGLISH	55	GOLD, GREEN PUBLISHED	MCPHERSON, LAURA/0000-0001-8228-0525	AVENUE DU TRIBUNAL FEDERAL 34, LAUSANNE, CH-1015, SWITZERLAND	OCT 10	18	LAUSANNE	36299276		J	FRONTIERS MEDIA SA	2022		DEWALD, JPA (CORRESPONDING AUTHOR), NORTHWESTERN UNIV, DEPT BIOMED ENGN, CHICAGO, IL 60208 USA.; DEWALD, JPA (CORRESPONDING AUTHOR), NORTHWESTERN UNIV, FEINBERG SCH MED, DEPT PHYS THERAPY & HUMAN MOVEMENT SCI, CHICAGO, IL 60208 USA.; DEWALD, JPA (CORRESPONDING AUTHOR), NORTHWESTERN UNIV, FEINBERG SCH MED, DEPT PHYS MED & REHABIL, CHICAGO, IL 60208 USA.
KIM H;KIM J;JO S;LEE K;KIM J;SONG C	KIM, HYUNJIN;KIM, JUNGHYUN;JO, SUNGBAE;LEE, KYEONGJIN;KIM, JUNESUN;SONG, CHANGHO	ABOELNASR EA, 2017, BRAIN INJURY, V31, P83, DOI 10.1080/02699052.2016.1210230;ADA L, 1993, HUM MOVEMENT SCI, V12, P137, DOI 10.1016/0167-9457(93)90040-V;AIYA KN, 2013, TOP STROKE REHABIL, V20, P210, DOI 10.1310/TSR2003-210;ALTSCHULER EL, 1999, LANCET, V353, P2035, DOI 10.1016/S0140-6736(99)00920-4;BHASIN A, 2012, NEUROL INDIA, V60, P570, DOI 10.4103/0028-3886.105188;BROEKS JG, 1999, DISABIL REHAB…	PURPOSE TO INVESTIGATE THE EFFECTS OF MIRROR THERAPY USING A NEWLY DEVELOPED VIDEO AUGMENTED WEARABLE REFLECTION DEVICE ON REACH-TO-GRASP MOTOR CONTROL AND UPPER EXTREMITY MOTOR FUNCTION. METHODS PARTICIPANTS WERE RANDOMLY ALLOCATED TO ONE OF THREE GROUPS: MIRROR THERAPY USING A VIDEO AUGMENTED WEARABLE REFLECTION DEVICE GROUP (MTVADG), N = 12; TRADITIONAL MIRROR THERAPY GROUP (TMTG), N = 12; AND…				831	SAHMYOOK UNIV, DEPT PHYS THERAPY, GRAD SCH, SEOUL 01795, SOUTH KOREA.; SEOUL NATL UNIV HOSP, DEPT REHABIL MED, SEOUL 03080, SOUTH KOREA.; KYUNGDONG UNIV, COLL HLTH SCI, DEPT PHYS THERAPY, WONJU 26495, GANGWON DO, SOUTH KOREA.; KOREA UNIV, COLL HLTH SCI, DEPT PHYS THERAPY, 145 ANAM RO, SEOUL 02841, SOUTH KOREA.; KOREA UNIV, DEPT HLTH SCI, REHABIL SCI PROGRAM, GRAD SCH, SEOUL 02841, SOUTH KOREA.; K…	SAHMYOOK UNIVERSITY; SEOUL NATIONAL UNIVERSITY (SNU); SEOUL NATIONAL UNIVERSITY HOSPITAL; KYUNGDONG UNIVERSITY; KOREA UNIVERSITY; KOREA UNIVERSITY; KOREA UNIVERSITY; SAHMYOOK UNIVERSITY						2024-01-03	STROKE; REHABILITATION; MIRROR THERAPY; UPPER EXTREMITY; KINEMATICS	10.1007/s00415-022-11410-6	ARTICLE	OCT 2022		1432-1459	JUNOKIM@KOREA.AC.KR; CHSONG@SYU.AC.KR	842		KOREA HEALTH TECHNOLOGY R&D PROJECT THROUGH THE KOREA HEALTH INDUSTRY DEVELOPMENT INSTITUTE (KHIDI) - MINISTRY OF HEALTH & WELFARE, REPUBLIC OF KOREA [HI21C0572]	THIS RESEARCH WAS SUPPORTED BY A GRANT OF THE KOREA HEALTH TECHNOLOGY R&D PROJECT THROUGH THE KOREA HEALTH INDUSTRY DEVELOPMENT INSTITUTE (KHIDI), FUNDED BY THE MINISTRY OF HEALTH & WELFARE, REPUBLIC OF KOREA (GRANT NUMBER: HI21C0572).	8L8AV				FUNCTIONAL ELECTRICAL-STIMULATION; INDUCED MOVEMENT THERAPY; MOTOR FUNCTION; UPPER-LIMB; KINEMATIC CHARACTERISTICS; REACHING PERFORMANCE; HAND FUNCTION; RECOVERY; HEMIPARESIS; FEEDBACK	2	J NEUROL	J. NEUROL.	ENGLISH	69		LEE, KYEONGJIN/0000-0002-3090-0742; JUNGHYUN, KIM/0000-0003-2318-8280; JO, SUNGBAE/0000-0003-1105-5771; SONG, CHANGHO/0000-0002-5709-3100	TIERGARTENSTRASSE 17, D-69121 HEIDELBERG, GERMANY	FEB	12	HEIDELBERG	36210358		J	SPRINGER HEIDELBERG	2023	LEE, KYEONGJIN/HHC-0298-2022	KIM, J (CORRESPONDING AUTHOR), KOREA UNIV, COLL HLTH SCI, DEPT PHYS THERAPY, 145 ANAM RO, SEOUL 02841, SOUTH KOREA.; KIM, J (CORRESPONDING AUTHOR), KOREA UNIV, DEPT HLTH SCI, REHABIL SCI PROGRAM, GRAD SCH, SEOUL 02841, SOUTH KOREA.; KIM, J (CORRESPONDING AUTHOR), KOREA UNIV, BK21FOUR PROGRAM LEARNING HLTH SYST, SEOUL 02841, SOUTH KOREA.; SONG, C (CORRESPONDING AUTHOR), SAHMYOOK UNIV, COLL HLTH SC…
HEINRICH C;MORKISCH N;LANGLOTZ T;REGENBRECHT H;DOHLE C	HEINRICH, CHRIS;MORKISCH, NADINE;LANGLOTZ, TOBIAS;REGENBRECHT, HOLGER;DOHLE, CHRISTIAN	ALGHAMDI M., 2016, PACIS, P126;ALTSCHULER EL, 1999, LANCET, V353, P2035, DOI 10.1016/S0140-6736(99)00920-4;ANONYMOUS, 2017, NEUROL REHABIL;ANONYMOUS, 2015, BEST BERLINER SPIEGE;ARYA KN, 2015, J STROKE CEREBROVASC, V24, P1738, DOI 10.1016/J.JSTROKECEREBROVASDIS.2015.03.026;AUGENSTEIN TE, 2022, VIRTUAL REAL-LONDON, V26, P525, DOI 10.1007/S10055-021-00593-4;BAUS O, 2014, FRONT HUM NEUROSCI, V8, DOI …	BACKGROUND VIRTUAL REALITY (VR) HAS BEEN USED AS A TECHNOLOGICAL MEDIUM TO DELIVER MIRROR THERAPY INTERVENTIONS WITH PEOPLE AFTER STROKE IN NUMEROUS APPLICATIONS WITH PROMISING RESULTS. THE RECENT EMERGENCE OF AFFORDABLE, OFF-THE-SHELF HEAD-MOUNTED DISPLAYS (LIKE THE OCULUS RIFT OR HTC VIVE) HAS OPENED THE POSSIBILITY FOR NOVEL AND COST-EFFECTIVE APPROACHES FOR IMMERSIVE MIRROR THERAPY INTERVENTI…	107				UNIV OTAGO, DEPT INFORMAT SCI, DUNEDIN, NEW ZEALAND.; MEDIAN KLIN BERLIN KLADOW, BERLIN, GERMANY.; UNIV MED BERLIN, CTR STROKE RES BERLIN, CHARITE, BERLIN, GERMANY.; PAN CTR POSTACUTE NEUROREHABIL FURST DONNERSMARCK, BERLIN, GERMANY.;	UNIVERSITY OF OTAGO; FREE UNIVERSITY OF BERLIN; HUMBOLDT UNIVERSITY OF BERLIN; CHARITE UNIVERSITATSMEDIZIN BERLIN						2024-01-03	MIRROR THERAPY; STROKE REHABILITATION; VIRTUAL REALITY; USER STUDY; UPPER LIMB; CLINICAL FEASIBILITY	10.1186/s12984-022-01086-4	ARTICLE			1743-0003	CHRIS.HEINRICH@POSTGRAD.OTAGO.AC.NZ			BRAIN RESEARCH NEW ZEALAND; UNIVERSITY OF OTAGO; MEDIAN KLINIK BERLIN-KLADOW	THIS STUDY WAS SUPPORTED BY BRAIN RESEARCH NEW ZEALAND, UNIVERSITY OF OTAGO AND MEDIAN KLINIK BERLIN-KLADOW.	5D6KV				STROKE REHABILITATION; PHANTOM LIMBS; ARM FUNCTION; METAANALYSIS; HEMIPARESIS; EFFICACY	1	J NEUROENG REHABIL	J. NEUROENG. REHABIL.	ENGLISH	62	GREEN PUBLISHED, GOLD		CAMPUS, 4 CRINAN ST, LONDON N1 9XW, ENGLAND	OCT 7	20	LONDON	36207720		J	BMC	2022		HEINRICH, C (CORRESPONDING AUTHOR), UNIV OTAGO, DEPT INFORMAT SCI, DUNEDIN, NEW ZEALAND.
KUMAGAI M;UEHARA S;KURAYAMA T;KITAMURA S;SAKATA S;KONDO K;SHIMIZU E;YOSHINAGA N;OTAKA Y	KUMAGAI, MASASHI;UEHARA, SHINTARO;KURAYAMA, TAICHI;KITAMURA, SHIN;SAKATA, SACHIKO;KONDO, KUNITSUGU;SHIMIZU, EIJI;YOSHINAGA, NAOKI;OTAKA, YOHEI	AUSENDA CD, 2011, EUR J PHYS REHAB MED, V47, P417;BORGES LRDM, 2018, COCHRANE DB SYST REV, DOI 10.1002/14651858.CD011887.PUB2;CHEN HM, 2009, NEUROREHAB NEURAL RE, V23, P435, DOI 10.1177/1545968308331146;CHINO N., 1994, JPN J REHABIL MED, V31, P119, DOI 10.2490/JJRM1963.31.119, DOI 10.2490/JJRM1963.31.119;COOMBS TA, 2016, EUR J APPL PHYSIOL, V116, P1757, DOI 10.1007/S00421-016-3436-5;CORBETTA D, 2…	OBJECTIVE: TO EXAMINE WHETHER ALTERNATING TRAINING WITH BOTH THE NON-PARETIC AND PARETIC SIDES (ALTERNATING BILATERAL TRAINING), EXPECTING TRIAL-TO-TRIAL INTER-LIMB TRANSFER OF TRAINING EFFECTS FROM THE NON-PARETIC TO THE PARETIC SIDE, IMPROVES UPPER-LIMB MOTOR PERFORMANCE IN POST-STROKE PATIENTS, COMPARED WITH UNILATERAL TRAINING INVOLVING ONLY THE PARETIC SIDE. DESIGN: AN ASSESSOR-BLINDED PILOT…	JRM00336				TOKYO BAY REHABIL HOSP, DEPT REHABIL MED, CHIBA, JAPAN.; CHIBA UNIV, GRAD SCH MED, DEPT COGNIT BEHAV PHYSIOL, CHIBA, JAPAN.; FUJITA HLTH UNIV, FAC REHABIL, SCH HLTH SCI, TOYOAKE, AICHI, JAPAN.; UEKUSA GAKUEN UNIV, FAC HLTH SCI, CHIBA, JAPAN.; TOKYO METROPOLITAN UNIV, GRAD SCH HUMAN HLTH SCI, DEPT OCCUPAT THERAPY, TOKYO, JAPAN.; MIYAZAKI UNIV, FAC MED, SCH NURSING, MIYAZAKI, JAPAN.; FUJITA HLTH UN…	CHIBA UNIVERSITY; FUJITA HEALTH UNIVERSITY; TOKYO METROPOLITAN UNIVERSITY; UNIVERSITY OF MIYAZAKI; FUJITA HEALTH UNIVERSITY						2024-01-03	ALTERNATING BILATERAL TRAINING; CEREBROVASCULAR DISORDERS; DEXTERITY; HEMIPARESIS; INTER-LIMB TRANSFER; UPPER EXTREMITY	10.2340/jrm.v54.1970	ARTICLE			1651-2081	OTAKA119@MAC.COM					6P0YL				CROSS-EDUCATION; ADULT NORMS; MOTOR; HAND; DEXTERITY; REHABILITATION; RELIABILITY; RECOVERY; STRENGTH; ARM		J REHABIL MED	J. REHABIL. MED.	ENGLISH	34	GOLD, GREEN PUBLISHED	YOSHINAGA, NAOKI/0000-0002-4438-9746	TRADGARDSGATAN 14, UPPSALA, SE-753 09, SWEDEN	OCT	9	UPPSALA	36173326		J	FOUNDATION REHABILITATION INFORMATION	2022	YOSHINAGA, NAOKI/AAU-6403-2021	OTAKA, Y (CORRESPONDING AUTHOR), 1-98 DENGAKUGAKUBO, TOYOAKE, AICHI 4701192, JAPAN.
HSU CY;WU CM;HUANG CC;SHIE HH;TSAI YS	HSU, CHIA-YU;WU, CHU-MING;HUANG, CHIEH-CHENG;SHIE, HUNG-HAI;TSAI, YUH-SHOW	CALABRÒ RS, 2019, CLIN NEUROPHYSIOL, V130, P767, DOI 10.1016/J.CLINPH.2019.02.013;CAREL C, 2000, J CEREBR BLOOD F MET, V20, P478, DOI 10.1097/00004647-200003000-00006;CAREY JR, 1990, ARCH PHYS MED REHAB, V71, P888;CHO KH, 2019, ARCH PHYS MED REHAB, V100, P213, DOI 10.1016/J.APMR.2018.10.002;COLOMBO R, 2007, J NEUROENG REHABIL, V4, DOI 10.1186/1743-0003-4-3;DALY JJ, 2005, J REHABIL RES DEV, V42, P…	OBJECTIVE: TO ASSESS THE EFFECTS OF EXOSKELETON ROBOT-ASSISTED PASSIVE RANGE OF MOTION FOR INDUCTION TRAINING IN COMBINATION WITH CONVENTIONAL HAND REHABILITATION IN PATIENTS WITH CHRONIC STROKE. DESIGN: SINGLE-COHORT FEASIBILITY STUDY. SUBJECTS: CHRONIC STROKE WITH SEVERE UPPER EXTREMITY HEMIPARESIS. METHODS: THIRTY SESSIONS OF THERAPY OVER A PERIOD OF 10 WEEKS. EACH SESSION STARTED WITH 30 MIN …	JRM00323				TEN CHAN GEN HOSP, DEPT REHABIL MED, TAOYUAN CITY, TAIWAN.; CHUNG YUAN CHRISTIAN UNIV, DEPT BIOMED ENGN, TAOYUAN CITY, TAIWAN.; TEN CHAN GEN HOSP, DEPT NEUROL, TAOYUAN CITY, TAIWAN.;	CHUNG YUAN CHRISTIAN UNIVERSITY						2024-01-03	ROBOT; REHABILITATION; HAND; STROKE; WEARABLE EXOSKELETON	10.2340/jrm.v54.1407	ARTICLE			1651-2081	YUHSHOW@CYCU.EDU.TW			[106005]	THE AUTHORS THANK ALL PATIENTS WHO PARTICIPATED IN THE STUDY. THIS STUDY WAS SUPPORTED BY GRANT NUMBER 106005 OF TEN-CHAN GENERAL HOSPITAL.	6P0YL				UPPER-LIMB; ARM FUNCTION; MOVEMENT; RECOVERY; THERAPY; IMPAIRMENT; POSTSTROKE		J REHABIL MED	J. REHABIL. MED.	ENGLISH	40	GOLD, GREEN PUBLISHED		TRADGARDSGATAN 14, UPPSALA, SE-753 09, SWEDEN	OCT	6	UPPSALA	35925030		J	FOUNDATION REHABILITATION INFORMATION	2022		TSAI, YS (CORRESPONDING AUTHOR), CHUNG YUAN CHRISTIAN UNIV, DEPT BIOMED ENGN, 200 ZHONGBEI RD, TAOYUAN CITY 320, TAIWAN.
TAKAHASHI R;KOIWA M;IDE W;OKAWADA M;AKABOSHI K;KANEKO F	TAKAHASHI, RYOSUKE;KOIWA, MOTOKI;IDE, WATARU;OKAWADA, MEGUMI;AKABOSHI, KAZUTO;KANEKO, FUMINARI	CHANCEL M, 2016, EXP BRAIN RES, V234, P1459, DOI 10.1007/S00221-015-4549-5;FUGLMEYER AR, 1975, SCAND J REHABIL MED, V7, P13;HARRIS JE, 2010, STROKE, V41, P136, DOI 10.1161/STROKEAHA.109.567438;KANEKO F, 2007, NEUROSCIENCE, V149, P976, DOI 10.1016/J.NEUROSCIENCE.2007.07.028;KANEKO F, 2017, CLIN NEUROPHYSIOL, V128;KANEKO F, 2016, INT J NEUROREHABIL, V3, P212, DOI DOI 10.4172/2376-0281.1000212;KANEK…	OBJECTIVE: KINAESTHETIC PERCEPTIONAL ILLUSION BY VISUAL STIMULATION (KINVIS) COMBINED WITH NEUROMUSCULAR ELECTRICAL STIMULATION (NMES) AND CONVENTIONAL THERAPEUTIC EXERCISE (THEREX) HAS BEEN SHOWN PREVIOUSLY TO ENHANCE MOTOR FUNCTION IN STROKE PATIENTS WITH CHRONIC HEMIPARESIS. THE AIM OF THIS PRELIMINARY STUDY IS TO ASSESS THE EFFECTS OF A REPETITIVE KINVIS INTERVENTION COMBINED WITH THEREX, BUT…	JRM00276				HOKUTO HOSP, DEPT REHABIL, OBIHIRO, HOKKAIDO, JAPAN.; HOKUTO HOSP, DEPT NEUROSURG, OBIHIRO, HOKKAIDO, JAPAN.; KEIO UNIV, DEPT REHABIL MED, SCH MED, SHINJUKU KU, TOKYO, JAPAN.;	KEIO UNIVERSITY						2024-01-03	STROKE; UPPER LIMB MOTOR FUNCTION; REHABILITATION; AUGMENTED REALITY; ILLUSION	10.2340/jrm.v54.29	ARTICLE			1651-2081	F-KANEKO@KEIO.JP					6P0YL						J REHABIL MED	J. REHABIL. MED.	ENGLISH	15	GOLD, GREEN PUBLISHED	KANEKO, FUMINARI/0000-0001-7125-0689	TRADGARDSGATAN 14, UPPSALA, SE-753 09, SWEDEN	OCT	6	UPPSALA	35266005		J	FOUNDATION REHABILITATION INFORMATION	2022	KANEKO, FUMINARI/AGN-8558-2022	KANEKO, F (CORRESPONDING AUTHOR), KEIO UNIV, DEPT REHABIL MED, SCH MED, 35 SHINANOMACHI,SHINJUKU KU, TOKYO 1608582, JAPAN.
XUE T;YAN ZY;MENG JH;WANG W;CHEN SJ;WU X;GU F;TAO XY;WU WX;CHEN ZQ;BAI YT;WANG Z;ZHANG JG	XUE, TAO;YAN, ZEYA;MENG, JIAHAO;WANG, WEI;CHEN, SHUJUN;WU, XIN;GU, FENG;TAO, XINYU;WU, WENXUE;CHEN, ZHOUQING;BAI, YUTONG;WANG, ZHONG;ZHANG, JIANGUO	ABO M, 2014, INT J STROKE, V9, P607, DOI 10.1111/IJS.12100;ADEYEMO BAMIDELE O, 2012, FRONT PSYCHIATRY, V3, P88, DOI 10.3389/FPSYT.2012.00088;ALISAR DC, 2020, J STROKE CEREBROVASC, V29, DOI 10.1016/J.JSTROKECEREBROVASDIS.2019.104454;ALLMAN C, 2016, SCI TRANSL MED, V8, DOI 10.1126/SCITRANSLMED.AAD5651;ALWHAIBI RM, 2021, HEALTHCARE-BASEL, V9, DOI 10.3390/HEALTHCARE9050614;AMASYALI SY, 2016, INT J RE…	BACKGROUND: NEUROSTIMULATIONS FOR THE POST-STROKE RECOVERY OF UPPER EXTREMITY FUNCTION HAS BEEN EXPLORED IN PREVIOUS RESEARCH, BUT THERE REMAINS A CONTROVERSY ABOUT THE SUPERIORITY OF DIFFERENT NEUROSTIMULATIONS. METHODS: RANDOMIZED CONTROLLED TRIALS (RCTS) WERE SEARCHED IN MEDLINE, EMBASE, COCHRANE LIBRARY AND CLINICALTRIALS.GOV, FROM 1 JANUARY 2000 TO 1 JUNE 2022. A CONVENTIONAL PAIR-WISE META-…	6162				CAPITAL MED UNIV, BEIJING TIANTAN HOSP, DEPT NEUROSURG, BEIJING 100070, PEOPLES R CHINA.; SOOCHOW UNIV, DEPT NEUROSURG, AFFILIATED HOSP 1, SUZHOU 215006, PEOPLES R CHINA.; CAPITAL MED UNIV, BEIJING TIANTAN HOSP, DEPT NEUROL, BEIJING 100070, PEOPLES R CHINA.; SOOCHOW NINTH HOSP, DEPT NEUROSURG, SUZHOU 215124, PEOPLES R CHINA.; BEIJING NEUROSURG INST, DEPT NEUROSURG, BEIJING 100061, PEOPLES R CHINA…	CAPITAL MEDICAL UNIVERSITY; SOOCHOW UNIVERSITY - CHINA; CAPITAL MEDICAL UNIVERSITY						2024-01-03	STROKE; NEUROSTIMULATION; UPPER EXTREMITY; NETWORK META-ANALYSIS; FUGL-MEYER ASSESSMENT	10.3390/jcm11206162	REVIEW			2077-0383	BAIYUTONG@MAIL.CCMU.EDU.CN; WANGZHONG761@163.COM; ZJGUO73@126.COM			SUZHOU HEALTH TALENTS TRAINING PROJECT [GSWS2019002]; NATURAL SCIENCE FOUNDATION OF JIANGSU PROVINCE [BK20200203]; NATIONAL NATURAL SCIENCE FOUNDATION OF CHINA [82171442]	THIS WORK WAS SUPPORTED BY THE SUZHOU HEALTH TALENTS TRAINING PROJECT [GRANT NUMBERS GSWS2019002]; THE NATURAL SCIENCE FOUNDATION OF JIANGSU PROVINCE [GRANT NUMBERS BK20200203]; AND THE NATIONAL NATURAL SCIENCE FOUNDATION OF CHINA [GRANT NUMBERS 82171442].	5R1ZP				TRANSCRANIAL MAGNETIC STIMULATION; NEUROMUSCULAR ELECTRICAL-STIMULATION; UPPER-LIMB SPASTICITY; THETA-BURST STIMULATION; VIRTUAL-REALITY THERAPY; MOTOR RECOVERY; NERVE-STIMULATION; SUBACUTE STROKE; DOUBLE-BLIND; CONTROLLED-TRIAL	20	J CLIN MED	J. CLIN. MED.	ENGLISH	123	GOLD, GREEN PUBLISHED	MENG, JIAHAO/0000-0001-9766-6957; WANG, ZHONG/0000-0002-7342-0845; XUE, TAO/0000-0002-1443-2475	ST ALBAN-ANLAGE 66, CH-4052 BASEL, SWITZERLAND	OCT	22	BASEL	36294485		J	MDPI	2022	LI, LY/JCD-4746-2023; WANG, YINING/JQW-2010-2023; LI, WEI/IUQ-2973-2023; LI, WEI/ISS-1208-2023; WANG, YINGYING/JSK-6741-2023; MENG, JIAHAO/GQG-9472-2022; BAI, YUTONG/O-3542-2015; WANG, CHAO/JHT-6081-2023	BAI, YT; ZHANG, JG (CORRESPONDING AUTHOR), CAPITAL MED UNIV, BEIJING TIANTAN HOSP, DEPT NEUROSURG, BEIJING 100070, PEOPLES R CHINA.; WANG, Z (CORRESPONDING AUTHOR), SOOCHOW UNIV, DEPT NEUROSURG, AFFILIATED HOSP 1, SUZHOU 215006, PEOPLES R CHINA.; ZHANG, JG (CORRESPONDING AUTHOR), BEIJING NEUROSURG INST, DEPT NEUROSURG, BEIJING 100061, PEOPLES R CHINA.; ZHANG, JG (CORRESPONDING AUTHOR), BEIJING KE…
CARDUCCI J;OLDS K;KRAKAUER JW;XU J;BROWN JD	CARDUCCI, JACOB;OLDS, KEVIN;KRAKAUER, JOHN W.;XU, JING;BROWN, JEREMY D.	4PCB, ADV CIRCUITS AVAILAB;ATIIA, ATI IND AUTOMATION F;BEN-TZVI P, 2015, IEEE T NEUR SYS REH, V23, P992, DOI 10.1109/TNSRE.2014.2378171;BRETZ K. J., 2010, BIOMECHANICA HUNGARICA., V3, P61, DOI DOI 10.17489/BIOHUN/2010/1/07;BROKAW EB, 2011, IEEE T NEUR SYS REH, V19, P391, DOI 10.1109/TNSRE.2011.2157705;BROOKHUIS R. A., 2013, 2013 TRANSDUCERS & EUROSENSORS XXVII: 17TH INTERNATIONAL CONFERENCE ON SO…	ASSESSMENT AND THERAPY FOR INDIVIDUALS WHO HAVE HAND PARESIS REQUIRES FORCE SENSING APPROACHES THAT CAN MEASURE A WIDE RANGE OF FINGER FORCES IN MULTIPLE DIMENSIONS. HERE WE PRESENT A NOVEL STRAIN-GAUGE FORCE SENSOR WITH 3 DEGREES OF FREEDOM (DOF) DESIGNED FOR USE IN A HAND ASSESSMENT AND REHABILITATION DEVICE. THE SENSOR FEATURES A FIBERGLASS PRINTED CIRCUIT BOARD SUBSTRATE TO WHICH EIGHT STRAIN…	7441				JOHNS HOPKINS UNIV, DEPT MECH ENGN, BALTIMORE, MD 21218 USA.; JOHNS HOPKINS MED, DEPT NEUROL, BALTIMORE, MD 21287 USA.; UNIV GEORGIA, DEPT KINESIOL, ATHENS, GA 30602 USA.;	JOHNS HOPKINS UNIVERSITY; JOHNS HOPKINS UNIVERSITY; JOHNS HOPKINS MEDICINE; UNIVERSITY SYSTEM OF GEORGIA; UNIVERSITY OF GEORGIA						2024-01-03	REHABILITATION; HAND; FINGER; STROKE; STRAIN; FEA; LOADING; CALIBRATION; PLATE; 3D; UPPER-LIMB	10.3390/s22197441	ARTICLE			1424-8220	JDELAINEBROWN@JHU.EDU			JAMES S. MCDONNELL FOUNDATION	EARLY WORK ON THIS RESEARCH WAS FUNDED BY THE JAMES S. MCDONNELL FOUNDATION IN 2010 AND 2013.	5G7WD				TACTILE SENSOR; REHABILITATION; SKIN	19	SENSORS-BASEL	SENSORS	ENGLISH	42	GREEN PUBLISHED, GOLD	XU, JING/0000-0003-0388-5046; BROWN, JEREMY/0000-0001-5586-455X	ST ALBAN-ANLAGE 66, CH-4052 BASEL, SWITZERLAND	OCT	33	BASEL	36236539		J	MDPI	2022		BROWN, JD (CORRESPONDING AUTHOR), JOHNS HOPKINS UNIV, DEPT MECH ENGN, BALTIMORE, MD 21218 USA.
PALUMBO A;ALURU V;BATTAGLIA J;GELLER D;TURRY A;ROSS M;CRISTIAN A;BALAGULA C;OGEDEGBE G;KHATRI L;CHAO MV;FROEMKE RC;URBANEK JK;RAGHAVAN P	PALUMBO, ANNA;ALURU, VISWANATH;BATTAGLIA, JESSICA;GELLER, DANIEL;TURRY, ALAN;ROSS, MARC;CRISTIAN, ADRIAN;BALAGULA, CAITLIN;OGEDEGBE, GBENGA;KHATRI, LATIKA;CHAO, MOSES, V;FROEMKE, ROBERT C.;URBANEK, JACEK K.;RAGHAVAN, PREETI	ALCANTARA CC, 2018, FRONT NEUROL, V9, DOI 10.3389/FNEUR.2018.00637;AMENGUAL JL, 2013, PLOS ONE, V8, DOI 10.1371/JOURNAL.PONE.0061883;AYERBE L, 2014, AGE AGEING, V43, P542, DOI 10.1093/AGEING/AFT208;AYERBE L, 2013, BRIT J PSYCHIAT, V202, P14, DOI 10.1192/BJP.BP.111.107664;BANKS JL, 2007, STROKE, V38, P1091, DOI 10.1161/01.STR.0000258355.23810.C6;BELL-KROTOSKI J A, 1995, J HAND THER, V8, P155;BONIT…	OBJECTIVE THIS STUDY'S AIMS WERE TO REFINE MUSIC UPPER LIMB THERAPY-INTEGRATED (MULT-I) TO CREATE A FEASIBLE ENRICHED ENVIRONMENT FOR STROKE REHABILITATION AND COMPARE ITS BIOLOGIC AND BEHAVIORAL EFFECTS WITH THAT OF A HOME EXERCISE PROGRAM (HEP). DESIGN THIS WAS A RANDOMIZED MIXED-METHODS STUDY OF 30 ADULTS WITH POST-STROKE HEMIPARESIS. SERUM BRAIN-DERIVED NEUROTROPHIC FACTOR AND OXYTOCIN LEVELS…				937	NYU, STEINHARDT SCH CULTURE EDUC & HUMAN DEV, DEPT OCCUPAT THERAPY, REHABIL SCI PROGRAM, NEW YORK, NY USA.; NYU, STEINHARDT SCH CULTURE EDUC & HUMAN DEV, NORDOFF ROBBINS CTR MUS THERAPY, NEW YORK, NY USA.; NYU, DEPT REHABIL MED, LANGONE SCH MED, NEW YORK, NY USA.; KINGSBROOK JEWISH MED CTR, DEPT PHYS MED & REHABIL, BROOKLYN, NY USA.; COLUMBIA UNIV, IRVING MED CTR, DEPT REHABIL & REGENERAT MED, NE…	NEW YORK UNIVERSITY; NEW YORK UNIVERSITY; NEW YORK UNIVERSITY; NYU LANGONE MEDICAL CENTER; NEWYORK-PRESBYTERIAN HOSPITAL; COLUMBIA UNIVERSITY; NEW YORK UNIVERSITY; NYU LANGONE MEDICAL CENTER; NYU LANGONE MEDICAL CENTER; NEW YORK UNIVERSITY; JOHNS HOPKINS UNIVERSITY; JOHNS HOPKINS UNIVERSITY						2024-01-03	STROKE; POST-STROKE DEPRESSION (PSD); ENRICHED ENVIRONMENT; MUSIC THERAPY	10.1097/PHM.0000000000001938	ARTICLE			1537-7385		946		NEW YORK UNIVERSITY CLINICAL TRANSLATIONAL SCIENCE AWARD FROM THE NATIONAL CENTER FOR ADVANCING TRANSLATIONAL SCIENCES (NCATS) [UL1TR000038]; NATIONAL INSTITUTES OF HEALTH [U54NS081765]; GRAMMY FOUNDATION; JOHN AND JENNIFER CLAY FOUNDATION	THIS RESEARCH WAS SUPPORTED IN PART BY NEW YORK UNIVERSITY CLINICAL TRANSLATIONAL SCIENCE AWARD UL1TR000038 FROM THE NATIONAL CENTER FOR ADVANCING TRANSLATIONAL SCIENCES (NCATS) AND U54NS081765, NATIONAL INSTITUTES OF HEALTH, AND IN PART BY GRANTS FROM THE GRAMMY FOUNDATION AND THE JOHN AND JENNIFER CLAY FOUNDATION.	4N0IR				STROKE REHABILITATION; INCREASES ACTIVITY; SOCIAL-ISOLATION; NATURAL-HISTORY; SUPPORT GROUP; RECOVERY; RELIABILITY; IMPACT; VALIDITY; OUTCOMES	10	AM J PHYS MED REHAB	AM. J. PHYS. MED. REHABIL.	ENGLISH	63	GREEN ACCEPTED		TWO COMMERCE SQ, 2001 MARKET ST, PHILADELPHIA, PA 19103 USA	OCT	10	PHILADELPHIA	34864768		J	LIPPINCOTT WILLIAMS & WILKINS	2022		RAGHAVAN, P (CORRESPONDING AUTHOR), 600 NORTH WOLFE ST,PHIPPS SUITE 182, BALTIMORE, MD 21287 USA.
LIU CY;RUSSIN J;ADELSON DP;JENKINS A;HILMI O;BROWN B;LEGA B;WHITWORTH T;BHATTACHARYYA D;SCHWARTZ TH;KRISHNA V;WILLIAMS Z;UFF C;WILLIE J;HOFFMAN C;VANDERGRIFT WA;ACHROL AS;ALI R;KONRAD P;EDMONDS J;KIM D;BHATT P;TARVER BW;PIERCE D;JAIN R;BURRESS C;CASAVANT R;PRUDENTE CN;ENGINEER ND	LIU, CHARLES Y.;RUSSIN, JONATHAN;ADELSON, DAVID P.;JENKINS, ALISTAIR;HILMI, OMAR;BROWN, BENJAMIN;LEGA, BRADLEY;WHITWORTH, TONY;BHATTACHARYYA, DEV;SCHWARTZ, THEODORE H.;KRISHNA, VIBHOR;WILLIAMS, ZIV;UFF, CHRISTOPHER;WILLIE, JON;HOFFMAN, CAITLIN;VANDERGRIFT, WILLIAM A.;ACHROL, ACHAL SINGH;ALI, RUSHNA;KONRAD, PETER;EDMONDS, JOSEPH;KIM, DANIEL;BHATT, PRAGNESH;TARVER, BRENT W.;PIERCE, DAVID;JAIN, RAVI…	BAIGENT C, 2002, BMJ-BRIT MED J, V324, P71, DOI 10.1136/BMJ.324.7329.71;BEN-MENACHEM E, 2001, J CLIN NEUROPHYSIOL, V18, P415, DOI 10.1097/00004691-200109000-00005;DAWSON J, 2021, LANCET, V397, P1545, DOI 10.1016/S0140-6736(21)00475-X;ENGINEER ND, 2019, FRONT NEUROSCI-SWITZ, V13, DOI 10.3389/FNINS.2019.00280;ENGINEER ND, 2011, NATURE, V470, P101, DOI 10.1038/NATURE09656;FETZER S, 2021, NEURORADIOL…	OBJECTIVE: VAGUS NERVE STIMULATION (VNS) PAIRED WITH REHABILITATION DELIVERED BY THE VIVISTIM (R) PAIRED VNSTM SYSTEM WAS APPROVED BY THE FDA IN 2021 TO IMPROVE MOTOR DEFICITS IN CHRONIC ISCHEMIC STROKE SURVIVORS WITH MODERATE TO SEVERE ARM AND HAND IMPAIRMENT. VAGUS NERVE STIMULATORS HAVE PREVIOUSLY BEEN IMPLANTED IN OVER 125,000 PATIENTS FOR TREATMENT-RESISTANT EPILEPSY AND THE SURGICAL PROCEDU…				122	USC NEURORESTORAT CTR, USC KECK SCH MED, DEPT NEUROL SURG, LOS ANGELES, CA 91208 USA.; RANCHO AMIGOS NATL REHABIL CTR, DOWNEY, CA 90242 USA.; UNIV ARIZONA, PHOENIX CHILDRENS HOSP, BARROW NEUROL INST, PHOENIX, AZ 85721 USA.; ROYAL VICTORIA INFIRM NEWCASTLE, NEWCASTLE UPON TYNE, ENGLAND.; NHS GREATER GLASGOW & CLYDE, GLASGOW CITY, ENGLAND.; MAYO CLIN FLORIDA, JACKSONVILLE, FL USA.; UT SOUTHWESTERN …	UNIVERSITY OF SOUTHERN CALIFORNIA; BARROW NEUROLOGICAL INSTITUTE; PHOENIX CHILDREN'S HOSPITAL; UNIVERSITY OF ARIZONA; MAYO CLINIC; UNIVERSITY OF TEXAS SYSTEM; UNIVERSITY OF TEXAS SOUTHWESTERN MEDICAL CENTER DALLAS; UNIVERSITY OF SHEFFIELD; CORNELL UNIVERSITY; WEILL CORNELL MEDICINE; NEWYORK-PRESBYTERIAN HOSPITAL; UNIVERSITY SYSTEM OF OHIO; OHIO STATE UNIVERSITY; HARVARD UNIVERSITY; MASSACHUSETTS …						2024-01-03	VAGUS NERVE STIMULATION; STROKE REHABILITATION; NEUROMODULATION; CHRONIC STROKE; VNS IMPLANTATION	10.1016/j.jocn.2022.09.013	ARTICLE	SEP 2022		1532-2653	CLIU@USC.EDU	128		VNS-REHAB	ACKNOWLEDGMENTS: WE WOULD LIKE TO THANK ALL PARTICIPANTS FOR THEIR CONTRIBUTION TO THIS CLINICAL STUDY. WE THANK ALL STAFF AT VNS-REHAB STUDY CENTRES. WE ALSO WISH TO ACKNOWLEDGE THE DATA SAFETY MONITORING BOARD FOR THEIR WORK DURING THE TRIAL (CHAIR DR JOSEPH EDMONDS, MEMBERS DR MARK GEORGE, DR SCOTT KASNER, DR JAYE THOMPSON) . WE THANK NATASHA GREEN FOR ASSISTANCE WITH PROOFREADING THE MANUSCRI…	5H2JV				QUALITY-OF-LIFE; SURGICAL TECHNIQUE; ISCHEMIC-STROKE; PLASTICITY; RECOVERY		J CLIN NEUROSCI	J. CLIN. NEUROSCI.	ENGLISH	31			THE BOULEVARD, LANGFORD LANE, KIDLINGTON, OXFORD OX5 1GB, OXON, ENGLAND	NOV	7	OXFORD	36182812		J	ELSEVIER SCI LTD	2022	HILMI, OMAR/AFK-5861-2022	LIU, CY (CORRESPONDING AUTHOR), USC NEURORESTORAT CTR, USC KECK SCH MED, DEPT NEUROL SURG, LOS ANGELES, CA 91208 USA.; LIU, CY (CORRESPONDING AUTHOR), RANCHO AMIGOS NATL REHABIL CTR, DOWNEY, CA 90242 USA.
ALWHAIBI RM;MAHMOUD NF;ZAKARIA HM;RAGAB WM;AL AWAJI NN;ELSEROUGY HR	ALWHAIBI, REEM M.;MAHMOUD, NOHA F.;ZAKARIA, HODA M.;RAGAB, WALAA M.;AL AWAJI, NISREEN N.;ELSEROUGY, HAGER R.	ABD-ALLAH F, 2014, INT J STROKE, V9, P1105, DOI 10.1111/IJS.12313;AMIRJANI N, 2011, MUSCLE NERVE, V43, P171, DOI 10.1002/MUS.21856;ANONYMOUS, 2013, ICAHE OUTCOMES CALCU;ANONYMOUS, 2003, STROKE REHABILITATION: GUIDELINES FOR EXERCISE AND TRAINING TO OPTIMIZE MOTOR SKILL;BOUTAYEB A, 2014, CARDIOL ANGIOL, V2, P62, DOI 10.9734/CA/2014/9731, DOI 10.9734/CA/2014/9731;CAMBIER DC, 2003, CLIN REHABIL, V17…	BACKGROUND: COMMON UPPER EXTREMITY (UE) PHYSICAL IMPAIRMENTS AFTER STROKE INCLUDE PARESIS, ABNORMAL MUSCLE TONE, AND SOMATOSENSORY AFFECTION. THIS STUDY EVALUATED THE EFFECT OF PASSIVE SOMATOSENSORY STIMULATION USING COMPRESSIVE THERAPY ON SENSORIMOTOR FUNCTION OF THE MORE AFFECTED UE IN CHRONIC STROKE PATIENTS. METHODS: FORTY CHRONIC STROKE PATIENTS WERE ENROLLED IN THIS STUDY. THEY WERE RANDOMI…	E30657				PRINCESS NOURAH BINT ABDULRAHMAAN UNIV, HLTH & REHABIL SCI COLL, REHABIL SCI DEPT, RIYADH 11671, SAUDI ARABIA.; CAIRO UNIV, COLL PHYS THERAPY, DEPT NEUROMUSCULAR DISORDERS & ITS SURG, CAIRO 12613, EGYPT.; TAIBAH UNIV, FAC MED REHABIL SCI, DEPT PHYS THERAPY, MEDINA 42353, SAUDI ARABIA.; PRINCESS NOURAH BINT ABDULRAHMAN UNIV, HLTH & REHABIL SCI COLL, HLTH COMMUN SCI DEPT, RIYADH 11671, SAUDI ARABIA…	EGYPTIAN KNOWLEDGE BANK (EKB); CAIRO UNIVERSITY; TAIBAH UNIVERSITY; PRINCESS NOURAH BINT ABDULRAHMAN UNIVERSITY; EGYPTIAN KNOWLEDGE BANK (EKB); MISR UNIVERSITY FOR SCIENCE & TECHNOLOGY						2024-01-03	COMPRESSIVE THERAPY; PASSIVE SOMATOSENSORY STIMULATION; STROKE; STROKE REHABILITATION; UPPER EXTREMITY	10.1097/MD.0000000000030657	ARTICLE			1536-5964	HAGER.ALSEROUGI@MUST.EDU.EG			DEANSHIP OF SCIENTIFIC RESEARCH AT PRINCESS NOURAH BINT ABDULRAHMAN UNIVERSITY [RGP-1440-0012]	THIS WORK WAS FUNDED BY THE DEANSHIP OF SCIENTIFIC RESEARCH AT PRINCESS NOURAH BINT ABDULRAHMAN UNIVERSITY THROUGH THE RESEARCH GROUPS PROGRAM, GRANT NO [RGP-1440-0012].	4S0ZM				HEMIPLEGIC UPPER-LIMB; SOMATOSENSORY STIMULATION; MOTOR RECOVERY; HAND FUNCTION; SINGLE-BLIND; THERMAL INTERVENTION; POSTURAL CONTROL; FACILITATION; IMPAIRMENTS; RELIABILITY	38	MEDICINE	MEDICINE (BALTIMORE)	ENGLISH	55	GREEN PUBLISHED, GOLD	MAHMOUD, NOHA F./0000-0003-0608-6661; EL-SEROUGY, HAGER/0000-0003-0237-0374; ALWHAIBI, REEM M/0000-0001-5950-0497	TWO COMMERCE SQ, 2001 MARKET ST, PHILADELPHIA, PA 19103 USA	SEP 23	8	PHILADELPHIA	36197197		J	LIPPINCOTT WILLIAMS & WILKINS	2022	MAHMOUD, NOHA F/GPT-3696-2022; MAHMOUD, NOHA F./GPT-3706-2022; RAGAB, WALAA/AEA-9453-2022	ELSEROUGY, HR (CORRESPONDING AUTHOR), MISR UNIV SCI & TECHNOL, COLL PHYS THERAPY, DEPT NEUROMUSCULAR DIS & ITS SURG, GIZA 77, EGYPT.
FAIZ S;WARIS A;MUSHTAQ S;KHAN NB;JAMEEL M;GALAL AM	FAIZ, SOHAIB;WARIS, ASIM;MUSHTAQ, SHAFAQ;KHAN, NIAZ B.;JAMEEL, MOHAMMED;GALAL, AHMED M.	AHSAN M.R, 2011, INT J DISTRIB SENS N, P17;AICHNER F, 2002, J NEURAL TRANSM-SUPP, P59;BASRI R., 2017, PAKISTAN J NEUROL SC, V12, P26;CARVALHO DIANA, 2013, INT ARCH MED, V6, P41, DOI 10.1186/1755-7682-6-41;CHEN WD, 2010, J ZHEJIANG U-SCI C, V11, P587, DOI 10.1631/JZUS.C0910530;CHISHOLM KJ, 2014, MECHATRONICS, V24, P1083, DOI 10.1016/J.MECHATRONICS.2014.07.001;DOBKIN BH, 2004, LANCET NEUROL, V3, P5…	WITH THE AIM OF RECOVERY AND TRAINING OF THE PATIENTS SUFFERING FROM OSTEOARTHRITIS, MUSCULAR DYSTROPHY AND STROKE, WE PRESENT A DESIGN AND VALIDATION MODEL OF A MECHANICAL REHABILITATION DEVICE FOR THE HAND. THE OBJECTIVE IS TO BRING TOGETHER THE ADVANCES IN MECHANISM EFFECTIVENESS, REDUCED SIZE, SIMPLER ASSEMBLY, AND LOWER MANUFACTURING COSTS. AS A RESULT, THE PROPOSED EXOSKELETON EMPLOYS A MIN…				273	NATL UNIV SCI & TECHNOL NUST, ISLAMABAD, PAKISTAN.; PAKISTAN INST MED SCI, ISLAMABAD 44000, PAKISTAN.; KING KHALID UNIV, COLL ENGN, DEPT CIVIL ENGN, ABHA, SAUDI ARABIA.; PRINCE SATTAM BIN ABDULAZIZ UNIV, COLL ENGN WADI ALDDAWASIR, DEPT MECH ENGN, RIYADH, SAUDI ARABIA.; MANSOURA UNIV, FAC ENGN, PROD ENGN & MECH DESIGN DEPT, PO 35516, MANSOURA, EGYPT.;	NATIONAL UNIVERSITY OF SCIENCES & TECHNOLOGY - PAKISTAN; PAKISTAN INSTITUTE OF MEDICAL SCIENCES; KING KHALID UNIVERSITY; PRINCE SATTAM BIN ABDULAZIZ UNIVERSITY; EGYPTIAN KNOWLEDGE BANK (EKB); MANSOURA UNIVERSITY						2024-01-03	EXOSKELETON; MULTI-DOF; REHABILITATION DEVICE; SIMULATION; STROKE	10.1142/S2737416523400033	ARTICLE	SEP 2022		2737-4173	N_BKHAN@YAHOO.COM	281		DEANSHIP OF SCIENTIFIC RESEARCH AT KING KHALID UNIVERSITY [RGP.2/93/43]	THE AUTHORS EXTEND THEIR APPRECIATION TO THE DEANSHIP OF SCIENTIFIC RESEARCH AT KING KHALID UNIVERSITY FOR FUNDING THIS WORK THROUGH LARGE GROUPS PROJECT UNDER GRANT NUMBER (RGP. 2/93/43).	E8QF3					03	J COMPUT BIOPHYS CHE	J. COMPUT. BIOPHYS. CHEM.	ENGLISH	27		GALAL, AHMED/0000-0002-3541-9704; MOHAMMED JAMEEL, MOHAMMED JAMEEL/0000-0001-5968-6623; GALAL, AHMED M./0000-0002-3541-9704; KHAN, NIAZ BAHADUR/0000-0003-4141-5600	5 TOH TUCK LINK, SINGAPORE 596224, SINGAPORE	MAY	9	SINGAPORE			J	WORLD SCIENTIFIC PUBL CO PTE LTD	2023	GALAL, AHMED/E-2605-2019; MOHAMMED JAMEEL, MOHAMMED JAMEEL/B-9057-2010; GALAL, AHMED M./ABF-9130-2021; KHAN, NIAZ BAHADUR/ACU-7263-2022	KHAN, NB (CORRESPONDING AUTHOR), NATL UNIV SCI & TECHNOL NUST, ISLAMABAD, PAKISTAN.
ESBJÖURORNSSON M;ULLBERG T	ESBJOEURORNSSON, MAGNUS;ULLBERG, TERESA	CLERY A, 2020, PLOS MED, V17, DOI 10.1371/JOURNAL.PMED.1003366;ERIKSSON M, 2010, STROKE, V41, P1115, DOI 10.1161/STROKEAHA.109.577106;FINK JN, 2002, STROKE, V33, P988, DOI 10.1161/01.STR.0000014585.17714.67;GOYAL M, 2019, STROKE, V50, P645, DOI 10.1161/STROKEAHA.118.021840;KIM JT, 2020, J NEUROINTERV SURG, V12, P240, DOI 10.1136/NEURINTSURG-2019-014906;LAWRENCE ES, 2001, STROKE, V32, P1279, DOI 1…	OBJECTIVES: THE INTRODUCTION OF TIME-DEPENDENT REPERFUSION THERAPIES IN ACUTE ISCHEMIC STROKE HAS INCREASED THE NEED FOR EARLY IDENTIFICATION. WE EXPLORE THE SAFETY AND FEASIBILITY OF STROKE ALARM WHICH DETECTS SUDDEN ARM PARESIS, THE MOST FREQUENT SYMPTOM IN STROKE. MATERIALS AND METHODS: CONSECUTIVE PATIENTS ADMITTED WITH A STROKE OR TIA AT SKANE UNIVERSITY HOSPITAL WERE SCREENED ACCORDING TO I…	106762				LUND UNIV, INST CLIN SCI LUND, HASSLEHOLM HOSP, DEPT INTERNAL MED,NEUROL, S-28125 HASSLEHOLM, SWEDEN.; LUND UNIV, INST CLIN SCI LUND, DEPT NEUROL, SKANE UNIV HOSP LUND,NEUROL, S-20502 MALMO, SWEDEN.;	LUND UNIVERSITY; LUND UNIVERSITY; SKANE UNIVERSITY HOSPITAL						2024-01-03	STROKE; TIA; ACCELEROMETER; SMARTPHONE; MACHINE LEARNING; STROKE SURVEILLANCE; ARM PARESIS; NIHSS	10.1016/j.jstrokecerebrovasdis.2022.106762	ARTICLE	SEP 2022		1532-8511	MAGNUS.ESBJORNSSON@SKANE.SE			REGIONAL ALF	THE STROKE ALARM SYSTEM WAS PROVIDED BY UMAN-SENSE AB. THE STUDY WAS FUNDED BY REGIONAL ALF.	6E4JP				ISCHEMIC-STROKE; POOLED ANALYSIS; OUTCOMES; TIME; ALTEPLASE	11	J STROKE CEREBROVASC	J. STROKE CEREBROVASC. DIS.	ENGLISH	25	HYBRID		RADARWEG 29, 1043 NX AMSTERDAM, NETHERLANDS	NOV	9	AMSTERDAM	36115106		J	ELSEVIER	2022		ESBJÖURORNSSON, M (CORRESPONDING AUTHOR), HASSLEHOLM HOSP, DEPT INTERNAL MED, S-28125 HASSLEHOLM, SWEDEN.
ZHANG ZY;SUN XX;LIU XX;WANG L;ZHU R	ZHANG, ZHIYONG;SUN, XIAOXIN;LIU, XINXIU;WANG, LEI;ZHU, RUI	ADAMS HP, 1993, STROKE, V24, P35, DOI 10.1161/01.STR.24.1.35;ALSTADHAUG KB, 2013, CEREBROVASC DIS EXTR, V3, P65, DOI 10.1159/000350708;ANONYMOUS, 1989, STROKE, V20, P1407;ARBOIX A, 2000, CEREBROVASC DIS, V10, P229, DOI 10.1159/000016061;BRIGO FRANCESCO, 2018, PRACT NEUROL, V18, P520, DOI 10.1136/PRACTNEUROL-2018-001971;CASTALDO JOHN, 2003, J STROKE CEREBROVASC DIS, V12, P253, DOI 10.1016/J.JSTROK…	BACKGROUND HAND KNOB STROKE IS A RARE CLINICAL DISORDER FREQUENTLY MISDIAGNOSED AS PERIPHERAL NEUROPATHY. THE PURPOSE OF THIS STUDY IS TO RECOGNIZE THIS PARTICULAR TYPE OF STROKE BY ANALYZING CLINICAL FEATURES, ETIOLOGY, AND PROGNOSIS. METHODS WE ENROLLED 19 PATIENTS WITH ACUTE HAND KNOB STROKE IN THE DEPARTMENT OF NEUROLOGY OF THE BEIJING GERIATRIC HOSPITAL FROM JANUARY 2018 TO JANUARY 2022, AND…	331				BEIJING GERIATR HOSP, DEPT NEUROL, BEIJING, PEOPLES R CHINA.;							2024-01-03	HAND KNOB STROKE; HAND MOTOR CORTEX; HAND PARALYSIS; STROKE; ETIOLOGY	10.1186/s12883-022-02858-0	ARTICLE			1471-2377	ZHIYONG_ZHANG888@126.COM					4G4VF				AREA; LOCALIZATION; INFARCTION; PALSY	1	BMC NEUROL	BMC NEUROL.	ENGLISH	22	GREEN PUBLISHED, GOLD, GREEN SUBMITTED		CAMPUS, 4 CRINAN ST, LONDON N1 9XW, ENGLAND	SEP 2	6	LONDON	36056308		J	BMC	2022	CHEN, SHUO/JEO-6350-2023	ZHANG, ZY (CORRESPONDING AUTHOR), BEIJING GERIATR HOSP, DEPT NEUROL, BEIJING, PEOPLES R CHINA.
ZHOU H;ZHANG Z;LI RP;XU YS;BAI JY	ZHOU, HANG;ZHANG, ZHEN;LI, RENPENG;XU, YOUSONG;BAI, JINGYANG	AGNEW ZK, 2012, PLOS ONE, V7, DOI 10.1371/JOURNAL.PONE.0032517;ANTONIOTTI P, 2019, CLIN REHABIL, V33, P885, DOI 10.1177/0269215518824737;ARYA KN, 2015, J STROKE CEREBROVASC, V24, P1738, DOI 10.1016/J.JSTROKECEREBROVASDIS.2015.03.026;BEI ZF, 2019, FRONT NEUROL, V10, DOI 10.3389/FNEUR.2019.00288;CANTERO-TÉLLEZ R, 2019, J HAND THER, V32, P277, DOI 10.1016/J.JHT.2018.01.009;CHA HG, 2016, INT J REHABI…	INTRODUCTION THE EFFICACY OF TASK-BASED MIRROR THERAPY FOR UPPER LIMB MOTOR FUNCTION REMAINS CONTROVERSIAL IN STROKE PATIENTS. WE CONDUCT A SYSTEMATIC REVIEW AND META-ANALYSIS TO EXPLORE THE INFLUENCE OF TASK-BASED MIRROR THERAPY ON UPPER LIMB MOTOR FUNCTION IN STROKE. METHODS WE HAVE SEARCHED PUBMED, EMBASE, WEB OF SCIENCE, EBSCO, AND COCHRANE LIBRARY DATABASES THROUGH AUGUST 2021 FOR RANDOMIZED…				93	DALIAN MED UNIV, DEPT NEUROSURG, AFFILIATED HOSP 1, DALIAN, PEOPLES R CHINA.; DALIAN MED UNIV, DEPT NEUROSURG, AFFILIATED HOSP 2, DALIAN, PEOPLES R CHINA.;	DALIAN MEDICAL UNIVERSITY; DALIAN MEDICAL UNIVERSITY						2024-01-03	TASK-BASED MIRROR THERAPY; UPPER LIMB MOTOR FUNCTION; STROKE; RANDOMIZED CONTROLLED TRIALS; META-ANALYSIS	10.1055/a-1791-5170	ARTICLE	SEP 2022		1439-085X	FOG_ZHOU2012@163.COM	99				E6GX1				UPPER-EXTREMITY FUNCTION; POSTSTROKE HEMIPARESIS; SUBACUTE STROKE; HAND FUNCTION; REHABILITATION; RECOVERY; EXERCISE; QUALITY; GAIT	02	PHYS MED REHAB KUROR	PHYSIK. MED. REHABILITATIONSMED. KURORT.	ENGLISH	36			RUDIGERSTR 14, D-70469 STUTTGART, GERMANY	APR	7	STUTTGART			J	GEORG THIEME VERLAG KG	2023		ZHOU, H (CORRESPONDING AUTHOR), 467 ZHONGSHAN RD, DALIAN 116000, LIAONING, PEOPLES R CHINA.
BIN NOOR M;RASHID M;YOUNAS U;RATHORE FA	BIN NOOR, MUSAB;RASHID, MAIMUNA;YOUNAS, UMER;RATHORE, FAROOQ AZAM	ALANBAY E, 2020, PAIN PHYSICIAN, V23, P245;ANWER S, 2020, INT J ENV RES PUB HE, V17, DOI 10.3390/IJERPH17144962;BHATIA A, 2016, REGION ANESTH PAIN M, V41, P501, DOI 10.1097/AAP.0000000000000414;CHUANG LL, 2017, J NEUROENG REHABIL, V14, DOI 10.1186/S12984-017-0332-0;DYER S, 2020, INT J GEN MED, V13, P1411, DOI 10.2147/IJGM.S200929;HAGIWARA S, 2009, EUR J PAIN, V13, P249, DOI 10.1016/J.EJPAIN.2008.…	STROKE IS A DEBILITATING NEUROLOGICAL DISORDER WITH HEMIPLEGIA AS MOST COMMON PRESENTATION. HEMIPLEGIC SHOULDER PAIN (HSP) AFFECTS A LARGE NUMBER OF STROKE SURVIVORS AND IS ASSOCIATED WITH SIGNIFICANT MORBIDITY AND LOW QUALITY OF LIFE (QOL). THE ETIOLOGY IS MULTIFACTORIAL AND THEREFORE THE MANAGEMENT IS MULTIPRONGED. TRADITIONALLY, ORAL ANALGESICS HAVE BEEN ADVISED WITH PHYSICAL THERAPY AND INTRA…				1882	COMBINED MIL HOSP KOHAT, KOHAT, PAKISTAN.; COMBINED MIL HOSP PANO AQIL, PANO AQIL, PAKISTAN.; ARMED FORCES INST REHABIL MED, RAWALPINDI, PAKISTAN.;							2024-01-03	STROKE REHABILITATION; HEMIPLEGIA; SHOULDER PAIN; ELECTRIC STIMULATION; PULSED RADIOFREQUENCY TREATMENT; ROBOTICS; ROTATOR CUFF SYNDROME	10.47391/JPMA.22-97	ARTICLE				FAROOQRATHORE@GMAIL.COM	1884				6O5VK				PULSED RADIOFREQUENCY TREATMENT; STROKE	9	J PAK MED ASSOC	J. PAK. MED. ASSOC.	ENGLISH	18		RATHORE, FAROOQ AZAM/0000-0002-4759-0453	PMA HOUSE, AGA KHAN III RD, KARACHI, 00000, PAKISTAN	SEP	3	KARACHI	36281002		J	PAKISTAN MEDICAL ASSOC	2022	RATHORE, FAROOQ AZAM/B-8232-2008	RATHORE, FA (CORRESPONDING AUTHOR), ARMED FORCES INST REHABIL MED, RAWALPINDI, PAKISTAN.
NAM HS;LEE WH;SEO HG;SMUCK MW;KIM S	NAM, HYUNG SEOK;LEE, WOO HYUNG;SEO, HAN GIL;SMUCK, MATTHEW W.;KIM, SUNGWAN	ALT MURPHY M, 2015, BMC NEUROL, V15, DOI 10.1186/S12883-015-0292-6;ALT MURPHY M, 2013, NEUROREHAB NEURAL RE, V27, P844, DOI 10.1177/1545968313491008;BALASUBRAMANIAN S, 2015, J NEUROENG REHABIL, V12, DOI 10.1186/S12984-015-0090-9;BALASUBRAMANIAN S, 2012, IEEE T BIO-MED ENG, V59, P2126, DOI 10.1109/TBME.2011.2179545;BRUNNSTROM S, 1966, PHYS THER, V46, P357;BUMA FE, 2016, EXP BRAIN RES, V234, P2077,…	OBJECTIVE: TO EVALUATE A NOVEL PARAMETER, MOTION SEGMENT SIZE (MSS), IN STROKE PATIENTS WITH UPPER LIMB IMPAIRMENT AND VALIDATE ITS CLINICAL APPLICABILITY BY CORRELATING RESULTS WITH A STANDARD CLINICAL TASK-BASED FUNCTIONAL EVALUATION TOOL. METHODS: IN THIS CROSS-SECTIONAL STUDY, PATIENTS WITH HEMIPLEGIA AND HEALTHY CONTROLS EQUIPPED WITH MULTIPLE INERTIAL MEASUREMENT UNIT (IMU) SENSORS PERFORME…					SEOUL NATL UNIV, DEPT BIOMED ENGN, COLL MED, SEOUL, SOUTH KOREA.; SEOUL NATL UNIV HOSP, DEPT REHABIL MED, SEOUL, SOUTH KOREA.; STANFORD UNIV, DIV PHYS MED & REHABIL, WEARABLE HLTH LAB, REDWOOD CITY, CA USA.; SHEIKH KHALIFA SPECIALTY HOSP, DEPT REHABIL MED, RAS AL KHAYMAH, U ARAB EMIRATES.; SEOUL NATL UNIV, INST BIOENGN, SEOUL 08826, SOUTH KOREA.;	SEOUL NATIONAL UNIVERSITY (SNU); SEOUL NATIONAL UNIVERSITY (SNU); SEOUL NATIONAL UNIVERSITY HOSPITAL; STANFORD UNIVERSITY; SEOUL NATIONAL UNIVERSITY (SNU)						2024-01-03	STROKE; INERTIAL MEASUREMENT UNIT; UPPER EXTREMITY; MOVEMENT; CLINICAL OUTCOME MEASURE; SENSOR; MOTION SEGMENT SIZE	10.1177/03000605221122750	ARTICLE			1473-2300	SUNGWAN@SNU.AC.KR			BRAIN RESEARCH PROGRAM THROUGH THE NATIONAL RESEARCH FOUNDATION OF KOREA (NRF) - MINISTRY OF SCIENCE, ICT & FUTURE PLANNING [2016M3C7A1904984]	THE AUTHORS DISCLOSED RECEIPT OF THE FOLLOWING FINANCIAL SUPPORT FOR THE RESEARCH, AUTHORSHIP, AND/OR PUBLICATION OF THIS ARTICLE: THIS STUDY WAS PARTLY SUPPORTED BY A FUND FROM BRAIN RESEARCH PROGRAM THROUGH THE NATIONAL RESEARCH FOUNDATION OF KOREA (NRF) FUNDED BY THE MINISTRY OF SCIENCE, ICT & FUTURE PLANNING (2016M3C7A1904984).	4W0NY				MOVEMENT; SMOOTHNESS; SYSTEM	9	J INT MED RES	J. INT. MED. RES.	ENGLISH	29	GREEN PUBLISHED, GOLD	NAM, HYUNG SEOK/0000-0002-2210-7170	1 OLIVERS YARD, 55 CITY ROAD, LONDON EC1Y 1SP, ENGLAND	SEP	10	LONDON	36129970		J	SAGE PUBLICATIONS LTD	2022	NAM, HYUNG SEOK/C-8364-2014	KIM, S (CORRESPONDING AUTHOR), SEOUL NATL UNIV, INST BIOENGN, SEOUL 08826, SOUTH KOREA.
[truncated: 1,773 more rows]
[truncated: 23 more columns]
